# Supplementary material for: SAMHD1 Enhances Chikungunya and Zika Virus Replication in Human Skin Fibroblasts
Source: Int J Mol Sci. 2019 Apr 5;20(7):1695. doi: 10.3390/ijms20071695 (PMC6480247; doi:10.3390/ijms20071695)
Supplement: Supplementary file 1 [file ijms-20-01695-s001.zip]

Archive with 11 entries (8 files):
- Supplemetary-IJMS/
- Supplemetary-IJMS/Table_S4_Primers and probes for viral detection used in this study.docx
- __MACOSX/
- __MACOSX/Supplemetary-IJMS/
- __MACOSX/Supplemetary-IJMS/._Table_S4_Primers and probes for viral detection used in this study.docx
- Supplemetary-IJMS/Table_S1_SILAC analysis raw data of CHIKV-infected cells.xls
- __MACOSX/Supplemetary-IJMS/._Table_S1_SILAC analysis raw data of CHIKV-infected cells.xls
- Supplemetary-IJMS/Table_S2_SILAC analysis raw data of ZIKV-infected cells.xls
- __MACOSX/Supplemetary-IJMS/._Table_S2_SILAC analysis raw data of ZIKV-infected cells.xls
- Supplemetary-IJMS/Table_S3_Functional annotation of CHIKV- and ZIKV-infected cells.xlsx
- __MACOSX/Supplemetary-IJMS/._Table_S3_Functional annotation of CHIKV- and ZIKV-infected cells.xlsx
