# Supplementary material for: SAMHD1 Enhances Chikungunya and Zika Virus Replication in Human Skin Fibroblasts
Source: Int J Mol Sci. 2019 Apr 5;20(7):1695. doi: 10.3390/ijms20071695 (PMC6480247; doi:10.3390/ijms20071695)
Supplement: Supplementary file 1 [file ijms-20-01695-s001.zip › Supplemetary-IJMS/Table_S1_SILAC analysis raw data of CHIKV-infected cells.xls]

## Sheet: ModOp
Les échantillons (1 µl sur 5) ont été analysés en ligne en utilisant une HPLC nano débit (Ultimate 3000, Dionex) couplée à un spectromètre de masse ayant une source nanoelectrospray (LTQ Orbitrap Elite, Thermo Fisher Scientific,).
Les peptides ont été séparés sur une colonne capillaire (phase inverse C18, Pepmap®, Dionex) suivant un gradient de 0-40% de B en 80 min (A = 0,1% acide formique, 2% acetonitrile ; B = 0.1 % acide formique dans acetonitrile) à un débit de 300 nl/min.
Les spectres ont été enregistrés via le logiciel Xcalibur 2.2 (Thermo Fisher Scientific).
Ces appareils sont contrôlés régulièrement (nettoyage, fluides, calibration).
Les données spectrales ont été analysées via le logiciel MaxQuant 1.5.0.0
Nous avons utilisé comme base(s) de données : Proteome Human de uniprot (1504) et les entrées Zika Uniprot avec les modifications suivantes : Oxydation (M), carbamidomethylation (C) et les modifications SILAC. Les graphes et statiistiques ont été obtenus avec Perseus 1.5.2.6 après passage par le script Leading v1.3
L'ensemble du processus d'analyses et les résultats obtenus ont été vérifiés par Serge Urbach.
La dernière visite du constructeur concernant l'Elite date de janvier 2015

## Sheet: Graphes
											Le nom de gène est indiqué pour les protéines significatives dans les 2 manips
											EN ROUGE, les protéines significatives dont le ratio s'inverse donc pertinentes par rapport à l'analyse faite, swap de marquage

## Sheet: Données extraites
Ratio H/L ZH (log2)	Ratio H/L normalized ZH (log2)	Ratio H/L ZL (log2)	Ratio H/L normalized ZL (log2)	Intensity ZH (log2)	Intensity ZL (log2)	C: Ratio H/L normalized ZH A significant_Ratio H/L normalized ZL A significant	C: Ratio H/L normalized ZH B significant_Ratio H/L normalized ZL B significant	N: Peptides	N: Unique peptides	N: Sequence coverage [%]	N: Mol. weight [kDa]	N: PEP	N: Ratio H/L variability [%] ZH	N: Ratio H/L count ZH	N: Ratio H/L variability [%] ZL	N: Ratio H/L count ZL	N: Ratio H/L normalized ZH Significance A	N: Ratio H/L normalized ZL Significance A	N: Ratio H/L normalized ZH Significance B	N: Ratio H/L normalized ZL Significance B	T: Leading protein (FPP)	T: Leading protein (SU)	T: Match group (FPP)	T: Description (FPP)	T: Protein IDs	T: Majority protein IDs	T: Protein names	T: Gene names	T: Fasta headers
5.25001	5.62287	-3.33566	-2.85027	27.9439	27.655	+_+	+_+	30	27	56.9	75.519	0	18.591	4	125.3	22	7.70973E-48	8.45416E-12	2.84957E-69	2.90644E-14	P20591	P20591	P20591	Interferon-induced GTP-binding protein Mx1	P20591;F8W8T1;P20591-2;H9KVC7;H9KVC9;H9KVD0;H9KVC4;H9KVD3	P20591;F8W8T1;P20591-2	Interferon-induced GTP-binding protein Mx1;Interferon-induced GTP-binding protein Mx1, N-terminally processed	MX1	>sp|P20591|MX1_HUMAN Interferon-induced GTP-binding protein Mx1 OS=Homo sapiens GN=MX1 PE=1 SV=4;>tr|F8W8T1|F8W8T1_HUMAN Interferon-induced GTP-binding protein Mx1 OS=Homo sapiens GN=MX1 PE=1 SV=1;>sp|P20591-2|MX1_HUMAN Isoform 2 of Interferon-induced GTP-
2.99877	3.36289	-1.96291	-1.50861	25.3935	24.5595	+_+	+_+	16	16	48.8	51.713	0	18.368	4	37.682	5	4.16066E-18	0.000345187	1.18392E-26	5.01931E-05	P09914	P09914	P09914-2;P09914	Interferon-induced protein with tetratricopeptide repeats 1	P09914-2;P09914	P09914-2;P09914	Interferon-induced protein with tetratricopeptide repeats 1	IFIT1	>sp|P09914-2|IFIT1_HUMAN Isoform 2 of Interferon-induced protein with tetratricopeptide repeats 1 OS=Homo sapiens GN=IFIT1;>sp|P09914|IFIT1_HUMAN Interferon-induced protein with tetratricopeptide repeats 1 OS=Homo sapiens GN=IFIT1 PE=1 SV=2
2.75572	3.07654	-2.74865	-2.28342	25.2766	24.5309	+_+	+_+	11	11	32.7	55.984	4.1983E-207	6.1311	3	84.993	5	2.1522E-15	4.8497E-08	1.495E-22	7.07474E-10	O14879	O14879	O14879	Interferon-induced protein with tetratricopeptide repeats 3	O14879	O14879	Interferon-induced protein with tetratricopeptide repeats 3	IFIT3	>sp|O14879|IFIT3_HUMAN Interferon-induced protein with tetratricopeptide repeats 3 OS=Homo sapiens GN=IFIT3 PE=1 SV=1
2.189	2.55031	1.91449	2.3891	28.1503	28.2932	+_+	+_+	28	28	44.3	85.513	0	46.013	36	21.708	38	5.08151E-11	3.88041E-09	1.4911E-15	4.27648E-13	P08473	P08473	P08473	Neprilysin	P08473;C9JR96;C9IYX7;C9J9X7;C9JDZ3	P08473	Neprilysin	MME	>sp|P08473|NEP_HUMAN Neprilysin OS=Homo sapiens GN=MME PE=1 SV=2
2.1132	2.44932	1.97515	2.46916	27.0871	27.1974	+_+	+_+	3	3	7.3	62.642	2.2828E-55	45.899	16	38.928	17	2.84817E-10	1.1726E-09	1.83497E-14	7.15053E-14	Q14956	Q14956	Q14956-2;Q14956	Transmembrane glycoprotein NMB	Q14956-2;Q14956	Q14956-2;Q14956	Transmembrane glycoprotein NMB	GPNMB	>sp|Q14956-2|GPNMB_HUMAN Isoform 2 of Transmembrane glycoprotein NMB OS=Homo sapiens GN=GPNMB;>sp|Q14956|GPNMB_HUMAN Transmembrane glycoprotein NMB OS=Homo sapiens GN=GPNMB PE=1 SV=2
2.10434	2.43039	-2.16832	-1.65014	23.3141	23.7743	+_+	+_+	4	4	30.1	15.562	6.9551E-21	33.555	4	40.845	3	3.90533E-10	8.78835E-05	4.64278E-10	6.93566E-05	P05161	P05161	A0A096LNZ9;A0A096LPJ4;P05161	Ubiquitin-like protein ISG15	A0A096LNZ9;A0A096LPJ4;P05161	A0A096LNZ9;A0A096LPJ4;P05161	Ubiquitin-like protein ISG15	ISG15	>tr|A0A096LNZ9|A0A096LNZ9_HUMAN Ubiquitin-like protein ISG15 (Fragment) OS=Homo sapiens GN=ISG15 PE=1 SV=2;>tr|A0A096LPJ4|A0A096LPJ4_HUMAN Ubiquitin-like protein ISG15 OS=Homo sapiens GN=ISG15 PE=1 SV=1;>sp|P05161|ISG15_HUMAN Ubiquitin-like protein ISG15 O
1.90524	2.19005	-2.61299	-2.08363	23.8257	24.0727	+_+	+_+	14	14	22.6	121.17	6.283E-71	29.422	13	100.27	9	1.75146E-08	6.60975E-07	2.16392E-08	5.07745E-07	Q9Y6K5	Q9Y6K5	Q9Y6K5	2'-5'-oligoadenylate synthase 3	Q9Y6K5;F8VS35;F8VWK9;H0YHL3	Q9Y6K5	2-5-oligoadenylate synthase 3	OAS3	>sp|Q9Y6K5|OAS3_HUMAN 2-5-oligoadenylate synthase 3 OS=Homo sapiens GN=OAS3 PE=1 SV=3
1.80966	2.11869	-2.32041	-1.84435	20.6424	21.2473	+_+	+_+	2	2	4.8	80.29	5.0527E-09	24.448	2	96.367	2	5.03693E-08	1.12028E-05	1.95426E-05	1.22164E-05	Q8IXQ6-3;Q8IXQ6-2	Q8IXQ6-2	Q8IXQ6-3;Q8IXQ6-2	Isoform 2 of Poly [ADP-ribose] polymerase 9	Q8IXQ6-3;Q8IXQ6-2;Q8IXQ6	Q8IXQ6-3;Q8IXQ6-2;Q8IXQ6	Poly [ADP-ribose] polymerase 9	PARP9	>sp|Q8IXQ6-3|PARP9_HUMAN Isoform 3 of Poly [ADP-ribose] polymerase 9 OS=Homo sapiens GN=PARP9;>sp|Q8IXQ6-2|PARP9_HUMAN Isoform 2 of Poly [ADP-ribose] polymerase 9 OS=Homo sapiens GN=PARP9;>sp|Q8IXQ6|PARP9_HUMAN Poly [ADP-ribose] polymerase 9 OS=Homo sapien
1.76939	2.08498	1.60165	2.05339	24.2074	23.6919	+_+	+_+	12	12	27.1	80.488	4.6786E-120	20.473	6	29.27	10	8.2012E-08	3.92352E-07	1.02673E-07	6.84622E-08	Q9Y6U3	Q9Y6U3	Q9Y6U3	Adseverin	Q9Y6U3;Q9Y6U3-3;Q9Y6U3-2;E5RHX6;E5RHN8;C9JGB6	Q9Y6U3;Q9Y6U3-3;Q9Y6U3-2	Adseverin	SCIN	>sp|Q9Y6U3|ADSV_HUMAN Adseverin OS=Homo sapiens GN=SCIN PE=1 SV=4;>sp|Q9Y6U3-3|ADSV_HUMAN Isoform 3 of Adseverin OS=Homo sapiens GN=SCIN;>sp|Q9Y6U3-2|ADSV_HUMAN Isoform 2 of Adseverin OS=Homo sapiens GN=SCIN
1.7395	2.07786	1.41954	1.98623	23.223	23.4138	+_+	+_+	11	9	20.2	96.513	1.4097E-106	38.371	6	34.557	5	9.0826E-08	9.14163E-07	1.138E-07	1.8022E-07	Q9Y2J2-2;Q9Y2J2-4;A0A0A0MRA8	A0A0A0MRA8	Q9Y2J2-2;Q9Y2J2-4;A0A0A0MRA8	Band 4.1-like protein 3	Q9Y2J2-2;Q9Y2J2-4;A0A0A0MRA8;Q9Y2J2;Q9Y2J2-3;B2RB02;J3QS55;J3KT37;J3QRQ6;J3KS70;J3QLU5;J3QS83;J3QKY2;J3KRD1;J3QKK4;J3QR33;Q9H4G0-3	Q9Y2J2-2;Q9Y2J2-4;A0A0A0MRA8;Q9Y2J2;Q9Y2J2-3;B2RB02	Band 4.1-like protein 3;Band 4.1-like protein 3, N-terminally processed	EPB41L3	>sp|Q9Y2J2-2|E41L3_HUMAN Isoform 2 of Band 4.1-like protein 3 OS=Homo sapiens GN=EPB41L3;>sp|Q9Y2J2-4|E41L3_HUMAN Isoform 4 of Band 4.1-like protein 3 OS=Homo sapiens GN=EPB41L3;>tr|A0A0A0MRA8|A0A0A0MRA8_HUMAN Band 4.1-like protein 3 OS=Homo sapiens GN=EPB
1.63696	1.97442	-2.12891	-1.67729	23.7084	24.0193	+_+	+_+	16	16	19.8	106.6	1.4655E-76	17.315	3	49.847	9	3.85214E-07	6.67383E-05	4.87856E-07	5.25635E-05	O95786	O95786	O95786	Probable ATP-dependent RNA helicase DDX58	O95786;O95786-2;A2A376	O95786;O95786-2;A2A376	Probable ATP-dependent RNA helicase DDX58	DDX58	>sp|O95786|DDX58_HUMAN Probable ATP-dependent RNA helicase DDX58 OS=Homo sapiens GN=DDX58 PE=1 SV=2;>sp|O95786-2|DDX58_HUMAN Isoform 2 of Probable ATP-dependent RNA helicase DDX58 OS=Homo sapiens GN=DDX58;>tr|A2A376|A2A376_HUMAN Probable ATP-dependent RNA
1.54967	1.86084	1.55812	1.95323	24.866	23.8932	+_+	+_+	5	5	33	30.845	1.1412E-20	23.531	5	13.224	6	1.73737E-06	1.37222E-06	3.90686E-09	2.86776E-07	Q15274	Q15274	Q15274	Nicotinate-nucleotide pyrophosphorylase [carboxylating]	Q15274;C9JCJ5;H3BP73	Q15274;C9JCJ5	Nicotinate-nucleotide pyrophosphorylase [carboxylating]	QPRT	>sp|Q15274|NADC_HUMAN Nicotinate-nucleotide pyrophosphorylase [carboxylating] OS=Homo sapiens GN=QPRT PE=1 SV=3;>tr|C9JCJ5|C9JCJ5_HUMAN Uncharacterized protein (Fragment) OS=Homo sapiens PE=4 SV=6
1.42659	1.73989	-2.35993	-1.88523	24.0684	24.2675	+_+	+_+	17	17	39	72.2	1.084E-149	10.339	4	67.817	4	7.88251E-06	7.06801E-06	1.01493E-05	5.48955E-06	Q9Y3Z3	Q9Y3Z3	Q9Y3Z3	Deoxynucleoside triphosphate triphosphohydrolase SAMHD1	Q9Y3Z3;Q9Y3Z3-4;Q9Y3Z3-2;Q9Y3Z3-3	Q9Y3Z3;Q9Y3Z3-4;Q9Y3Z3-2;Q9Y3Z3-3	Deoxynucleoside triphosphate triphosphohydrolase SAMHD1	SAMHD1	>sp|Q9Y3Z3|SAMH1_HUMAN Deoxynucleoside triphosphate triphosphohydrolase SAMHD1 OS=Homo sapiens GN=SAMHD1 PE=1 SV=2;>sp|Q9Y3Z3-4|SAMH1_HUMAN Isoform 4 of Deoxynucleoside triphosphate triphosphohydrolase SAMHD1 OS=Homo sapiens GN=SAMHD1;>sp|Q9Y3Z3-2|SAMH1_HU
1.33211	1.71207	1.15134	1.56394	25.7275	25.1153	+_+	+_+	6	6	26.1	40.532	3.1015E-48	15.253	8	6.4954	8	1.10139E-05	0.000103563	6.20248E-08	4.5267E-06	P14324	P14324	P14324-2;P14324	Farnesyl pyrophosphate synthase	P14324-2;P14324;A0A087WVN4;A0A087X1D8;A0A087X090;A0A087WTP2	P14324-2;P14324;A0A087WVN4;A0A087X1D8;A0A087X090	Farnesyl pyrophosphate synthase	FDPS	>sp|P14324-2|FPPS_HUMAN Isoform 2 of Farnesyl pyrophosphate synthase OS=Homo sapiens GN=FDPS;>sp|P14324|FPPS_HUMAN Farnesyl pyrophosphate synthase OS=Homo sapiens GN=FDPS PE=1 SV=4;>tr|A0A087WVN4|A0A087WVN4_HUMAN Farnesyl pyrophosphate synthase (Fragment)
1.38642	1.71194	1.58645	2.05405	26.062	25.6982	+_+	+_+	3	3	23.4	16.021	1.0941E-10	32.862	6	34.014	8	1.10313E-05	3.89053E-07	8.58404E-08	1.91328E-09	P08962	P08962	F8VV56;P08962-3;P08962-2;F8W022;F8VWK8;P08962	CD63 antigen	F8VV56;P08962-3;P08962-2;F8W022;F8VWK8;P08962;F8VNT9	F8VV56;P08962-3;P08962-2;F8W022;F8VWK8;P08962;F8VNT9	CD63 antigen	CD63	>tr|F8VV56|F8VV56_HUMAN CD63 antigen OS=Homo sapiens GN=CD63 PE=1 SV=1;>sp|P08962-3|CD63_HUMAN Isoform 3 of CD63 antigen OS=Homo sapiens GN=CD63;>sp|P08962-2|CD63_HUMAN Isoform 2 of CD63 antigen OS=Homo sapiens GN=CD63;>tr|F8W022|F8W022_HUMAN Tetraspanin (
1.36815	1.70319	1.55773	1.95881	26.4451	26.4972	+_+	+_+	8	8	51.7	36.966	4.2025E-84	62.218	12	25.436	11	1.22417E-05	1.28174E-06	9.98293E-08	2.4573E-09	P43235	P43235	P43235	Cathepsin K	P43235;Q5QP40	P43235	Cathepsin K	CTSK	>sp|P43235|CATK_HUMAN Cathepsin K OS=Homo sapiens GN=CTSK PE=1 SV=1
1.31028	1.66676	0.942008	1.38261	24.3893	24.6782	+_+	+_+	5	5	69.9	12.876	1.2096E-58	10.464	5	13.578	6	1.87884E-05	0.000579507	1.37821E-07	4.89741E-05	P02794	P02794	G3V1D1;G3V192;P02794	Ferritin heavy chain	G3V1D1;G3V192;P02794;E9PPQ4;E9PRK8;E9PKY7	G3V1D1;G3V192;P02794;E9PPQ4	Ferritin;Ferritin heavy chain	FTH1	>tr|G3V1D1|G3V1D1_HUMAN Ferritin OS=Homo sapiens GN=FTH1 PE=1 SV=1;>tr|G3V192|G3V192_HUMAN Ferritin OS=Homo sapiens GN=FTH1 PE=1 SV=1;>sp|P02794|FRIH_HUMAN Ferritin heavy chain OS=Homo sapiens GN=FTH1 PE=1 SV=2;>tr|E9PPQ4|E9PPQ4_HUMAN Ferritin (Fragment) O
1.36177	1.59211	1.45591	1.81357	20.1905	20.1625	+_+	+_+	2	2	10.7	31.54	0.0016451	NaN	1	NaN	1	4.40048E-05	7.14633E-06	0.00131865	0.000107879	P22676	P22676	P22676	Calretinin	P22676;H3BMN5;A6NER6;H3BN14	P22676;H3BMN5;A6NER6;H3BN14	Calretinin	CALB2	>sp|P22676|CALB2_HUMAN Calretinin OS=Homo sapiens GN=CALB2 PE=1 SV=2;>tr|H3BMN5|H3BMN5_HUMAN Calretinin (Fragment) OS=Homo sapiens GN=CALB2 PE=1 SV=2;>tr|A6NER6|A6NER6_HUMAN Calbindin 2, 29kDa (Calretinin), isoform CRA_b OS=Homo sapiens GN=CALB2 PE=1 SV=1;
1.18434	1.58005	1.03675	1.54557	28.7011	27.7859	+_+	+_+	85	85	50.1	273.42	0	22.359	131	21.835	131	5.03227E-05	0.000124336	7.74336E-07	2.21368E-06	P49327	P49327	P49327	Fatty acid synthase	P49327;J3KTF0	P49327	Fatty acid synthase;[Acyl-carrier-protein] S-acetyltransferase;[Acyl-carrier-protein] S-malonyltransferase;3-oxoacyl-[acyl-carrier-protein] synthase;3-oxoacyl-[acyl-carrier-protein] reductase;3-hydroxyacyl-[acyl-carrier-protein] dehydratase;Enoyl-[acyl-carrier-protein] reductase;Oleoyl-[acyl-carrier-protein] hydrolase	FASN	>sp|P49327|FAS_HUMAN Fatty acid synthase OS=Homo sapiens GN=FASN PE=1 SV=3
1.08038	1.44069	-2.58217	-2.05607	28.444	28.6306	+_+	+_+	32	32	55.5	87.334	0	21.768	65	19.224	52	0.000221651	9.30965E-07	6.61666E-06	4.98413E-08	P42224	P42224	P42224	Signal transducer and activator of transcription 1-alpha/beta	P42224;P42224-2;J3KPM9;E7EPD2;D2KFR9;E7ENM1;E9PH66;H7BZ88;H7BZB5;Q14765	P42224;P42224-2;J3KPM9	Signal transducer and activator of transcription 1-alpha/beta	STAT1	>sp|P42224|STAT1_HUMAN Signal transducer and activator of transcription 1-alpha/beta OS=Homo sapiens GN=STAT1 PE=1 SV=2;>sp|P42224-2|STAT1_HUMAN Isoform Beta of Signal transducer and activator of transcription 1-alpha/beta OS=Homo sapiens GN=STAT1;>tr|J3KP
1.03619	1.35541	0.759838	1.17747	25.6631	25.8392	+_-	+_+	5	5	37.1	20.019	1.8579E-48	22.7	9	10.251	9	0.000516635	0.00326053	1.92325E-05	0.000527541	P02792	P02792	P02792	Ferritin light chain	P02792;A0A087X1B9	P02792;A0A087X1B9	Ferritin light chain	FTL	>sp|P02792|FRIL_HUMAN Ferritin light chain OS=Homo sapiens GN=FTL PE=1 SV=2;>tr|A0A087X1B9|A0A087X1B9_HUMAN Ferritin OS=Homo sapiens GN=FTL PE=1 SV=1
1.02148	1.34891	0.887447	1.4163	24.6094	24.9653	+_+	+_+	12	12	25.4	87.057	2.7802E-77	17.332	7	17.514	9	0.00055001	0.00042674	2.11057E-05	3.21003E-05	P05106	P05106	P05106	Integrin beta-3	P05106;P05106-2;P05106-3;H3BM21;I3L4X8	P05106;P05106-2;P05106-3;H3BM21;I3L4X8	Integrin beta-3;Integrin beta	ITGB3	>sp|P05106|ITB3_HUMAN Integrin beta-3 OS=Homo sapiens GN=ITGB3 PE=1 SV=2;>sp|P05106-2|ITB3_HUMAN Isoform Beta-3B of Integrin beta-3 OS=Homo sapiens GN=ITGB3;>sp|P05106-3|ITB3_HUMAN Isoform Beta-3C of Integrin beta-3 OS=Homo sapiens GN=ITGB3;>tr|H3BM21|H3BM
1.01956	1.32694	0.656817	1.15374	24.8516	24.9129	+_-	+_+	4	4	11.5	44.955	5.1601E-24	44.504	14	9.3051	11	0.000678313	0.00392259	2.88098E-05	0.000679695	P13473	P13473	P13473-2;P13473;P13473-3	Lysosome-associated membrane glycoprotein 2	P13473-2;P13473;P13473-3;H0YCG2	P13473-2;P13473;P13473-3;H0YCG2	Lysosome-associated membrane glycoprotein 2	LAMP2	>sp|P13473-2|LAMP2_HUMAN Isoform LAMP-2B of Lysosome-associated membrane glycoprotein 2 OS=Homo sapiens GN=LAMP2;>sp|P13473|LAMP2_HUMAN Lysosome-associated membrane glycoprotein 2 OS=Homo sapiens GN=LAMP2 PE=1 SV=2;>sp|P13473-3|LAMP2_HUMAN Isoform LAMP-2C
0.979952	1.32302	0.954569	1.42578	29.1788	28.9687	+_+	+_+	20	20	68.4	41.92	4.4515E-268	14.113	65	18.213	75	0.000703914	0.000391075	3.51118E-05	1.20933E-05	Q99536	Q99536	Q99536	Synaptic vesicle membrane protein VAT-1 homolog	Q99536;Q99536-3;Q99536-2;K7ERT7;K7ESA3;K7ENX2;K7EM19;K7EJM4;K7ER81	Q99536;Q99536-3;Q99536-2	Synaptic vesicle membrane protein VAT-1 homolog	VAT1	>sp|Q99536|VAT1_HUMAN Synaptic vesicle membrane protein VAT-1 homolog OS=Homo sapiens GN=VAT1 PE=1 SV=2;>sp|Q99536-3|VAT1_HUMAN Isoform 3 of Synaptic vesicle membrane protein VAT-1 homolog OS=Homo sapiens GN=VAT1;>sp|Q99536-2|VAT1_HUMAN Isoform 2 of Synapt
0.95017	1.28629	0.883464	1.30007	25.9164	25.8469	+_-	+_+	9	9	50.6	41.35	1.0204E-61	34.279	14	18.304	20	0.00099176	0.00119428	5.06019E-05	0.000132692	Q9BWD1	Q9BWD1	Q9BWD1	Acetyl-CoA acetyltransferase, cytosolic	Q9BWD1;Q9BWD1-2	Q9BWD1;Q9BWD1-2	Acetyl-CoA acetyltransferase, cytosolic	ACAT2	>sp|Q9BWD1|THIC_HUMAN Acetyl-CoA acetyltransferase, cytosolic OS=Homo sapiens GN=ACAT2 PE=1 SV=2;>sp|Q9BWD1-2|THIC_HUMAN Isoform 2 of Acetyl-CoA acetyltransferase, cytosolic OS=Homo sapiens GN=ACAT2
0.875072	1.2561	0.615322	1.10548	25.8842	25.4298	+_-	+_+	19	19	30.4	88.278	1.5005E-101	26.735	35	25.917	35	0.00130612	0.00565879	7.60839E-05	0.00112253	P27487	P27487	P27487	Dipeptidyl peptidase 4	P27487;F8WE17;H7C1N5;F8WBB6	P27487	Dipeptidyl peptidase 4;Dipeptidyl peptidase 4 membrane form;Dipeptidyl peptidase 4 soluble form	DPP4	>sp|P27487|DPP4_HUMAN Dipeptidyl peptidase 4 OS=Homo sapiens GN=DPP4 PE=1 SV=2
0.816477	1.16819	0.768163	1.25054	27.2191	27.3468	-_-	+_+	44	44	51.6	116.2	4.9856E-299	17.606	67	17.671	50	0.00281906	0.00180992	0.000259168	0.000116353	O94832	O94832	O94832	Unconventional myosin-Id	O94832;K7EIG7;J3QRN6;J3KRL0;F8WEW9;B0I1T2-2;B0I1T2-3;B0I1T2-4;B0I1T2;J3QRR2	O94832;K7EIG7;J3QRN6	Unconventional myosin-Id	MYO1D	>sp|O94832|MYO1D_HUMAN Unconventional myosin-Id OS=Homo sapiens GN=MYO1D PE=1 SV=2;>tr|K7EIG7|K7EIG7_HUMAN Unconventional myosin-Id OS=Homo sapiens GN=MYO1D PE=1 SV=1;>tr|J3QRN6|J3QRN6_HUMAN Unconventional myosin-Id OS=Homo sapiens GN=MYO1D PE=1 SV=1
0.780982	1.08352	0.650305	1.13711	24.552	24.8412	-_-	+_+	10	10	26	64.365	1.5554E-72	18.278	11	19.119	11	0.00565087	0.00445694	0.000661314	0.00080964	Q8TF66	Q8TF66	Q8TF66;Q8TF66-2	Leucine-rich repeat-containing protein 15	Q8TF66;Q8TF66-2	Q8TF66;Q8TF66-2	Leucine-rich repeat-containing protein 15	LRRC15	>sp|Q8TF66|LRC15_HUMAN Leucine-rich repeat-containing protein 15 OS=Homo sapiens GN=LRRC15 PE=1 SV=2;>sp|Q8TF66-2|LRC15_HUMAN Isoform 2 of Leucine-rich repeat-containing protein 15 OS=Homo sapiens GN=LRRC15
0.691087	1.05485	0.66257	1.15924	26.5289	26.7437	-_-	+_+	13	13	32.6	62.081	6.0713E-108	35.874	25	45.477	29	0.00707952	0.00375908	0.000972473	0.000341455	P15586	P15586	P15586	N-acetylglucosamine-6-sulfatase	P15586;H7C3P4;P15586-2;F6S8M0;F5H4C6;H0YFA9	P15586;H7C3P4;P15586-2;F6S8M0	N-acetylglucosamine-6-sulfatase	GNS	>sp|P15586|GNS_HUMAN N-acetylglucosamine-6-sulfatase OS=Homo sapiens GN=GNS PE=1 SV=3;>tr|H7C3P4|H7C3P4_HUMAN Glucosamine (N-acetyl)-6-sulfatase (Sanfilippo disease IIID), isoform CRA_b OS=Homo sapiens GN=GNS PE=1 SV=1;>sp|P15586-2|GNS_HUMAN Isoform 2 of N
0.690104	1.03175	0.542803	1.03598	27.1317	27.0761	-_-	+_+	19	19	66.5	56.5	0	14.706	30	17.217	33	0.00845804	0.00938042	0.00125494	0.00130759	P21281	P21281	P21281	V-type proton ATPase subunit B, brain isoform	P21281;H0YC04;C9JL73;P15313;E5RGH6;C9J5E3;C9JNS9;H0YC45;H0YAT8	P21281	V-type proton ATPase subunit B, brain isoform	ATP6V1B2	>sp|P21281|VATB2_HUMAN V-type proton ATPase subunit B, brain isoform OS=Homo sapiens GN=ATP6V1B2 PE=1 SV=3
-1.4879	-1.09302	-2.00816	-1.50861	23.5348	24.168	+_+	+_+	6	6	12.3	76.821	4.3741E-52	13.589	6	25.034	6	3.54339E-05	0.000345187	8.03547E-06	0.00027546	P55290	P55290	A0A0A0MTR1;P55290;P55290-4	Cadherin-13	A0A0A0MTR1;P55290;P55290-4;A0A087X0X6;P55290-5;P55290-3;P55290-2	A0A0A0MTR1;P55290;P55290-4;A0A087X0X6;P55290-5;P55290-3;P55290-2	Cadherin-13	CDH13	>tr|A0A0A0MTR1|A0A0A0MTR1_HUMAN Cadherin-13 OS=Homo sapiens GN=CDH13 PE=1 SV=1;>sp|P55290|CAD13_HUMAN Cadherin-13 OS=Homo sapiens GN=CDH13 PE=1 SV=1;>sp|P55290-4|CAD13_HUMAN Isoform 4 of Cadherin-13 OS=Homo sapiens GN=CDH13;>tr|A0A087X0X6|A0A087X0X6_HUMAN
-1.4405	-1.12601	-1.81462	-1.41008	24.7353	24.7278	+_+	+_+	6	6	56.8	15.769	8.4548E-32	16.692	7	32.798	6	2.05822E-05	0.000837809	1.47673E-06	0.00015281	Q9NYL4	Q9NYL4	Q9NYL4-2;F8VU90;Q9NYL4	Peptidyl-prolyl cis-trans isomerase FKBP11	Q9NYL4-2;F8VU90;Q9NYL4;H0YHM7;E9PAR0	Q9NYL4-2;F8VU90;Q9NYL4	Peptidyl-prolyl cis-trans isomerase FKBP11;Peptidyl-prolyl cis-trans isomerase	FKBP11	>sp|Q9NYL4-2|FKB11_HUMAN Isoform 2 of Peptidyl-prolyl cis-trans isomerase FKBP11 OS=Homo sapiens GN=FKBP11;>tr|F8VU90|F8VU90_HUMAN Peptidyl-prolyl cis-trans isomerase OS=Homo sapiens GN=FKBP11 PE=1 SV=1;>sp|Q9NYL4|FKB11_HUMAN Peptidyl-prolyl cis-trans isom
-1.59484	-1.20606	-2.02685	-1.51626	27.4326	28.0654	+_+	+_+	28	5	35	129.29	0	23.061	60	30.28	58	5.18724E-06	0.00032148	5.57822E-09	6.60224E-05	P17301	P17301	P17301	Integrin alpha-2	P17301;D6RG08	P17301	Integrin alpha-2	ITGA2	>sp|P17301|ITA2_HUMAN Integrin alpha-2 OS=Homo sapiens GN=ITGA2 PE=1 SV=1
-1.7153	-1.4238	-4.06716	-3.52016	23.9209	23.1255	+_+	+_+	3	3	0.8	425.64	6.3013E-06	90.52	4	246.29	3	7.90688E-08	2.80874E-17	9.33207E-09	2.14013E-17	P11532	P11532	P11532-4;A0A087WV90;E9PDN5;A0A087WTU7;P11532;A0A075B6G3	Dystrophin	P11532-4;A0A087WV90;E9PDN5;A0A087WTU7;P11532;A0A075B6G3;P11532-3;P11532-2;Q4G0X0;F5GZY3;E7EQS5;F8VX32;E7ESB2;H0Y304	P11532-4;A0A087WV90;E9PDN5;A0A087WTU7;P11532;A0A075B6G3;P11532-3;P11532-2	Dystrophin	DMD	>sp|P11532-4|DMD_HUMAN Isoform 3 of Dystrophin OS=Homo sapiens GN=DMD;>tr|A0A087WV90|A0A087WV90_HUMAN Dystrophin OS=Homo sapiens GN=DMD PE=1 SV=1;>tr|E9PDN5|E9PDN5_HUMAN Dystrophin OS=Homo sapiens GN=DMD PE=1 SV=1;>tr|A0A087WTU7|A0A087WTU7_HUMAN Dystrophin
-1.77685	-1.44356	-1.77586	-1.29729	24.9207	25.3232	+_-	+_+	4	4	18.2	33.868	1.5386E-28	17.2	4	27.149	6	5.24075E-08	0.00216502	7.68672E-10	0.000502651	Q9UBR2	Q9UBR2	Q9UBR2	Cathepsin Z	Q9UBR2	Q9UBR2	Cathepsin Z	CTSZ	>sp|Q9UBR2|CATZ_HUMAN Cathepsin Z OS=Homo sapiens GN=CTSZ PE=1 SV=1
-1.74207	-1.45419	-3.31717	-2.82286	25.8554	29.7318	+_+	+_+	102	7	42.1	379.11	0	41.449	12	130.36	107	4.19103E-08	1.34056E-11	5.79032E-10	5.14473E-14	A0A024B7W1	A0A024B7W1	A0A024B7W1	Genome polyprotein	A0A024B7W1;A0A096XFQ2;H9A910;B3U3M3;W0G4H6;C8XPB1;W8Q6T3;H8XX10;A0A090BCI3;Q32ZE1;W8Q7Q3;H8XX13;H8XX12;W8Q6T7;W8QIT7;W8R1T1;W8QFH2;A0A0B4ZYW2;A0A0B4ZYV7;A0A0B4ZYV2;A0A0B4ZYU7;A0A0B4ZYU3;A0A0B4ZYT7;A0A0B4ZYT2;A0A0B4ZYS6;A0A0B4ZYS0;A0A0B4ZYR1;A0A0B4ZWW9;A0A0B4ZWW6;A0A0B4ZWW2;A0A0B4ZWV8;A0A0B4ZWV4;A0A0B4ZWU9;A0A0B4ZWU5;A0A0B4ZWU2;A0A0B4ZWT8;A0A0B4ZWS6;A0A0B4ZWP9;A0A0B4ZWL5;A0A0B4ZWK9;A0A0B4ZWK4;A0A0…	A0A024B7W1;A0A096XFQ2;H9A910;B3U3M3;W0G4H6;C8XPB1;W8Q6T3;H8XX10;A0A090BCI3;Q32ZE1;W8Q7Q3;H8XX13;H8XX12;W8Q6T7;W8QIT7;W8R1T1;W8QFH2			>tr|A0A024B7W1|A0A024B7W1_9FLAV Genome polyprotein OS=Zika virus PE=4 SV=1;>tr|A0A096XFQ2|A0A096XFQ2_9FLAV Genome polyprotein (Fragment) OS=Zika virus PE=4 SV=1;>tr|H9A910|H9A910_9FLAV Genome polyprotein (Fragment) OS=Zika virus PE=4 SV=1;>tr|B3U3M3|B3U3M3
-2.9668	-2.64774	-2.71586	-2.24571	25.9993	26.1098	+_+	+_+	18	16	57	48.057	1.6949E-163	21.327	6	11.697	10	2.94177E-23	8.07996E-08	3.21339E-29	2.44059E-09	P05783	P05783	P05783	Keratin, type I cytoskeletal 18	P05783;F8VZY9;CON__P05784;CON__H-INV:HIT000015463	P05783;F8VZY9	Keratin, type I cytoskeletal 18	KRT18	>sp|P05783|K1C18_HUMAN Keratin, type I cytoskeletal 18 OS=Homo sapiens GN=KRT18 PE=1 SV=2;>tr|F8VZY9|F8VZY9_HUMAN Keratin, type I cytoskeletal 18 OS=Homo sapiens GN=KRT18 PE=1 SV=1
4.60259	4.93621	-0.58422	-0.249925	21.3216	20.7832	+_-	+_-	2	2	17.1	16.306	6.1531E-05	NaN	1	35.927	2	3.05666E-37	0.597448	2.4791E-30	0.701459	A0A087WZ51	A0A087WZ51	A0A087WZ51	Tumor protein D54	A0A087WZ51;O43399-6;O43399-2;O43399-4;O43399;O43399-3;O43399-5;A0A087WYR3;O43399-7	A0A087WZ51;O43399-6;O43399-2;O43399-4;O43399;O43399-3;O43399-5;A0A087WYR3;O43399-7	Tumor protein D54	TPD52L2	>tr|A0A087WZ51|A0A087WZ51_HUMAN Tumor protein D54 OS=Homo sapiens GN=TPD52L2 PE=1 SV=1;>sp|O43399-6|TPD54_HUMAN Isoform 6 of Tumor protein D54 OS=Homo sapiens GN=TPD52L2;>sp|O43399-2|TPD54_HUMAN Isoform 2 of Tumor protein D54 OS=Homo sapiens GN=TPD52L2;>sp
2.92026	3.30556	NaN	NaN	22.0713	20.8849	+_-	+_-	5	5	16.1	54.632	8.0675E-33	30.345	3	NaN	0	1.51831E-17	1	1.7615E-14	1	P09913	P09913	P09913;A0A087X279	Interferon-induced protein with tetratricopeptide repeats 2	P09913;A0A087X279	P09913;A0A087X279	Interferon-induced protein with tetratricopeptide repeats 2	IFIT2	>sp|P09913|IFIT2_HUMAN Interferon-induced protein with tetratricopeptide repeats 2 OS=Homo sapiens GN=IFIT2 PE=1 SV=1;>tr|A0A087X279|A0A087X279_HUMAN Interferon-induced protein with tetratricopeptide repeats 2 OS=Homo sapiens GN=IFIT2 PE=1 SV=1
2.15059	2.49631	-0.446875	0.0224743	20.7771	20.5459	+_-	+_-	2	2	2.4	131.04	3.1034E-06	NaN	1	NaN	1	1.28796E-10	0.894491	4.93371E-07	0.847377	Q8IX12	Q8IX12	Q8IX12-2;Q8IX12	Cell division cycle and apoptosis regulator protein 1	Q8IX12-2;Q8IX12;F5H3E1;F5H1H2;F5H2E6;A0A0C4DGG8	Q8IX12-2;Q8IX12;F5H3E1;F5H1H2;F5H2E6;A0A0C4DGG8	Cell division cycle and apoptosis regulator protein 1	CCAR1	>sp|Q8IX12-2|CCAR1_HUMAN Isoform 2 of Cell division cycle and apoptosis regulator protein 1 OS=Homo sapiens GN=CCAR1;>sp|Q8IX12|CCAR1_HUMAN Cell division cycle and apoptosis regulator protein 1 OS=Homo sapiens GN=CCAR1 PE=1 SV=2;>tr|F5H3E1|F5H3E1_HUMAN Cel
1.82579	2.13044	-0.197137	0.0989585	23.4029	22.6813	+_-	+_-	4	4	19.3	38.946	2.5928E-12	180.32	2	153.08	3	4.24274E-08	0.749981	5.28274E-08	0.777393	Q9NX46	Q9NX46	Q9NX46	Poly(ADP-ribose) glycohydrolase ARH3	Q9NX46	Q9NX46	Poly(ADP-ribose) glycohydrolase ARH3	ADPRHL2	>sp|Q9NX46|ARHL2_HUMAN Poly(ADP-ribose) glycohydrolase ARH3 OS=Homo sapiens GN=ADPRHL2 PE=1 SV=1
1.84667	2.08546	-1.53621	-1.24581	21.5649	21.1471	+_-	+_-	3	3	19.8	26.825	6.8082E-21	1.6055	2	24.773	3	8.14534E-08	0.00326262	1.29992E-06	0.0117501	O15162	O15162	O15162-2;C9J7K9;O15162	Phospholipid scramblase 1	O15162-2;C9J7K9;O15162;C9J0H3;C9JE06;H7C5I5;C9J9P4	O15162-2;C9J7K9;O15162;C9J0H3;C9JE06	Phospholipid scramblase 1	PLSCR1	>sp|O15162-2|PLS1_HUMAN Isoform 2 of Phospholipid scramblase 1 OS=Homo sapiens GN=PLSCR1;>tr|C9J7K9|C9J7K9_HUMAN Phospholipid scramblase 1 OS=Homo sapiens GN=PLSCR1 PE=1 SV=1;>sp|O15162|PLS1_HUMAN Phospholipid scramblase 1 OS=Homo sapiens GN=PLSCR1 PE=1 SV
1.54424	1.89767	0.899485	1.34664	23.2676	20.2479	+_+	+_-	7	7	10.9	138.91	4.7444E-27	15.769	3	15.736	2	1.07591E-06	0.000797842	1.37161E-06	0.00358099	P32004	P32004	P32004-3;P32004-2;P32004	Neural cell adhesion molecule L1	P32004-3;P32004-2;P32004;E9PHJ4;E7EMY4;E7EVM4;E7EPI4;H0Y5C3	P32004-3;P32004-2;P32004	Neural cell adhesion molecule L1	L1CAM	>sp|P32004-3|L1CAM_HUMAN Isoform 3 of Neural cell adhesion molecule L1 OS=Homo sapiens GN=L1CAM;>sp|P32004-2|L1CAM_HUMAN Isoform 2 of Neural cell adhesion molecule L1 OS=Homo sapiens GN=L1CAM;>sp|P32004|L1CAM_HUMAN Neural cell adhesion molecule L1 OS=Homo
1.37735	1.77134	-0.748432	-0.36829	22.9283	19.2495	+_-	+_-	4	4	14.5	47.602	1.155E-08	233.53	2	NaN	1	5.36869E-06	0.415095	6.90154E-06	0.523963	O60832	O60832	O60832-2;O60832	H/ACA ribonucleoprotein complex subunit 4	O60832-2;O60832;H7C0M1;C9IYT0;H7C2Q9;H7BZF2	O60832-2;O60832;H7C0M1;C9IYT0;H7C2Q9	H/ACA ribonucleoprotein complex subunit 4	DKC1	>sp|O60832-2|DKC1_HUMAN Isoform 3 of H/ACA ribonucleoprotein complex subunit 4 OS=Homo sapiens GN=DKC1;>sp|O60832|DKC1_HUMAN H/ACA ribonucleoprotein complex subunit 4 OS=Homo sapiens GN=DKC1 PE=1 SV=3;>tr|H7C0M1|H7C0M1_HUMAN H/ACA ribonucleoprotein complex
1.24975	1.65705	0.96066	1.47995	21.0232	19.5009	+_+	+_-	3	3	6.4	605.64	1.9401E-08	27.092	3	14.391	3	2.10307E-05	0.000235249	0.000830642	0.00143872	Q8IVF2	Q8IVF2	Q8IVF2-3;Q8IVF2	Protein AHNAK2	Q8IVF2-3;Q8IVF2	Q8IVF2-3;Q8IVF2	Protein AHNAK2	AHNAK2	>sp|Q8IVF2-3|AHNK2_HUMAN Isoform 3 of Protein AHNAK2 OS=Homo sapiens GN=AHNAK2;>sp|Q8IVF2|AHNK2_HUMAN Protein AHNAK2 OS=Homo sapiens GN=AHNAK2 PE=1 SV=2
1.31846	1.65654	-0.432669	-0.0271456	20.2167	19.1936	+_-	+_-	2	2	16.4	24.833	7.5723E-07	NaN	1	NaN	1	2.11536E-05	0.990483	0.000833674	0.92787	Q9Y4P1	Q9Y4P1	C9JIK8;Q9Y4P1-6;Q9Y4P1;Q9Y4P1-2	Cysteine protease ATG4B	C9JIK8;Q9Y4P1-6;Q9Y4P1;Q9Y4P1-2;H0Y2Y0;F2Z2K8;C9J3C0;H7C2A6;C9JQ72;Q9Y4P1-3;Q9Y4P1-4	C9JIK8;Q9Y4P1-6;Q9Y4P1;Q9Y4P1-2;H0Y2Y0;F2Z2K8;C9J3C0;H7C2A6;C9JQ72;Q9Y4P1-3;Q9Y4P1-4	Cysteine protease ATG4B	ATG4B	>tr|C9JIK8|C9JIK8_HUMAN Cysteine protease ATG4B (Fragment) OS=Homo sapiens GN=ATG4B PE=1 SV=1;>sp|Q9Y4P1-6|ATG4B_HUMAN Isoform 6 of Cysteine protease ATG4B OS=Homo sapiens GN=ATG4B;>sp|Q9Y4P1|ATG4B_HUMAN Cysteine protease ATG4B OS=Homo sapiens GN=ATG4B PE=
1.18688	1.51838	-0.339436	0.0878702	22.6323	24.6117	+_-	+_-	11	11	25.8	78.786	1.6881E-100	91.48	2	177.56	5	9.84744E-05	0.770521	0.000422261	0.755951	P29728	P29728	P29728-2;P29728;A0A087X0V5	2'-5'-oligoadenylate synthase 2	P29728-2;P29728;A0A087X0V5;F8W1C5;P29728-3	P29728-2;P29728;A0A087X0V5	2-5-oligoadenylate synthase 2	OAS2	>sp|P29728-2|OAS2_HUMAN Isoform p69 of 2-5-oligoadenylate synthase 2 OS=Homo sapiens GN=OAS2;>sp|P29728|OAS2_HUMAN 2-5-oligoadenylate synthase 2 OS=Homo sapiens GN=OAS2 PE=1 SV=3;>tr|A0A087X0V5|A0A087X0V5_HUMAN 2-5-oligoadenylate synthase 2 OS=Homo s
1.149	1.48063	0.31429	0.70726	26.5856	25.6605	+_-	+_-	5	5	28.6	26.411	4.9529E-25	161.5	8	84.528	8	0.000146769	0.0721296	3.64545E-06	0.0353261	Q16563-2	Q16563-2	Q16563-2	Isoform 2 of Synaptophysin-like protein 1	Q16563-2;C9JYN0;Q16563;H7C4J8	Q16563-2;C9JYN0;Q16563	Synaptophysin-like protein 1	SYPL1	>sp|Q16563-2|SYPL1_HUMAN Isoform 2 of Synaptophysin-like protein 1 OS=Homo sapiens GN=SYPL1;>tr|C9JYN0|C9JYN0_HUMAN Synaptophysin-like protein 1 OS=Homo sapiens GN=SYPL1 PE=1 SV=1;>sp|Q16563|SYPL1_HUMAN Synaptophysin-like protein 1 OS=Homo sapiens GN=SYPL1
1.14346	1.46043	0.471448	0.849439	24.4007	24.4014	+_-	+_-	4	4	37.5	20.697	3.9713E-30	32.7	5	23.397	5	0.000181021	0.032022	4.04478E-06	0.0118574	O60565	O60565	O60565	Gremlin-1	O60565;O60565-2;Q9H772	O60565;O60565-2	Gremlin-1	GREM1	>sp|O60565|GREM1_HUMAN Gremlin-1 OS=Homo sapiens GN=GREM1 PE=1 SV=1;>sp|O60565-2|GREM1_HUMAN Isoform 2 of Gremlin-1 OS=Homo sapiens GN=GREM1
1.00094	1.41538	0.408712	0.86845	23.8456	23.6523	+_-	+_-	6	6	9.6	117.51	1.4774E-42	49.592	7	26.276	8	0.000286303	0.0284968	0.000370634	0.0225399	Q9UMS6	Q9UMS6	Q9UMS6;Q9UMS6-3;H0Y9Y3;Q9UMS6-4;Q9UMS6-2	Synaptopodin-2	Q9UMS6;Q9UMS6-3;H0Y9Y3;Q9UMS6-4;Q9UMS6-2	Q9UMS6;Q9UMS6-3;H0Y9Y3;Q9UMS6-4;Q9UMS6-2	Synaptopodin-2	SYNPO2	>sp|Q9UMS6|SYNP2_HUMAN Synaptopodin-2 OS=Homo sapiens GN=SYNPO2 PE=1 SV=2;>sp|Q9UMS6-3|SYNP2_HUMAN Isoform 3 of Synaptopodin-2 OS=Homo sapiens GN=SYNPO2;>tr|H0Y9Y3|H0Y9Y3_HUMAN Synaptopodin-2 (Fragment) OS=Homo sapiens GN=SYNPO2 PE=1 SV=1;>sp|Q9UMS6-4|SYNP
1.0664	1.28983	0.527271	0.873734	23.0517	22.0578	+_-	+_-	7	7	45.8	26.319	9.5294E-22	32.988	3	15.094	4	0.000959844	0.0275783	0.00123861	0.0307013	Q13907	Q13907	Q13907;Q13907-2	Isopentenyl-diphosphate Delta-isomerase 1	Q13907;Q13907-2;C9JD53;C9JKM8	Q13907;Q13907-2	Isopentenyl-diphosphate Delta-isomerase 1	IDI1	>sp|Q13907|IDI1_HUMAN Isopentenyl-diphosphate Delta-isomerase 1 OS=Homo sapiens GN=IDI1 PE=1 SV=2;>sp|Q13907-2|IDI1_HUMAN Isoform 2 of Isopentenyl-diphosphate Delta-isomerase 1 OS=Homo sapiens GN=IDI1
0.819832	1.23695	0.385707	0.895303	24.5917	25.3259	+_-	+_-	8	8	15.2	76.743	3.0002E-35	43.66	11	41.771	16	0.00155085	0.0240897	9.81044E-05	0.00806859	Q92542	Q92542	Q92542-2;Q92542	Nicastrin	Q92542-2;Q92542;H0Y6T7;Q5T205;H0Y3Z4;Q5T209	Q92542-2;Q92542;H0Y6T7;Q5T205;H0Y3Z4	Nicastrin	NCSTN	>sp|Q92542-2|NICA_HUMAN Isoform 2 of Nicastrin OS=Homo sapiens GN=NCSTN;>sp|Q92542|NICA_HUMAN Nicastrin OS=Homo sapiens GN=NCSTN PE=1 SV=2;>tr|H0Y6T7|H0Y6T7_HUMAN Nicastrin (Fragment) OS=Homo sapiens GN=NCSTN PE=1 SV=1;>tr|Q5T205|Q5T205_HUMAN Nicastrin (Fr
0.801904	1.17683	0.46289	0.915177	27.1978	27.2177	-_-	+_-	8	8	46.9	31.73	4.297E-158	18.242	35	38.167	32	0.00261936	0.0212206	0.000233177	0.00431267	P27105	P27105	P27105	Erythrocyte band 7 integral membrane protein	P27105;F8VSL7;P27105-2	P27105;F8VSL7	Erythrocyte band 7 integral membrane protein	STOM	>sp|P27105|STOM_HUMAN Erythrocyte band 7 integral membrane protein OS=Homo sapiens GN=STOM PE=1 SV=3;>tr|F8VSL7|F8VSL7_HUMAN Erythrocyte band 7 integral membrane protein OS=Homo sapiens GN=STOM PE=1 SV=1
0.773152	1.15976	0.573084	1.0425	24.3043	22.5951	-_-	+_-	4	4	5.1	142.17	6.8786E-29	53.316	5	3.6385	3	0.00302731	0.00895547	0.000263613	0.0101683	O15118	O15118	O15118	Niemann-Pick C1 protein	O15118;O15118-2;K7EQ23	O15118;O15118-2;K7EQ23	Niemann-Pick C1 protein	NPC1	>sp|O15118|NPC1_HUMAN Niemann-Pick C1 protein OS=Homo sapiens GN=NPC1 PE=1 SV=2;>sp|O15118-2|NPC1_HUMAN Isoform 2 of Niemann-Pick C1 protein OS=Homo sapiens GN=NPC1;>tr|K7EQ23|K7EQ23_HUMAN Niemann-Pick C1 protein (Fragment) OS=Homo sapiens GN=NPC1 PE=1 SV=
0.787349	1.10306	0.435949	0.92873	25.5727	24.9163	-_-	+_-	12	12	25.3	65.893	8.652E-101	28.215	17	31.421	8	0.00483205	0.0194389	0.000525217	0.00603276	P50281	P50281	P50281	Matrix metalloproteinase-14	P50281;F8W1B7;Q9Y5R2;P51511	P50281	Matrix metalloproteinase-14	MMP14	>sp|P50281|MMP14_HUMAN Matrix metalloproteinase-14 OS=Homo sapiens GN=MMP14 PE=1 SV=3
0.723602	1.07108	-1.70505	-1.27171	24.459	24.0227	-_-	+_-	12	12	26.7	62.094	1.0326E-110	18.151	14	21.072	8	0.00623549	0.00265931	0.000764363	0.00216709	P19525	P19525	P19525	Interferon-induced, double-stranded RNA-activated protein kinase	P19525;P19525-2;C9JZT2;F8WBH4	P19525;P19525-2	Interferon-induced, double-stranded RNA-activated protein kinase	EIF2AK2	>sp|P19525|E2AK2_HUMAN Interferon-induced, double-stranded RNA-activated protein kinase OS=Homo sapiens GN=EIF2AK2 PE=1 SV=2;>sp|P19525-2|E2AK2_HUMAN Isoform 2 of Interferon-induced, double-stranded RNA-activated protein kinase OS=Homo sapiens GN=EIF2AK2
0.632082	1.04068	0.187008	0.645978	27.1784	27.2954	-_-	+_-	15	15	46.1	50.316	1.1484E-171	23.822	34	22.095	35	0.00789873	0.099099	0.00113774	0.0401554	P04062	P04062	P04062-4;P04062-2;P04062	Glucosylceramidase	P04062-4;P04062-2;P04062;P04062-5;P04062-3	P04062-4;P04062-2;P04062;P04062-5;P04062-3	Glucosylceramidase	GBA	>sp|P04062-4|GLCM_HUMAN Isoform 4 of Glucosylceramidase OS=Homo sapiens GN=GBA;>sp|P04062-2|GLCM_HUMAN Isoform Short of Glucosylceramidase OS=Homo sapiens GN=GBA;>sp|P04062|GLCM_HUMAN Glucosylceramidase OS=Homo sapiens GN=GBA PE=1 SV=3;>sp|P04062-5|GLCM_HU
0.728312	1.02226	0.534759	0.959844	24.5444	24.5174	-_-	+_-	5	5	24.8	26.145	2.0619E-21	6.6168	8	6.5918	8	0.00909051	0.0158354	0.00132984	0.00456676	P36543	P36543	P36543	V-type proton ATPase subunit E 1	P36543;P36543-3;P36543-2;C9J8H1;Q96A05	P36543;P36543-3;P36543-2	V-type proton ATPase subunit E 1	ATP6V1E1	>sp|P36543|VATE1_HUMAN V-type proton ATPase subunit E 1 OS=Homo sapiens GN=ATP6V1E1 PE=1 SV=1;>sp|P36543-3|VATE1_HUMAN Isoform 3 of V-type proton ATPase subunit E 1 OS=Homo sapiens GN=ATP6V1E1;>sp|P36543-2|VATE1_HUMAN Isoform 2 of V-type proton ATPase subu
0.702126	1.01992	-0.577121	-0.0407046	28.3298	28.3932	-_-	+_-	13	2	47.1	40.84	0	15.312	33	24.184	36	0.00925327	0.983263	0.00142733	0.995304	P04439	P04439	P04439;Q5SRN5	HLA class I histocompatibility antigen, A-3 alpha chain	P04439;Q5SRN5;A7MAP4;Q5SRN7;P30455;P30443	P04439;Q5SRN5;A7MAP4;Q5SRN7;P30455;P30443	HLA class I histocompatibility antigen, A-3 alpha chain;HLA class I histocompatibility antigen, A-36 alpha chain;HLA class I histocompatibility antigen, A-1 alpha chain	HLA-A	>sp|P04439|1A03_HUMAN HLA class I histocompatibility antigen, A-3 alpha chain OS=Homo sapiens GN=HLA-A PE=1 SV=2;>tr|Q5SRN5|Q5SRN5_HUMAN HLA class I histocompatibility antigen, A-3 alpha chain OS=Homo sapiens GN=HLA-A PE=1 SV=2;>tr|A7MAP4|A7MAP4_HUMAN HLA
0.630685	1.01614	0.432104	0.903115	26.7552	27.3732	-_-	+_-	6	6	13.4	44.882	1.0189E-46	26.03	32	33.666	31	0.00952071	0.022924	0.00148678	0.00482643	P11279	P11279	P11279	Lysosome-associated membrane glycoprotein 1	P11279;P11279-2	P11279;P11279-2	Lysosome-associated membrane glycoprotein 1	LAMP1	>sp|P11279|LAMP1_HUMAN Lysosome-associated membrane glycoprotein 1 OS=Homo sapiens GN=LAMP1 PE=1 SV=3;>sp|P11279-2|LAMP1_HUMAN Isoform 2 of Lysosome-associated membrane glycoprotein 1 OS=Homo sapiens GN=LAMP1
0.658097	1.00597	0.505078	0.989793	27.6592	27.6842	-_-	+_-	31	31	70.7	68.303	0	18.656	43	32.49	49	0.0102753	0.0129357	0.00165834	0.00209314	P38606	P38606	P38606	V-type proton ATPase catalytic subunit A	P38606;P38606-2;C9JVW8;C9JA17	P38606;P38606-2	V-type proton ATPase catalytic subunit A	ATP6V1A	>sp|P38606|VATA_HUMAN V-type proton ATPase catalytic subunit A OS=Homo sapiens GN=ATP6V1A PE=1 SV=2;>sp|P38606-2|VATA_HUMAN Isoform 2 of V-type proton ATPase catalytic subunit A OS=Homo sapiens GN=ATP6V1A
0.650489	0.994725	0.369048	0.789187	27.7674	27.8359	-_-	+_-	16	4	72.9	23.489	5.7862E-228	13.982	21	11.955	18	0.0111721	0.0457624	0.00186933	0.0131789	P51149	P51149	P51149	Ras-related protein Rab-7a	P51149;C9J592	P51149;C9J592	Ras-related protein Rab-7a	RAB7A	>sp|P51149|RAB7A_HUMAN Ras-related protein Rab-7a OS=Homo sapiens GN=RAB7A PE=1 SV=1;>tr|C9J592|C9J592_HUMAN Ras-related protein Rab-7a (Fragment) OS=Homo sapiens GN=RAB7A PE=1 SV=1
-1.04418	-0.670773	-1.22088	-0.734755	27.3593	27.2698	-_-	+_-	13	13	39.2	57.548	9.9432E-112	13.589	24	26.119	24	0.0104555	0.0885355	0.00118107	0.0609295	P49257	P49257	P49257	Protein ERGIC-53	P49257	P49257	Protein ERGIC-53	LMAN1	>sp|P49257|LMAN1_HUMAN Protein ERGIC-53 OS=Homo sapiens GN=LMAN1 PE=1 SV=2
-1.04662	-0.671462	-0.917434	-0.434383	26.6524	26.6079	-_-	+_-	23	19	51.3	73.91	0	23.933	23	18.104	27	0.0103784	0.329485	0.00116735	0.288845	Q14195-2	Q14195-2	Q14195-2	Isoform LCRMP-4 of Dihydropyrimidinase-related protein 3	Q14195-2;Q14195;H0YBT4;D6RF19;H0YB87	Q14195-2;Q14195	Dihydropyrimidinase-related protein 3	DPYSL3	>sp|Q14195-2|DPYL3_HUMAN Isoform LCRMP-4 of Dihydropyrimidinase-related protein 3 OS=Homo sapiens GN=DPYSL3;>sp|Q14195|DPYL3_HUMAN Dihydropyrimidinase-related protein 3 OS=Homo sapiens GN=DPYSL3 PE=1 SV=1
-1.09468	-0.714846	-0.671554	-0.1922	34.8454	34.9175	-_-	+_-	50	48	82.2	53.651	0	12.386	423	22.622	473	0.00643432	0.697895	0.000547661	0.685572	P08670	P08670	P08670	Vimentin	P08670;B0YJC4;B0YJC5;Q5JVS8;P17661;H7C5W5;P41219;P41219-2;P07197-2;E7EMV2;E7ESP9;P07197;F8W835;P07196;P12036-2;P12036	P08670;B0YJC4;B0YJC5	Vimentin	VIM	>sp|P08670|VIME_HUMAN Vimentin OS=Homo sapiens GN=VIM PE=1 SV=4;>tr|B0YJC4|B0YJC4_HUMAN Vimentin OS=Homo sapiens GN=VIM PE=1 SV=1;>tr|B0YJC5|B0YJC5_HUMAN Vimentin OS=Homo sapiens GN=VIM PE=1 SV=1
-1.11854	-0.750397	-1.182	-0.744246	25.0256	24.6553	-_-	+_-	11	10	22.8	69.5	8.3303E-66	13.635	12	17.01	11	0.00427137	0.0843157	0.00122519	0.0484389	O95340	O95340	O95340;O95340-2	Bifunctional 3'-phosphoadenosine 5'-phosphosulfate synthase 2	O95340;O95340-2	O95340;O95340-2	Bifunctional 3-phosphoadenosine 5-phosphosulfate synthase 2;Sulfate adenylyltransferase;Adenylyl-sulfate kinase	PAPSS2	>sp|O95340|PAPS2_HUMAN Bifunctional 3-phosphoadenosine 5-phosphosulfate synthase 2 OS=Homo sapiens GN=PAPSS2 PE=1 SV=2;>sp|O95340-2|PAPS2_HUMAN Isoform B of Bifunctional 3-phosphoadenosine 5-phosphosulfate synthase 2 OS=Homo sapiens GN=PAPSS2
-1.15425	-0.761727	-0.936	-0.433935	28.6466	27.6402	-_-	+_-	89	71	51.4	229	0	13.682	83	17.257	87	0.00373575	0.330024	0.000230749	0.289398	P35580	P35580	P35580;P35580-3	Myosin-10	P35580;P35580-3;P35580-5;P35580-2;P35580-4;E7ERA5	P35580;P35580-3;P35580-5;P35580-2;P35580-4	Myosin-10	MYH10	>sp|P35580|MYH10_HUMAN Myosin-10 OS=Homo sapiens GN=MYH10 PE=1 SV=3;>sp|P35580-3|MYH10_HUMAN Isoform 3 of Myosin-10 OS=Homo sapiens GN=MYH10;>sp|P35580-5|MYH10_HUMAN Isoform 5 of Myosin-10 OS=Homo sapiens GN=MYH10;>sp|P35580-2|MYH10_HUMAN Isoform 2 of Myos
-1.19975	-0.785154	-0.927853	-0.446207	26.3011	24.9519	-_-	+_-	34	34	31	177.44	8.6407E-298	21.88	39	26.422	37	0.00281693	0.315471	0.000147116	0.245239	P48681	P48681	P48681	Nestin	P48681	P48681	Nestin	NES	>sp|P48681|NEST_HUMAN Nestin OS=Homo sapiens GN=NES PE=1 SV=2
-1.10874	-0.788514	-1.33534	-0.886059	25.3065	25.331	-_-	+_-	8	8	29.1	46.53	3.2175E-131	12.508	13	15.557	12	0.00270357	0.0384621	0.00069023	0.018293	P00966	P00966	P00966	Argininosuccinate synthase	P00966;Q5T6L6;Q5T6L5	P00966;Q5T6L6;Q5T6L5	Argininosuccinate synthase	ASS1	>sp|P00966|ASSY_HUMAN Argininosuccinate synthase OS=Homo sapiens GN=ASS1 PE=1 SV=2;>tr|Q5T6L6|Q5T6L6_HUMAN Argininosuccinate synthase (Fragment) OS=Homo sapiens GN=ASS1 PE=1 SV=1;>tr|Q5T6L5|Q5T6L5_HUMAN Argininosuccinate synthase (Fragment) OS=Homo sapiens
-1.08602	-0.793907	-0.957552	-0.561516	26.1157	26.2118	-_-	+_-	12	12	55.2	32.193	7.1326E-274	21.104	18	9.9158	12	0.00253034	0.199392	0.000123957	0.160049	Q14192	Q14192	Q14192;J3KNW4;A0A0A0MSG2	Four and a half LIM domains protein 2	Q14192;J3KNW4;A0A0A0MSG2;F8WDA8;U3KQT4;Q14192-2;C9J3S8	Q14192;J3KNW4;A0A0A0MSG2	Four and a half LIM domains protein 2	FHL2	>sp|Q14192|FHL2_HUMAN Four and a half LIM domains protein 2 OS=Homo sapiens GN=FHL2 PE=1 SV=3;>tr|J3KNW4|J3KNW4_HUMAN Four and a half LIM domains protein 2 OS=Homo sapiens GN=FHL2 PE=1 SV=1;>tr|A0A0A0MSG2|A0A0A0MSG2_HUMAN Four and a half LIM domains protei
-1.08973	-0.798216	-1.18177	-0.753239	22.9218	23.4017	-_-	+_-	5	5	17.1	44	3.9698E-61	26.58	8	10.078	8	0.0023993	0.0804684	0.000883992	0.069274	P07093	P07093	P07093-2;P07093;P07093-3	Glia-derived nexin	P07093-2;P07093;P07093-3;C9JN98	P07093-2;P07093;P07093-3;C9JN98	Glia-derived nexin	SERPINE2	>sp|P07093-2|GDN_HUMAN Isoform 2 of Glia-derived nexin OS=Homo sapiens GN=SERPINE2;>sp|P07093|GDN_HUMAN Glia-derived nexin OS=Homo sapiens GN=SERPINE2 PE=1 SV=1;>sp|P07093-3|GDN_HUMAN Isoform 3 of Glia-derived nexin OS=Homo sapiens GN=SERPINE2;>tr|C9JN98|C
-1.16056	-0.806392	-1.50193	-0.988819	25.1487	25.5317	-_-	+_-	9	9	32.4	56.084	5.9416E-81	28.033	8	56.34	8	0.00216754	0.0203973	0.000522983	0.00830456	P23219	P23219	P23219-4;P23219-3;A0A087X296;P23219-2;P23219;P23219-6;P23219-5	Prostaglandin G/H synthase 1	P23219-4;P23219-3;A0A087X296;P23219-2;P23219;P23219-6;P23219-5;X6RJD6;P35354	P23219-4;P23219-3;A0A087X296;P23219-2;P23219;P23219-6;P23219-5	Prostaglandin G/H synthase 1	PTGS1	>sp|P23219-4|PGH1_HUMAN Isoform 4 of Prostaglandin G/H synthase 1 OS=Homo sapiens GN=PTGS1;>sp|P23219-3|PGH1_HUMAN Isoform 3 of Prostaglandin G/H synthase 1 OS=Homo sapiens GN=PTGS1;>tr|A0A087X296|A0A087X296_HUMAN Prostaglandin G/H synthase 1 OS=Homo sapie
-1.13546	-0.814057	-1.16317	-0.786647	26.0637	26.0665	+_-	+_-	14	14	50.8	40.422	1.1971E-119	22.834	21	16.716	24	0.00196911	0.0674078	8.30253E-05	0.0367124	Q9Y617	Q9Y617	Q9Y617	Phosphoserine aminotransferase	Q9Y617;Q9Y617-2	Q9Y617;Q9Y617-2	Phosphoserine aminotransferase	PSAT1	>sp|Q9Y617|SERC_HUMAN Phosphoserine aminotransferase OS=Homo sapiens GN=PSAT1 PE=1 SV=2;>sp|Q9Y617-2|SERC_HUMAN Isoform 2 of Phosphoserine aminotransferase OS=Homo sapiens GN=PSAT1
-1.13762	-0.81863	-1.44312	-1.16696	23.1464	22.9827	+_-	+_-	3	3	11.3	42.007	4.0789E-53	39.066	5	15.414	3	0.00185882	0.00594653	0.000664195	0.00489538	Q99538	Q99538	Q99538-3;Q99538-2;Q99538	Legumain	Q99538-3;Q99538-2;Q99538;G3V2T4;G3V4E4;G3V4P5;H0YJN9;G3V3Z4	Q99538-3;Q99538-2;Q99538;G3V2T4;G3V4E4	Legumain	LGMN	>sp|Q99538-3|LGMN_HUMAN Isoform 3 of Legumain OS=Homo sapiens GN=LGMN;>sp|Q99538-2|LGMN_HUMAN Isoform 2 of Legumain OS=Homo sapiens GN=LGMN;>sp|Q99538|LGMN_HUMAN Legumain OS=Homo sapiens GN=LGMN PE=1 SV=1;>tr|G3V2T4|G3V2T4_HUMAN Legumain (Fragment) OS=Homo
-1.15537	-0.836012	-1.48673	-1.02632	26.7011	27.1073	+_-	+_-	4	2	31.2	13.509	3.7816E-11	36.889	5	33.455	8	0.00148938	0.0159588	5.31017E-05	0.00773289	Q71UI9;P0C0S5	P0C0S5	Q71UI9;P0C0S5	Histone H2A.Z	Q71UI9;P0C0S5;Q71UI9-3;Q71UI9-4;Q71UI9-2;C9J0D1;C9J386;Q96QV6;P16104;Q9BTM1-2;Q71UI9-5;Q8IUE6	Q71UI9;P0C0S5;Q71UI9-3;Q71UI9-4;Q71UI9-2;C9J0D1;C9J386;Q96QV6;P16104;Q9BTM1-2	Histone H2A.V;Histone H2A.Z;Histone H2A;Histone H2A type 1-A;Histone H2A.x;Histone H2A.J	H2AFV;H2AFZ;HIST1H2AA;H2AFX;H2AFJ	>sp|Q71UI9|H2AV_HUMAN Histone H2A.V OS=Homo sapiens GN=H2AFV PE=1 SV=3;>sp|P0C0S5|H2AZ_HUMAN Histone H2A.Z OS=Homo sapiens GN=H2AFZ PE=1 SV=2;>sp|Q71UI9-3|H2AV_HUMAN Isoform 3 of Histone H2A.V OS=Homo sapiens GN=H2AFV;>sp|Q71UI9-4|H2AV_HUMAN Isoform 4 of H
-1.1691	-0.842516	-1.32077	-0.875619	26.097	25.8633	+_-	+_-	11	11	52.3	36.788	3.5171E-140	30.534	13	17.207	14	0.00136948	0.0408952	4.64201E-05	0.0197426	Q04828	Q04828	Q04828	Aldo-keto reductase family 1 member C1	Q04828;A0A0A0MT30;H0Y804;P52895;B4DK69;A0A0A0MSD5;A6NHU4;S4R3Z2;P42330;A0A0A0MSS8;S4R3P0;S4R3D5;P42330-2;P17516;P52895-2	Q04828;A0A0A0MT30;H0Y804;P52895;B4DK69;A0A0A0MSD5	Aldo-keto reductase family 1 member C1;Aldo-keto reductase family 1 member C2	AKR1C1;AKR1C2	>sp|Q04828|AK1C1_HUMAN Aldo-keto reductase family 1 member C1 OS=Homo sapiens GN=AKR1C1 PE=1 SV=1;>tr|A0A0A0MT30|A0A0A0MT30_HUMAN Aldo-keto reductase family 1 member C1 OS=Homo sapiens GN=AKR1C1 PE=1 SV=1;>tr|H0Y804|H0Y804_HUMAN Aldo-keto reductase family
-1.27317	-0.885073	-1.24049	-0.839415	28.3615	28.087	+_-	+_-	14	14	60.4	35.853	5.8226E-174	13.952	31	12.298	25	0.000780134	0.050366	1.88146E-05	0.030974	P15121	P15121	P15121	Aldose reductase	P15121;E9PCX2;E9PEF9;C9JRZ8;C9JRZ8-2	P15121;E9PCX2	Aldose reductase	AKR1B1	>sp|P15121|ALDR_HUMAN Aldose reductase OS=Homo sapiens GN=AKR1B1 PE=1 SV=3;>tr|E9PCX2|E9PCX2_HUMAN Aldose reductase OS=Homo sapiens GN=AKR1B1 PE=1 SV=1
-1.29619	-1.0015	-0.316133	0.158337	21.353	20.8541	+_-	+_-	2	2	3.9	85.759	4.1254E-06	10.317	2	NaN	1	0.000148218	0.643295	0.00140119	0.637221	Q2M2I8	Q2M2I8	A0A087WUK0;Q2M2I8-2;Q2M2I8	AP2-associated protein kinase 1	A0A087WUK0;Q2M2I8-2;Q2M2I8;E9PG46	A0A087WUK0;Q2M2I8-2;Q2M2I8;E9PG46	AP2-associated protein kinase 1	AAK1	>tr|A0A087WUK0|A0A087WUK0_HUMAN AP2-associated protein kinase 1 OS=Homo sapiens GN=AAK1 PE=1 SV=1;>sp|Q2M2I8-2|AAK1_HUMAN Isoform 2 of AP2-associated protein kinase 1 OS=Homo sapiens GN=AAK1;>sp|Q2M2I8|AAK1_HUMAN AP2-associated protein kinase 1 OS=Homo sap
-1.38409	-1.02014	NaN	NaN	21.1852	NaN	+_-	+_-	2	2	12.7	11.284	1.7212E-09	50.949	2	NaN	0	0.000111754	1	0.00113779	1	P81605	P81605	P81605;P81605-2	Dermcidin	P81605;P81605-2	P81605;P81605-2	Dermcidin;Survival-promoting peptide;DCD-1	DCD	>sp|P81605|DCD_HUMAN Dermcidin OS=Homo sapiens GN=DCD PE=1 SV=2;>sp|P81605-2|DCD_HUMAN Isoform 2 of Dermcidin OS=Homo sapiens GN=DCD
-1.343	-1.0209	-1.4243	-1.01569	22.3377	21.8429	+_-	+_-	5	5	26.6	40.026	2.1353E-16	12.789	3	35.3	3	0.000110462	0.017121	0.00112808	0.0168663	Q9H1C3	Q9H1C3	Q9H1C3	Glycosyltransferase 8 domain-containing protein 2	Q9H1C3;F8VZP2	Q9H1C3	Glycosyltransferase 8 domain-containing protein 2	GLT8D2	>sp|Q9H1C3|GL8D2_HUMAN Glycosyltransferase 8 domain-containing protein 2 OS=Homo sapiens GN=GLT8D2 PE=2 SV=1
-1.39722	-1.02612	-1.41461	-0.986302	29.7263	29.7723	+_-	+_-	18	18	76.3	25.035	1.5866E-236	12.752	41	45.633	27	0.000101971	0.0207305	7.05758E-07	0.0106143	P30041	P30041	P30041	Peroxiredoxin-6	P30041	P30041	Peroxiredoxin-6	PRDX6	>sp|P30041|PRDX6_HUMAN Peroxiredoxin-6 OS=Homo sapiens GN=PRDX6 PE=1 SV=3
-1.41723	-1.06278	-1.20653	-0.717857	28.7132	28.7891	+_-	+_-	30	30	65.8	77.328	0	19.207	69	14.82	60	5.75598E-05	0.0964693	2.79393E-07	0.0675121	P21980	P21980	P21980	Protein-glutamine gamma-glutamyltransferase 2	P21980;P21980-2;A2A299;P21980-3;A2A2A0	P21980;P21980-2	Protein-glutamine gamma-glutamyltransferase 2	TGM2	>sp|P21980|TGM2_HUMAN Protein-glutamine gamma-glutamyltransferase 2 OS=Homo sapiens GN=TGM2 PE=1 SV=2;>sp|P21980-2|TGM2_HUMAN Isoform 2 of Protein-glutamine gamma-glutamyltransferase 2 OS=Homo sapiens GN=TGM2
-1.34271	-1.08501	-1.88507	-1.34553	21.454	21.1823	+_-	+_-	2	2	3.9	73.363	1.4743E-06	5.725	2	NaN	1	4.03406E-05	0.00145493	0.000536951	0.00147613	P27658	P27658	P27658	Collagen alpha-1(VIII) chain	P27658	P27658	Collagen alpha-1(VIII) chain;Vastatin	COL8A1	>sp|P27658|CO8A1_HUMAN Collagen alpha-1(VIII) chain OS=Homo sapiens GN=COL8A1 PE=1 SV=2
-1.43464	-1.10693	-1.41204	-0.95604	26.2705	26.2821	+_-	+_-	16	16	40.7	56.65	2.9492E-209	26.831	16	34.706	20	2.82285E-05	0.0251228	8.78933E-08	0.0133908	O43175	O43175	O43175	D-3-phosphoglycerate dehydrogenase	O43175;Q5SZU1	O43175;Q5SZU1	D-3-phosphoglycerate dehydrogenase	PHGDH	>sp|O43175|SERA_HUMAN D-3-phosphoglycerate dehydrogenase OS=Homo sapiens GN=PHGDH PE=1 SV=4;>tr|Q5SZU1|Q5SZU1_HUMAN D-3-phosphoglycerate dehydrogenase OS=Homo sapiens GN=PHGDH PE=1 SV=1
-1.42845	-1.14711	-1.37561	-0.943971	21.8054	22.2018	+_-	+_-	2	2	26.7	25.389	1.3309E-10	5.5908	2	34.703	2	1.44338E-05	0.0270872	0.0002519	0.0265631	Q8TDB4	Q8TDB4	Q8TDB4	Protein MGARP	Q8TDB4	Q8TDB4	Protein MGARP	MGARP	>sp|Q8TDB4|HUMMR_HUMAN Protein MGARP OS=Homo sapiens GN=MGARP PE=1 SV=1
-1.44906	-1.22176	-1.11638	-0.771372	20.0925	21.6291	+_-	+_-	3	3	9.9	51.853	1.403E-08	NaN	1	8.6064	2	3.91935E-06	0.0731451	0.000271249	0.0711342	P53634	P53634	P53634	Dipeptidyl peptidase 1	P53634;H0YCY8	P53634;H0YCY8	Dipeptidyl peptidase 1;Dipeptidyl peptidase 1 exclusion domain chain;Dipeptidyl peptidase 1 heavy chain;Dipeptidyl peptidase 1 light chain	CTSC	>sp|P53634|CATC_HUMAN Dipeptidyl peptidase 1 OS=Homo sapiens GN=CTSC PE=1 SV=2;>tr|H0YCY8|H0YCY8_HUMAN Dipeptidyl peptidase 1 (Fragment) OS=Homo sapiens GN=CTSC PE=1 SV=4
-1.55161	-1.22908	-0.683182	-0.174247	21.1616	22.3927	+_-	+_-	2	2	6.9	45.053	2.8716E-07	NaN	1	NaN	1	3.43521E-06	0.730358	0.000249041	0.707729	Q8TBX8	Q8TBX8	Q8TBX8-3;Q8TBX8	Phosphatidylinositol 5-phosphate 4-kinase type-2 gamma	Q8TBX8-3;Q8TBX8;H0YIJ6;F8VNT5;F8VU68;Q8TBX8-2	Q8TBX8-3;Q8TBX8;H0YIJ6;F8VNT5;F8VU68;Q8TBX8-2	Phosphatidylinositol 5-phosphate 4-kinase type-2 gamma	PIP4K2C	>sp|Q8TBX8-3|PI42C_HUMAN Isoform 3 of Phosphatidylinositol 5-phosphate 4-kinase type-2 gamma OS=Homo sapiens GN=PIP4K2C;>sp|Q8TBX8|PI42C_HUMAN Phosphatidylinositol 5-phosphate 4-kinase type-2 gamma OS=Homo sapiens GN=PIP4K2C PE=1 SV=3;>tr|H0YIJ6|H0YIJ6_HUM
-1.7697	-1.43686	-1.51742	-1.07519	28.3783	28.2038	+_-	+_-	23	22	61.1	54.861	1.1006E-296	22.742	34	15.755	34	6.02791E-08	0.011462	3.81889E-12	0.00517671	P00352	P00352	P00352	Retinal dehydrogenase 1	P00352;Q5SYQ9;Q5SYQ8;Q5SYQ7	P00352	Retinal dehydrogenase 1	ALDH1A1	>sp|P00352|AL1A1_HUMAN Retinal dehydrogenase 1 OS=Homo sapiens GN=ALDH1A1 PE=1 SV=2
-1.72728	-1.4519	-0.879197	-0.29488	19.4901	18.9695	+_-	+_-	4	2	8.6	55.39	6.1169E-28	NaN	1	NaN	1	4.39834E-08	0.524103	1.48603E-05	0.631383	Q16352	Q16352	Q16352	Alpha-internexin	Q16352;A0A087WYG8	Q16352;A0A087WYG8	Alpha-internexin	INA	>sp|Q16352|AINX_HUMAN Alpha-internexin OS=Homo sapiens GN=INA PE=1 SV=2;>tr|A0A087WYG8|A0A087WYG8_HUMAN Alpha-internexin OS=Homo sapiens GN=INA PE=1 SV=1
-2.13606	-1.47269	-1.18554	-0.828973	22.2544	21.6248	+_-	+_-	3	3	33.3	15.693	1.5013E-15	18.923	3	0.58613	2	2.83045E-08	0.0534172	2.57447E-06	0.0520725	P29373	P29373	P29373	Cellular retinoic acid-binding protein 2	P29373;Q5SYZ4	P29373	Cellular retinoic acid-binding protein 2	CRABP2	>sp|P29373|RABP2_HUMAN Cellular retinoic acid-binding protein 2 OS=Homo sapiens GN=CRABP2 PE=1 SV=2
-1.82393	-1.51095	-1.61714	-1.19743	21.5041	20.5296	+_-	+_-	3	3	12.1	47.146	2.4154E-22	63.886	2	NaN	1	1.23857E-08	0.00473416	1.40304E-06	0.0157012	Q9NPH2	Q9NPH2	Q9NPH2-2;Q9NPH2-3;Q9NPH2	Inositol-3-phosphate synthase 1	Q9NPH2-2;Q9NPH2-3;Q9NPH2;J3KRH4;J3QS51	Q9NPH2-2;Q9NPH2-3;Q9NPH2	Inositol-3-phosphate synthase 1	ISYNA1	>sp|Q9NPH2-2|INO1_HUMAN Isoform 2 of Inositol-3-phosphate synthase 1 OS=Homo sapiens GN=ISYNA1;>sp|Q9NPH2-3|INO1_HUMAN Isoform 3 of Inositol-3-phosphate synthase 1 OS=Homo sapiens GN=ISYNA1;>sp|Q9NPH2|INO1_HUMAN Inositol-3-phosphate synthase 1 OS=Homo sapi
NaN	NaN	1.36132	1.69006	NaN	19.6041	-_+	-_+	3	2	16.4	36.154	9.2603E-35	NaN	0	NaN	1	1	2.80352E-05	1	0.000296413	P02649	P02649	P02649	Apolipoprotein E	P02649;E9PEV4;E7ERP7;H0Y7L5	P02649	Apolipoprotein E	APOE	>sp|P02649|APOE_HUMAN Apolipoprotein E OS=Homo sapiens GN=APOE PE=1 SV=1
NaN	NaN	-2.42067	-2.04127	NaN	21.9139	-_+	-_+	2	2	22.2	15.164	0.00011731	NaN	0	60.147	2	1	1.11701E-06	1	1.26506E-06	Q01469	Q01469	Q01469	Fatty acid-binding protein, epidermal	Q01469;I6L8B7;A8MUU1	Q01469;I6L8B7;A8MUU1	Fatty acid-binding protein, epidermal;Putative fatty acid-binding protein 5-like protein 3	FABP5;FABP5P3	>sp|Q01469|FABP5_HUMAN Fatty acid-binding protein, epidermal OS=Homo sapiens GN=FABP5 PE=1 SV=3;>tr|I6L8B7|I6L8B7_HUMAN Fatty acid-binding protein, epidermal OS=Homo sapiens GN=FABP5 PE=1 SV=1;>sp|A8MUU1|FB5L3_HUMAN Putative fatty acid-binding protein 5-li
NaN	NaN	2.8279	3.22135	21.5197	22.0221	-_+	-_+	4	4	37.9	14.787	2.2835E-27	NaN	0	NaN	1	1	2.50077E-15	1	4.09471E-15	P05413	P05413	S4R371;P05413	Fatty acid-binding protein, heart	S4R371;P05413;S4R3A2	S4R371;P05413;S4R3A2	Fatty acid-binding protein, heart	FABP3	>tr|S4R371|S4R371_HUMAN Fatty acid-binding protein, heart (Fragment) OS=Homo sapiens GN=FABP3 PE=1 SV=1;>sp|P05413|FABPH_HUMAN Fatty acid-binding protein, heart OS=Homo sapiens GN=FABP3 PE=1 SV=4;>tr|S4R3A2|S4R3A2_HUMAN Fatty acid-binding protein, heart OS
NaN	NaN	1.71383	2.13504	NaN	23.3961	-_+	-_+	2	2	18.4	16.691	1.3974E-08	NaN	0	NaN	1	1	1.35502E-07	1	2.02627E-08	Q04941	Q04941	Q04941	Proteolipid protein 2	Q04941;Q04941-2	Q04941;Q04941-2	Proteolipid protein 2	PLP2	>sp|Q04941|PLP2_HUMAN Proteolipid protein 2 OS=Homo sapiens GN=PLP2 PE=1 SV=1;>sp|Q04941-2|PLP2_HUMAN Isoform 2 of Proteolipid protein 2 OS=Homo sapiens GN=PLP2
1.04928	1.38278	1.90014	2.31357	19.5409	22.232	+_+	-_+	2	2	3	155.65	0.0011297	NaN	1	NaN	1	0.000395752	1.16013E-08	0.00525069	1.59195E-08	A6NHR9	A6NHR9	J3KTL8;A6NHR9-2;A6NHR9	Structural maintenance of chromosomes flexible hinge domain-containing protein 1	J3KTL8;A6NHR9-2;A6NHR9;A6NHR9-3	J3KTL8;A6NHR9-2;A6NHR9;A6NHR9-3	Structural maintenance of chromosomes flexible hinge domain-containing protein 1	SMCHD1	>tr|J3KTL8|J3KTL8_HUMAN Structural maintenance of chromosomes flexible hinge domain-containing protein 1 (Fragment) OS=Homo sapiens GN=SMCHD1 PE=1 SV=1;>sp|A6NHR9-2|SMHD1_HUMAN Isoform 2 of Structural maintenance of chromosomes flexible hinge domain-contai
0.982437	1.32372	1.12704	1.57202	22.4414	22.4966	+_+	-_+	4	4	8.3	78.579	2.6473E-28	62.555	3	18.451	4	0.000699327	9.55046E-05	0.00210723	0.00011635	Q9NR19	Q9NR19	Q9NR19;Q9NR19-2	Acetyl-coenzyme A synthetase, cytoplasmic	Q9NR19;Q9NR19-2;F8WDJ9;F8WCJ4;C9JXD9;C9J7L5;C9IYL0;B4DEH9;C9JY31	Q9NR19;Q9NR19-2	Acetyl-coenzyme A synthetase, cytoplasmic	ACSS2	>sp|Q9NR19|ACSA_HUMAN Acetyl-coenzyme A synthetase, cytoplasmic OS=Homo sapiens GN=ACSS2 PE=1 SV=1;>sp|Q9NR19-2|ACSA_HUMAN Isoform 2 of Acetyl-coenzyme A synthetase, cytoplasmic OS=Homo sapiens GN=ACSS2
0.944034	1.25078	0.941031	1.4232	22.2875	22.2386	+_+	-_+	2	2	14.4	34.576	3.1508E-07	1.7693	3	37.171	3	0.00137032	0.000400492	0.00366452	0.00047774	Q8WWB7	Q8WWB7	A0A087WV34;Q8WWB7-2;Q8WWB7	Glycosylated lysosomal membrane protein	A0A087WV34;Q8WWB7-2;Q8WWB7;X6R6A3;A0A087X0W3	A0A087WV34;Q8WWB7-2;Q8WWB7;X6R6A3;A0A087X0W3	Lysosomal protein NCU-G1	C1orf85	>tr|A0A087WV34|A0A087WV34_HUMAN Glycosylated lysosomal membrane protein OS=Homo sapiens GN=GLMP PE=1 SV=1;>sp|Q8WWB7-2|GLMP_HUMAN Isoform 2 of Glycosylated lysosomal membrane protein OS=Homo sapiens GN=GLMP;>sp|Q8WWB7|GLMP_HUMAN Glycosylated lysosomal memb
0.950543	1.22873	0.875151	1.36804	23.9111	23.1373	+_+	-_+	9	9	24.7	73.881	1.3451E-54	17.451	8	16.275	5	0.00166838	0.000660216	0.00214736	0.000325552	P08253	P08253	P08253	72 kDa type IV collagenase	P08253;P08253-2;P08253-3;H3BR66;H3BS34;H3BV48	P08253;P08253-2;P08253-3	72 kDa type IV collagenase;PEX	MMP2	>sp|P08253|MMP2_HUMAN 72 kDa type IV collagenase OS=Homo sapiens GN=MMP2 PE=1 SV=2;>sp|P08253-2|MMP2_HUMAN Isoform 2 of 72 kDa type IV collagenase OS=Homo sapiens GN=MMP2;>sp|P08253-3|MMP2_HUMAN Isoform 3 of 72 kDa type IV collagenase OS=Homo sapiens GN=MM
0.870976	1.19705	0.854315	1.25604	24.1954	24.3665	-_-	-_+	11	10	30.2	57.03	1.5018E-50	19.861	8	27.612	10	0.00220168	0.00172932	0.00282923	0.000220822	Q3KQV9	Q3KQV9	Q3KQV9	UDP-N-acetylhexosamine pyrophosphorylase-like protein 1	Q3KQV9;Q3KQV9-2;A0A087X226	Q3KQV9;Q3KQV9-2	UDP-N-acetylhexosamine pyrophosphorylase-like protein 1	UAP1L1	>sp|Q3KQV9|UAP1L_HUMAN UDP-N-acetylhexosamine pyrophosphorylase-like protein 1 OS=Homo sapiens GN=UAP1L1 PE=1 SV=2;>sp|Q3KQV9-2|UAP1L_HUMAN Isoform 2 of UDP-N-acetylhexosamine pyrophosphorylase-like protein 1 OS=Homo sapiens GN=UAP1L1
0.797677	1.1358	-3.06915	-2.66219	22.248	21.4607	-_+	-_+	5	5	21.9	41.474	6.9715E-19	NaN	1	214.08	2	0.00369775	1.8325E-10	0.00830892	2.42246E-10	P00973	P00973	F8VXY3;P00973-2;P00973-4;P00973;P00973-3	2'-5'-oligoadenylate synthase 1	F8VXY3;P00973-2;P00973-4;P00973;P00973-3;H0YI20;H0YIB8;F8VUC8	F8VXY3;P00973-2;P00973-4;P00973;P00973-3;H0YI20	2-5-oligoadenylate synthase 1	OAS1	>tr|F8VXY3|F8VXY3_HUMAN 2-5-oligoadenylate synthase 1 OS=Homo sapiens GN=OAS1 PE=1 SV=1;>sp|P00973-2|OAS1_HUMAN Isoform p41 of 2-5-oligoadenylate synthase 1 OS=Homo sapiens GN=OAS1;>sp|P00973-4|OAS1_HUMAN Isoform p44 of 2-5-oligoadenylate synthase 1
0.811307	1.07423	0.808673	1.243	23.4871	23.6974	-_-	-_+	14	14	15	166.98	8.5564E-62	34.532	8	25.075	7	0.00608231	0.00192586	0.00775465	0.00109287	Q9BQS8	Q9BQS8	Q9BQS8;Q9BQS8-4	FYVE and coiled-coil domain-containing protein 1	Q9BQS8;Q9BQS8-4;Q9BQS8-3;Q9BQS8-2	Q9BQS8;Q9BQS8-4	FYVE and coiled-coil domain-containing protein 1	FYCO1	>sp|Q9BQS8|FYCO1_HUMAN FYVE and coiled-coil domain-containing protein 1 OS=Homo sapiens GN=FYCO1 PE=1 SV=3;>sp|Q9BQS8-4|FYCO1_HUMAN Isoform 4 of FYVE and coiled-coil domain-containing protein 1 OS=Homo sapiens GN=FYCO1
0.581978	0.923339	0.936063	1.45649	25.7126	25.707	-_+	-_+	18	18	38.5	75.578	5.3616E-168	10.597	23	21.101	18	0.0186588	0.000293771	0.00380997	1.91628E-05	Q7Z3E5	Q7Z3E5	Q7Z3E5-2;Q7Z3E5;A0A087X1I8	LisH domain-containing protein ARMC9	Q7Z3E5-2;Q7Z3E5;A0A087X1I8;H7C3U7;H7BZY2;C9JW07;C9J535;H7BZA2;H7C2P6	Q7Z3E5-2;Q7Z3E5;A0A087X1I8	LisH domain-containing protein ARMC9	ARMC9	>sp|Q7Z3E5-2|ARMC9_HUMAN Isoform 2 of LisH domain-containing protein ARMC9 OS=Homo sapiens GN=ARMC9;>sp|Q7Z3E5|ARMC9_HUMAN LisH domain-containing protein ARMC9 OS=Homo sapiens GN=ARMC9 PE=1 SV=2;>tr|A0A087X1I8|A0A087X1I8_HUMAN LisH domain-containing protei
0.473423	0.838508	0.569588	1.10963	25.2431	25.5802	-_-	-_+	14	14	22.8	103.13	5.1961E-95	23.401	12	22.186	13	0.0329707	0.00548595	0.00872846	0.0010759	Q9BZQ8	Q9BZQ8	Q9BZQ8	Protein Niban	Q9BZQ8;H0Y7M9	Q9BZQ8	Protein Niban	FAM129A	>sp|Q9BZQ8|NIBAN_HUMAN Protein Niban OS=Homo sapiens GN=FAM129A PE=1 SV=1
0.431142	0.768671	0.724912	1.19251	25.3279	24.7139	-_-	-_+	11	11	35.9	54.548	8.605E-81	18.494	14	9.1452	9	0.0510024	0.00289546	0.0164204	0.000448241	P12955	P12955	P12955	Xaa-Pro dipeptidase	P12955;P12955-3;P12955-2;K7ES25;V9GY89;V9GYL0	P12955;P12955-3;P12955-2	Xaa-Pro dipeptidase	PEPD	>sp|P12955|PEPD_HUMAN Xaa-Pro dipeptidase OS=Homo sapiens GN=PEPD PE=1 SV=3;>sp|P12955-3|PEPD_HUMAN Isoform 3 of Xaa-Pro dipeptidase OS=Homo sapiens GN=PEPD;>sp|P12955-2|PEPD_HUMAN Isoform 2 of Xaa-Pro dipeptidase OS=Homo sapiens GN=PEPD
0.490467	0.758474	1.00468	1.4043	24.827	24.4517	-_+	-_+	9	6	55	32.668	2.4116E-63	17.596	11	16.744	8	0.0542252	0.000476212	0.0179396	3.73498E-05	P46926	P46926	P46926	Glucosamine-6-phosphate isomerase 1	P46926;D6RAY7;D6R9P4;D6RFF8;P46926-2;D6RB13;D6R917;D6RFK5	P46926;D6RAY7;D6R9P4;D6RFF8;P46926-2;D6RB13	Glucosamine-6-phosphate isomerase 1	GNPDA1	>sp|P46926|GNPI1_HUMAN Glucosamine-6-phosphate isomerase 1 OS=Homo sapiens GN=GNPDA1 PE=1 SV=1;>tr|D6RAY7|D6RAY7_HUMAN Glucosamine-6-phosphate isomerase (Fragment) OS=Homo sapiens GN=GNPDA1 PE=1 SV=1;>tr|D6R9P4|D6R9P4_HUMAN Glucosamine-6-phosphate isomeras
0.35208	0.676358	1.20977	1.71246	22.5849	20.3063	-_+	-_+	2	2	2.2	116.92	8.1375E-05	NaN	1	NaN	1	0.0868541	2.20196E-05	0.115336	0.000247877	O15294	O15294	O15294	UDP-N-acetylglucosamine--peptide N-acetylglucosaminyltransferase 110 kDa subunit	O15294;O15294-4;O15294-2;O15294-3	O15294;O15294-4;O15294-2;O15294-3	UDP-N-acetylglucosamine--peptide N-acetylglucosaminyltransferase 110 kDa subunit	OGT	>sp|O15294|OGT1_HUMAN UDP-N-acetylglucosamine--peptide N-acetylglucosaminyltransferase 110 kDa subunit OS=Homo sapiens GN=OGT PE=1 SV=3;>sp|O15294-4|OGT1_HUMAN Isoform 4 of UDP-N-acetylglucosamine--peptide N-acetylglucosaminyltransferase 110 kDa subunit OS
0.158854	0.538935	0.547647	1.03991	27.2636	27.6373	-_-	-_+	24	24	29.6	126.57	6.9122E-220	17.763	51	14.976	48	0.175066	0.00912221	0.0921669	0.00125519	P98095	P98095	P98095;P98095-2	Fibulin-2	P98095;P98095-2;C9JQS6;H7C1A3;H7BXL0	P98095;P98095-2	Fibulin-2	FBLN2	>sp|P98095|FBLN2_HUMAN Fibulin-2 OS=Homo sapiens GN=FBLN2 PE=1 SV=2;>sp|P98095-2|FBLN2_HUMAN Isoform 2 of Fibulin-2 OS=Homo sapiens GN=FBLN2
0.121679	0.394295	0.8819	1.3501	23.159	23.1957	-_+	-_+	5	5	17	50.576	2.9593E-20	18.022	5	35.005	5	0.326458	0.000773943	0.382332	0.00038976	Q53EL6	Q53EL6	Q53EL6-2;Q53EL6	Programmed cell death protein 4	Q53EL6-2;Q53EL6;Q5VZS7	Q53EL6-2;Q53EL6	Programmed cell death protein 4	PDCD4	>sp|Q53EL6-2|PDCD4_HUMAN Isoform 2 of Programmed cell death protein 4 OS=Homo sapiens GN=PDCD4;>sp|Q53EL6|PDCD4_HUMAN Programmed cell death protein 4 OS=Homo sapiens GN=PDCD4 PE=1 SV=2
0.0405417	0.321004	1.38543	1.82196	19.9438	21.1016	-_+	-_+	3	3	10.2	42.78	3.1067E-12	NaN	1	20.371	2	0.428744	6.49226E-06	0.51079	0.000100498	Q53T59	Q53T59	Q53T59	HCLS1-binding protein 3	Q53T59;B5MC96;F6TR53;H7C0Y9;H7BZZ1	Q53T59;B5MC96;F6TR53	HCLS1-binding protein 3	HS1BP3	>sp|Q53T59|H1BP3_HUMAN HCLS1-binding protein 3 OS=Homo sapiens GN=HS1BP3 PE=1 SV=1;>tr|B5MC96|B5MC96_HUMAN HCLS1-binding protein 3 OS=Homo sapiens GN=HS1BP3 PE=1 SV=1;>tr|F6TR53|F6TR53_HUMAN HCLS1-binding protein 3 OS=Homo sapiens GN=HS1BP3 PE=1 SV=1
-0.34161	-0.00119793	-1.69708	-1.36702	24.4475	24.1708	-_-	-_+	3	3	42	7.888	3.1747E-08	14.699	5	144.18	2	0.949919	0.00121375	0.937273	0.000980448	P46779	P46779	P46779-4;P46779-5;H0YLP6;H0YMF4;P46779;P46779-2;P46779-3;H0YKD8	60S ribosomal protein L28	P46779-4;P46779-5;H0YLP6;H0YMF4;P46779;P46779-2;P46779-3;H0YKD8	P46779-4;P46779-5;H0YLP6;H0YMF4;P46779;P46779-2;P46779-3;H0YKD8	60S ribosomal protein L28	RPL28	>sp|P46779-4|RL28_HUMAN Isoform 4 of 60S ribosomal protein L28 OS=Homo sapiens GN=RPL28;>sp|P46779-5|RL28_HUMAN Isoform 5 of 60S ribosomal protein L28 OS=Homo sapiens GN=RPL28;>tr|H0YLP6|H0YLP6_HUMAN 60S ribosomal protein L28 OS=Homo sapiens GN=RPL28 PE=1
-0.723253	-0.387978	-2.35875	-1.93192	19.9199	18.3031	-_+	-_+	3	3	2.4	228.87	2.1583E-06	1.372	2	NaN	1	0.132187	4.12885E-06	0.252808	6.57172E-05	O15027	O15027	O15027-2;O15027-4;O15027-3;O15027;O15027-5;F1T0I1;J3KNL6	Protein transport protein Sec16A	O15027-2;O15027-4;O15027-3;O15027;O15027-5;F1T0I1;J3KNL6;A0A0C4DH09;X6RGP5	O15027-2;O15027-4;O15027-3;O15027;O15027-5;F1T0I1;J3KNL6;A0A0C4DH09;X6RGP5	Protein transport protein Sec16A	SEC16A	>sp|O15027-2|SC16A_HUMAN Isoform 2 of Protein transport protein Sec16A OS=Homo sapiens GN=SEC16A;>sp|O15027-4|SC16A_HUMAN Isoform 4 of Protein transport protein Sec16A OS=Homo sapiens GN=SEC16A;>sp|O15027-3|SC16A_HUMAN Isoform 3 of Protein transport protei
-0.734251	-0.403027	-2.954	-2.47369	22.1026	24.0776	-_+	-_+	3	3	15.5	33.839	1.1269E-05	36.51	2	239.46	2	0.118366	3.26085E-09	0.200767	2.46812E-09	O15160	O15160	E7EQB9;O15160-2;O15160	DNA-directed RNA polymerases I and III subunit RPAC1	E7EQB9;O15160-2;O15160;D6RDJ3	E7EQB9;O15160-2;O15160	DNA-directed RNA polymerases I and III subunit RPAC1	POLR1C	>tr|E7EQB9|E7EQB9_HUMAN DNA-directed RNA polymerases I and III subunit RPAC1 OS=Homo sapiens GN=POLR1C PE=1 SV=1;>sp|O15160-2|RPAC1_HUMAN Isoform 2 of DNA-directed RNA polymerases I and III subunit RPAC1 OS=Homo sapiens GN=POLR1C;>sp|O15160|RPAC1_HUMAN DNA
-0.735548	-0.411004	0.537147	1.06198	26.0229	26.2137	-_-	-_+	24	24	40.3	98.398	3.5742E-220	13.575	27	19.398	24	0.111514	0.00778787	0.0712238	0.000995447	P21399	P21399	P21399	Cytoplasmic aconitate hydratase	P21399	P21399	Cytoplasmic aconitate hydratase	ACO1	>sp|P21399|ACOC_HUMAN Cytoplasmic aconitate hydratase OS=Homo sapiens GN=ACO1 PE=1 SV=3
NaN	NaN	-1.76528	-1.40641	NaN	21.1759	-_+	-_-	6	2	10.5	81.744	2.1984E-31	NaN	0	NaN	1	1	0.000865091	1	0.00418276	P14923	P14923	P14923	Junction plakoglobin	P14923;C9JTX4;C9J826;C9JK18;C9JKY1	P14923;C9JTX4;C9J826;C9JK18;C9JKY1	Junction plakoglobin	JUP	>sp|P14923|PLAK_HUMAN Junction plakoglobin OS=Homo sapiens GN=JUP PE=1 SV=3;>tr|C9JTX4|C9JTX4_HUMAN Junction plakoglobin (Fragment) OS=Homo sapiens GN=JUP PE=1 SV=1;>tr|C9J826|C9J826_HUMAN Junction plakoglobin (Fragment) OS=Homo sapiens GN=JUP PE=1 SV=4;>t
NaN	NaN	0.334797	0.919073	NaN	20.3975	-_-	-_-	2	2	8.8	42.667	6.2207E-09	NaN	0	NaN	1	1	0.0206943	1	0.041904	Q8IZP0	Q8IZP0	Q8IZP0-10;Q8IZP0-8;B6VEX4;Q8IZP0-7;Q8IZP0-2;Q8IZP0-4;Q8IZP0-3;A0A0A0MRT6;Q8IZP0-5;Q8IZP0-6;Q8IZP0-9;Q8IZP0-12;Q8IZP0	Abl interactor 1	Q8IZP0-10;Q8IZP0-8;B6VEX4;Q8IZP0-7;Q8IZP0-2;Q8IZP0-4;Q8IZP0-3;A0A0A0MRT6;Q8IZP0-5;Q8IZP0-6;Q8IZP0-9;Q8IZP0-12;Q8IZP0;Q8IZP0-11	Q8IZP0-10;Q8IZP0-8;B6VEX4;Q8IZP0-7;Q8IZP0-2;Q8IZP0-4;Q8IZP0-3;A0A0A0MRT6;Q8IZP0-5;Q8IZP0-6;Q8IZP0-9;Q8IZP0-12;Q8IZP0;Q8IZP0-11	Abl interactor 1	ABI1	>sp|Q8IZP0-10|ABI1_HUMAN Isoform 10 of Abl interactor 1 OS=Homo sapiens GN=ABI1;>sp|Q8IZP0-8|ABI1_HUMAN Isoform 8 of Abl interactor 1 OS=Homo sapiens GN=ABI1;>tr|B6VEX4|B6VEX4_HUMAN Abl interactor 1 OS=Homo sapiens GN=ABI1 PE=1 SV=1;>sp|Q8IZP0-7|ABI1_HUMAN
NaN	NaN	-0.291574	0.0897694	NaN	21.8656	-_-	-_-	4	2	26.6	19.997	5.926E-87	NaN	0	10.682	2	1	0.766992	1	0.794523	P39687	P39687	H0YN26;P39687	Acidic leucine-rich nuclear phosphoprotein 32 family member A	H0YN26;P39687	H0YN26;P39687	Acidic leucine-rich nuclear phosphoprotein 32 family member A	ANP32A	>tr|H0YN26|H0YN26_HUMAN Acidic leucine-rich nuclear phosphoprotein 32 family member A OS=Homo sapiens GN=ANP32A PE=1 SV=1;>sp|P39687|AN32A_HUMAN Acidic leucine-rich nuclear phosphoprotein 32 family member A OS=Homo sapiens GN=ANP32A PE=1 SV=1
NaN	NaN	0.552574	0.908275	NaN	21.4642	-_-	-_-	2	2	20.1	17.145	5.4929E-06	NaN	0	13.041	2	1	0.0221813	1	0.0247902	P12429	P12429	D6RFG5;P12429	Annexin A3	D6RFG5;P12429;D6RAZ8;D6RCA8;D6RA82	D6RFG5;P12429;D6RAZ8;D6RCA8;D6RA82	Annexin;Annexin A3	ANXA3	>tr|D6RFG5|D6RFG5_HUMAN Annexin (Fragment) OS=Homo sapiens GN=ANXA3 PE=1 SV=1;>sp|P12429|ANXA3_HUMAN Annexin A3 OS=Homo sapiens GN=ANXA3 PE=1 SV=3;>tr|D6RAZ8|D6RAZ8_HUMAN Annexin (Fragment) OS=Homo sapiens GN=ANXA3 PE=1 SV=1;>tr|D6RCA8|D6RCA8_HUMAN Annexin
NaN	NaN	-0.191063	0.253868	NaN	19.3861	-_-	-_-	2	2	4.6	82.936	4.9538E-07	NaN	0	NaN	1	1	0.486762	1	0.504229	P33897	P33897	P33897	ATP-binding cassette sub-family D member 1	P33897;H0Y7L9	P33897;H0Y7L9	ATP-binding cassette sub-family D member 1	ABCD1	>sp|P33897|ABCD1_HUMAN ATP-binding cassette sub-family D member 1 OS=Homo sapiens GN=ABCD1 PE=1 SV=2;>tr|H0Y7L9|H0Y7L9_HUMAN ATP-binding cassette sub-family D member 1 (Fragment) OS=Homo sapiens GN=ABCD1 PE=1 SV=1
NaN	NaN	-0.684248	-0.332644	NaN	20.6412	-_-	-_-	2	2	16.3	21.918	4.9854E-30	NaN	0	NaN	1	1	0.46627	1	0.574944	Q9Y3Y2	Q9Y3Y2	Q9Y3Y2-4;X6R700;Q9Y3Y2;Q9Y3Y2-3	Chromatin target of PRMT1 protein	Q9Y3Y2-4;X6R700;Q9Y3Y2;Q9Y3Y2-3	Q9Y3Y2-4;X6R700;Q9Y3Y2;Q9Y3Y2-3	Chromatin target of PRMT1 protein	CHTOP	>sp|Q9Y3Y2-4|CHTOP_HUMAN Isoform 3 of Chromatin target of PRMT1 protein OS=Homo sapiens GN=CHTOP;>tr|X6R700|X6R700_HUMAN Chromatin target of PRMT1 protein OS=Homo sapiens GN=CHTOP PE=1 SV=1;>sp|Q9Y3Y2|CHTOP_HUMAN Chromatin target of PRMT1 protein OS=Homo s
NaN	NaN	NaN	NaN	NaN	18.8229	-_-	-_-	4	2	14.2	40.058	6.8118E-21	NaN	0	NaN	0	1	1	1	1	Q9P0M6	Q9P0M6	Q9P0M6	Core histone macro-H2A.2	Q9P0M6	Q9P0M6	Core histone macro-H2A.2	H2AFY2	>sp|Q9P0M6|H2AW_HUMAN Core histone macro-H2A.2 OS=Homo sapiens GN=H2AFY2 PE=1 SV=3
NaN	NaN	NaN	NaN	20.6861	20.9587	-_-	-_-	2	2	25	20.6	5.2069E-20	NaN	0	NaN	0	1	1	1	1	P52943	P52943	H0YFA4;P52943;P52943-2	Cysteine-rich protein 2	H0YFA4;P52943;P52943-2	H0YFA4;P52943;P52943-2	Cysteine-rich protein 2	CRIP2	>tr|H0YFA4|H0YFA4_HUMAN Cysteine-rich protein 2 (Fragment) OS=Homo sapiens GN=CRIP2 PE=1 SV=1;>sp|P52943|CRIP2_HUMAN Cysteine-rich protein 2 OS=Homo sapiens GN=CRIP2 PE=1 SV=1;>sp|P52943-2|CRIP2_HUMAN Isoform 2 of Cysteine-rich protein 2 OS=Homo sapiens GN
NaN	NaN	-0.14038	0.292193	NaN	21.1584	-_-	-_-	2	2	6.1	62.7	0.0014968	NaN	0	34.23	2	1	0.430294	1	0.455314	Q6UVY6	Q6UVY6	Q6UVY6-2;Q6UVY6	DBH-like monooxygenase protein 1	Q6UVY6-2;Q6UVY6	Q6UVY6-2;Q6UVY6	DBH-like monooxygenase protein 1	MOXD1	>sp|Q6UVY6-2|MOXD1_HUMAN Isoform 2 of DBH-like monooxygenase protein 1 OS=Homo sapiens GN=MOXD1;>sp|Q6UVY6|MOXD1_HUMAN DBH-like monooxygenase protein 1 OS=Homo sapiens GN=MOXD1 PE=2 SV=1
NaN	NaN	-0.879011	-0.452432	NaN	21.0669	-_-	-_-	2	2	8.5	44.648	1.7682E-07	NaN	0	36.638	2	1	0.308252	1	0.413509	P33993	P33993	P33993-2;P33993	DNA replication licensing factor MCM7	P33993-2;P33993;C9J8M6;P33993-3	P33993-2;P33993;C9J8M6;P33993-3	DNA replication licensing factor MCM7	MCM7	>sp|P33993-2|MCM7_HUMAN Isoform 2 of DNA replication licensing factor MCM7 OS=Homo sapiens GN=MCM7;>sp|P33993|MCM7_HUMAN DNA replication licensing factor MCM7 OS=Homo sapiens GN=MCM7 PE=1 SV=4;>tr|C9J8M6|C9J8M6_HUMAN DNA replication licensing factor MCM7 (
NaN	NaN	-0.994183	-0.476458	NaN	19.5967	-_-	-_-	9	9	2.2	591.4	1.787E-17	NaN	0	33.953	5	1	0.281422	1	0.384699	Q63HN8	Q63HN8	Q63HN8;A0A0A0MTR7;Q63HN8-4;A0A0A0MTC1	E3 ubiquitin-protein ligase RNF213	Q63HN8;A0A0A0MTR7;Q63HN8-4;A0A0A0MTC1	Q63HN8;A0A0A0MTR7;Q63HN8-4;A0A0A0MTC1	E3 ubiquitin-protein ligase RNF213	RNF213	>sp|Q63HN8|RN213_HUMAN E3 ubiquitin-protein ligase RNF213 OS=Homo sapiens GN=RNF213 PE=1 SV=3;>tr|A0A0A0MTR7|A0A0A0MTR7_HUMAN E3 ubiquitin-protein ligase RNF213 OS=Homo sapiens GN=RNF213 PE=1 SV=1;>sp|Q63HN8-4|RN213_HUMAN Isoform 2 of E3 ubiquitin-protein
NaN	NaN	-1.61012	-1.15155	NaN	21.6934	-_-	-_-	2	2	4.3	77.432	3.4516E-11	NaN	0	29.036	2	1	0.00665995	1	0.00662957	Q8IWU6	Q8IWU6	A0A087WWR8;Q8IWU6	Extracellular sulfatase Sulf-1	A0A087WWR8;Q8IWU6	A0A087WWR8;Q8IWU6	Extracellular sulfatase Sulf-1	SULF1	>tr|A0A087WWR8|A0A087WWR8_HUMAN Extracellular sulfatase Sulf-1 OS=Homo sapiens GN=SULF1 PE=1 SV=1;>sp|Q8IWU6|SULF1_HUMAN Extracellular sulfatase Sulf-1 OS=Homo sapiens GN=SULF1 PE=1 SV=1
NaN	NaN	0.576474	0.923263	NaN	21.6149	-_-	-_-	2	2	19.3	21.583	6.3627E-10	NaN	0	32.357	2	1	0.0201412	1	0.022549	P09601	P09601	B1AHA8;P09601	Heme oxygenase 1	B1AHA8;P09601	B1AHA8;P09601	Heme oxygenase 1	HMOX1	>tr|B1AHA8|B1AHA8_HUMAN Heme oxygenase 1 (Fragment) OS=Homo sapiens GN=HMOX1 PE=1 SV=1;>sp|P09601|HMOX1_HUMAN Heme oxygenase 1 OS=Homo sapiens GN=HMOX1 PE=1 SV=1
NaN	NaN	-0.144999	0.251568	NaN	20.1159	-_-	-_-	3	3	15.2	40.285	8.9337E-07	NaN	0	NaN	1	1	0.490275	1	0.507251	Q9NWT6	Q9NWT6	Q9NWT6	Hypoxia-inducible factor 1-alpha inhibitor	Q9NWT6;E9PL41	Q9NWT6	Hypoxia-inducible factor 1-alpha inhibitor	HIF1AN	>sp|Q9NWT6|HIF1N_HUMAN Hypoxia-inducible factor 1-alpha inhibitor OS=Homo sapiens GN=HIF1AN PE=1 SV=2
NaN	NaN	-1.0555	-0.642955	NaN	19.7825	-_-	-_-	2	2	7.6	43.696	7.6857E-07	NaN	0	NaN	1	1	0.138693	1	0.220044	Q00978	Q00978	Q00978	Interferon regulatory factor 9	Q00978;H7BXP4;H0YNP4;H0YMB0	Q00978;H7BXP4;H0YNP4;H0YMB0	Interferon regulatory factor 9	IRF9	>sp|Q00978|IRF9_HUMAN Interferon regulatory factor 9 OS=Homo sapiens GN=IRF9 PE=1 SV=1;>tr|H7BXP4|H7BXP4_HUMAN Interferon regulatory factor 9 (Fragment) OS=Homo sapiens GN=IRF9 PE=1 SV=1;>tr|H0YNP4|H0YNP4_HUMAN Interferon regulatory factor 9 (Fragment) OS=
NaN	NaN	-0.244395	0.168129	NaN	20.9053	-_-	-_-	2	2	16.1	31.422	3.2532E-08	NaN	0	NaN	1	1	0.62632	1	0.622929	P51553	P51553	E9PF84;G5E9Q7;D3DWV9;E7EQB8;P51553-2;P51553	Isocitrate dehydrogenase [NAD] subunit gamma, mitochondrial	E9PF84;G5E9Q7;D3DWV9;E7EQB8;P51553-2;P51553;H7C1W2	E9PF84;G5E9Q7;D3DWV9;E7EQB8;P51553-2;P51553;H7C1W2	Isocitrate dehydrogenase [NAD] subunit gamma, mitochondrial	IDH3G;hCG_2004980	>tr|E9PF84|E9PF84_HUMAN Isocitrate dehydrogenase [NAD] subunit, mitochondrial (Fragment) OS=Homo sapiens GN=IDH3G PE=3 SV=1;>tr|G5E9Q7|G5E9Q7_HUMAN Isocitrate dehydrogenase [NAD] subunit, mitochondrial OS=Homo sapiens GN=IDH3G PE=3 SV=1;>tr|D3DWV9|D3DWV9_H
NaN	NaN	-0.330102	0.136716	18.3487	20.0459	-_-	-_-	2	2	4.1	83.535	9.995E-09	NaN	0	NaN	1	1	0.681434	1	0.669256	Q96J84	Q96J84	Q96J84;Q96J84-2	Kin of IRRE-like protein 1	Q96J84;Q96J84-2;Q96J84-3;B4DN67	Q96J84;Q96J84-2;Q96J84-3;B4DN67	Kin of IRRE-like protein 1	KIRREL	>sp|Q96J84|KIRR1_HUMAN Kin of IRRE-like protein 1 OS=Homo sapiens GN=KIRREL PE=1 SV=2;>sp|Q96J84-2|KIRR1_HUMAN Isoform 2 of Kin of IRRE-like protein 1 OS=Homo sapiens GN=KIRREL;>sp|Q96J84-3|KIRR1_HUMAN Isoform 3 of Kin of IRRE-like protein 1 OS=Homo sapien
NaN	NaN	-0.697149	-0.161976	NaN	18.9284	-_-	-_-	2	2	5.7	38.036	6.1724E-05	NaN	0	1.2296	2	1	0.752831	1	0.845629	Q9H0U3	Q9H0U3	Q9H0U3;A0A087WU53	Magnesium transporter protein 1	Q9H0U3;A0A087WU53;Q9H0U3-2	Q9H0U3;A0A087WU53;Q9H0U3-2	Magnesium transporter protein 1	MAGT1	>sp|Q9H0U3|MAGT1_HUMAN Magnesium transporter protein 1 OS=Homo sapiens GN=MAGT1 PE=1 SV=1;>tr|A0A087WU53|A0A087WU53_HUMAN Magnesium transporter protein 1 OS=Homo sapiens GN=MAGT1 PE=1 SV=1;>sp|Q9H0U3-2|MAGT1_HUMAN Isoform 2 of Magnesium transporter protein
NaN	NaN	-0.00515967	0.321004	NaN	21.7233	-_-	-_-	3	3	17.2	34.559	3.7075E-13	NaN	0	53.527	3	1	0.390468	1	0.411646	Q15785	Q15785	Q15785	Mitochondrial import receptor subunit TOM34	Q15785	Q15785	Mitochondrial import receptor subunit TOM34	TOMM34	>sp|Q15785|TOM34_HUMAN Mitochondrial import receptor subunit TOM34 OS=Homo sapiens GN=TOMM34 PE=1 SV=2
NaN	NaN	-0.569822	-0.165952	NaN	20.7458	-_-	-_-	2	2	3.2	86.401	3.6092E-06	NaN	0	39.384	2	1	0.745525	1	0.838958	O95140	O95140	O95140	Mitofusin-2	O95140;O95140-2	O95140;O95140-2	Mitofusin-2	MFN2	>sp|O95140|MFN2_HUMAN Mitofusin-2 OS=Homo sapiens GN=MFN2 PE=1 SV=3;>sp|O95140-2|MFN2_HUMAN Isoform 2 of Mitofusin-2 OS=Homo sapiens GN=MFN2
NaN	NaN	-0.389224	0.0575542	NaN	17.842	-_-	-_-	2	2	6.3	35.66	0.00030197	NaN	0	16.557	2	1	0.827466	1	0.791367	P03886	P03886	P03886	NADH-ubiquinone oxidoreductase chain 1	P03886	P03886	NADH-ubiquinone oxidoreductase chain 1	MT-ND1	>sp|P03886|NU1M_HUMAN NADH-ubiquinone oxidoreductase chain 1 OS=Homo sapiens GN=MT-ND1 PE=1 SV=1
NaN	NaN	NaN	NaN	20.0181	NaN	-_-	-_-	3	3	10.3	48.075	1.7732E-11	NaN	0	NaN	0	1	1	1	1	Q99541	Q99541	Q99541	Perilipin-2	Q99541;Q5SYF5	Q99541	Perilipin-2	PLIN2	>sp|Q99541|PLIN2_HUMAN Perilipin-2 OS=Homo sapiens GN=PLIN2 PE=1 SV=2
NaN	NaN	-1.46869	-1.03127	NaN	21.6271	-_-	-_-	2	2	6.6	82.808	3.965E-13	NaN	0	31.616	2	1	0.015442	1	0.0152287	P16234	P16234	P16234-3;P16234	Platelet-derived growth factor receptor alpha	P16234-3;P16234;P16234-2	P16234-3;P16234;P16234-2	Platelet-derived growth factor receptor alpha	PDGFRA	>sp|P16234-3|PGFRA_HUMAN Isoform 3 of Platelet-derived growth factor receptor alpha OS=Homo sapiens GN=PDGFRA;>sp|P16234|PGFRA_HUMAN Platelet-derived growth factor receptor alpha OS=Homo sapiens GN=PDGFRA PE=1 SV=1;>sp|P16234-2|PGFRA_HUMAN Isoform 2 of Pla
NaN	NaN	-0.684272	-0.343403	NaN	20.8849	-_-	-_-	2	2	22.7	26.131	6.4205E-09	NaN	0	19.389	2	1	0.450465	1	0.559312	O75934	O75934	O75934	Pre-mRNA-splicing factor SPF27	O75934	O75934	Pre-mRNA-splicing factor SPF27	BCAS2	>sp|O75934|SPF27_HUMAN Pre-mRNA-splicing factor SPF27 OS=Homo sapiens GN=BCAS2 PE=1 SV=1
NaN	NaN	-0.79016	-0.274582	NaN	21.8617	-_-	-_-	3	3	4.9	95.581	0.00029909	NaN	0	6.3487	3	1	0.556643	1	0.538461	Q9BUQ8	Q9BUQ8	Q9BUQ8	Probable ATP-dependent RNA helicase DDX23	Q9BUQ8;H0YI52	Q9BUQ8	Probable ATP-dependent RNA helicase DDX23	DDX23	>sp|Q9BUQ8|DDX23_HUMAN Probable ATP-dependent RNA helicase DDX23 OS=Homo sapiens GN=DDX23 PE=1 SV=3
NaN	NaN	0.00863037	0.517729	NaN	19.9276	-_-	-_-	7	7	3	506.27	2.1658E-10	NaN	0	24.551	6	1	0.18113	1	0.226303	Q14517	Q14517	Q14517;A0A087WVP1	Protocadherin Fat 1	Q14517;A0A087WVP1	Q14517;A0A087WVP1	Protocadherin Fat 1;Protocadherin Fat 1, nuclear form	FAT1	>sp|Q14517|FAT1_HUMAN Protocadherin Fat 1 OS=Homo sapiens GN=FAT1 PE=1 SV=2;>tr|A0A087WVP1|A0A087WVP1_HUMAN Protocadherin Fat 1 OS=Homo sapiens GN=FAT1 PE=1 SV=1
NaN	NaN	-0.539142	-0.17371	NaN	19.4816	-_-	-_-	2	2	6.6	66.545	2.1874E-05	NaN	0	51.285	2	1	0.731337	1	0.825975	Q13671	Q13671	E9PNR2;Q13671-2;Q13671	Ras and Rab interactor 1	E9PNR2;Q13671-2;Q13671	E9PNR2;Q13671-2;Q13671	Ras and Rab interactor 1	RIN1	>tr|E9PNR2|E9PNR2_HUMAN Ras and Rab interactor 1 OS=Homo sapiens GN=RIN1 PE=1 SV=1;>sp|Q13671-2|RIN1_HUMAN Isoform RIN1-delta of Ras and Rab interactor 1 OS=Homo sapiens GN=RIN1;>sp|Q13671|RIN1_HUMAN Ras and Rab interactor 1 OS=Homo sapiens GN=RIN1 PE=1 SV
NaN	NaN	-0.782422	-0.330175	NaN	21.5849	-_-	-_-	2	2	7.2	52.118	1.7962E-26	NaN	0	5.8023	3	1	0.469939	1	0.454309	Q96TC7	Q96TC7	Q96TC7	Regulator of microtubule dynamics protein 3	Q96TC7;H0YNE5;H0YLG5;H0YMB1;Q96TC7-2	Q96TC7;H0YNE5;H0YLG5;H0YMB1;Q96TC7-2	Regulator of microtubule dynamics protein 3	RMDN3	>sp|Q96TC7|RMD3_HUMAN Regulator of microtubule dynamics protein 3 OS=Homo sapiens GN=RMDN3 PE=1 SV=2;>tr|H0YNE5|H0YNE5_HUMAN Regulator of microtubule dynamics protein 3 (Fragment) OS=Homo sapiens GN=RMDN3 PE=1 SV=1;>tr|H0YLG5|H0YLG5_HUMAN Regulator of micr
NaN	NaN	-0.472469	0.0703893	NaN	21.6689	-_-	-_-	3	3	9	71.929	8.0074E-09	NaN	0	30.138	3	1	0.803228	1	0.830967	Q14137	Q14137	Q14137-2;Q14137	Ribosome biogenesis protein BOP1	Q14137-2;Q14137;A0A075B729	Q14137-2;Q14137;A0A075B729	Ribosome biogenesis protein BOP1	BOP1	>sp|Q14137-2|BOP1_HUMAN Isoform 2 of Ribosome biogenesis protein BOP1 OS=Homo sapiens GN=BOP1;>sp|Q14137|BOP1_HUMAN Ribosome biogenesis protein BOP1 OS=Homo sapiens GN=BOP1 PE=1 SV=2;>tr|A0A075B729|A0A075B729_HUMAN Ribosome biogenesis protein BOP1 (Fragmen
NaN	NaN	NaN	NaN	NaN	NaN	-_-	-_-	2	2	22.1	15.46	6.3879E-21	NaN	0	NaN	0	1	1	1	1	Q96DH6	Q96DH6	J3KTC1;Q96DH6-2;B4DHE8;Q96DH6	RNA-binding protein Musashi homolog 2	J3KTC1;Q96DH6-2;B4DHE8;Q96DH6;J3QKT5;Q96DH6-3;B4DM51	J3KTC1;Q96DH6-2;B4DHE8;Q96DH6;J3QKT5;Q96DH6-3;B4DM51	RNA-binding protein Musashi homolog 2	MSI2	>tr|J3KTC1|J3KTC1_HUMAN RNA-binding protein Musashi homolog 2 (Fragment) OS=Homo sapiens GN=MSI2 PE=1 SV=4;>sp|Q96DH6-2|MSI2H_HUMAN Isoform 2 of RNA-binding protein Musashi homolog 2 OS=Homo sapiens GN=MSI2;>tr|B4DHE8|B4DHE8_HUMAN RNA-binding protein Musas
NaN	NaN	-0.107524	0.387142	NaN	18.0586	-_-	-_-	2	2	4	90.762	3.6078E-07	NaN	0	7.5394	2	1	0.307898	1	0.34637	P19634	P19634	P19634	Sodium/hydrogen exchanger 1	P19634	P19634	Sodium/hydrogen exchanger 1	SLC9A1	>sp|P19634|SL9A1_HUMAN Sodium/hydrogen exchanger 1 OS=Homo sapiens GN=SLC9A1 PE=1 SV=2
NaN	NaN	0.0909888	0.490262	NaN	20.4651	-_-	-_-	2	2	8.3	49.998	8.3716E-09	NaN	0	59.921	2	1	0.203916	1	0.248702	Q15036	Q15036	Q15036-2;Q15036	Sorting nexin-17	Q15036-2;Q15036	Q15036-2;Q15036	Sorting nexin-17	SNX17	>sp|Q15036-2|SNX17_HUMAN Isoform 2 of Sorting nexin-17 OS=Homo sapiens GN=SNX17;>sp|Q15036|SNX17_HUMAN Sorting nexin-17 OS=Homo sapiens GN=SNX17 PE=1 SV=1
NaN	NaN	-0.975907	-0.620911	NaN	20.7651	-_-	-_-	2	2	16.2	32.424	3.2557E-07	NaN	0	52.69	2	1	0.153509	1	0.238347	P32856	P32856	P32856-3;P32856-2;P32856	Syntaxin-2	P32856-3;P32856-2;P32856	P32856-3;P32856-2;P32856	Syntaxin-2	STX2	>sp|P32856-3|STX2_HUMAN Isoform 2 of Syntaxin-2 OS=Homo sapiens GN=STX2;>sp|P32856-2|STX2_HUMAN Isoform 1 of Syntaxin-2 OS=Homo sapiens GN=STX2;>sp|P32856|STX2_HUMAN Syntaxin-2 OS=Homo sapiens GN=STX2 PE=1 SV=3
NaN	NaN	-1.13625	-0.814996	NaN	20.8718	-_-	-_-	2	2	10.5	29.642	1.2592E-08	NaN	0	18.472	2	1	0.0577412	1	0.110613	Q9Y320	Q9Y320	Q9Y320-2;Q9Y320	Thioredoxin-related transmembrane protein 2	Q9Y320-2;Q9Y320;E9PSF0;E9PRL5;H3BSU7;E9PLR1;G3V155	Q9Y320-2;Q9Y320;E9PSF0;E9PRL5;H3BSU7;E9PLR1;G3V155	Thioredoxin-related transmembrane protein 2	TMX2;TMX2-CTNND1	>sp|Q9Y320-2|TMX2_HUMAN Isoform 2 of Thioredoxin-related transmembrane protein 2 OS=Homo sapiens GN=TMX2;>sp|Q9Y320|TMX2_HUMAN Thioredoxin-related transmembrane protein 2 OS=Homo sapiens GN=TMX2 PE=1 SV=1;>tr|E9PSF0|E9PSF0_HUMAN Thioredoxin-related transme
NaN	NaN	-1.04591	-0.637693	NaN	20.096	-_-	-_-	3	3	2.7	195.7	2.0874E-10	NaN	0	16.385	3	1	0.142126	1	0.224319	Q15643	Q15643	H0YJ97;A0A087WXK9;Q15643	Thyroid receptor-interacting protein 11	H0YJ97;A0A087WXK9;Q15643	H0YJ97;A0A087WXK9;Q15643	Thyroid receptor-interacting protein 11	TRIP11	>tr|H0YJ97|H0YJ97_HUMAN Thyroid receptor-interacting protein 11 (Fragment) OS=Homo sapiens GN=TRIP11 PE=1 SV=1;>tr|A0A087WXK9|A0A087WXK9_HUMAN Thyroid receptor-interacting protein 11 OS=Homo sapiens GN=TRIP11 PE=1 SV=1;>sp|Q15643|TRIPB_HUMAN Thyroid recept
NaN	NaN	-1.43655	-1.07218	NaN	19.4842	-_-	-_-	2	2	2.9	147.22	6.9463E-05	NaN	0	NaN	1	1	0.0117021	1	0.0317845	Q96K76	Q96K76	Q96K76-2;Q96K76-4;Q96K76	Ubiquitin carboxyl-terminal hydrolase 47	Q96K76-2;Q96K76-4;Q96K76;Q96K76-3	Q96K76-2;Q96K76-4;Q96K76;Q96K76-3	Ubiquitin carboxyl-terminal hydrolase 47	USP47	>sp|Q96K76-2|UBP47_HUMAN Isoform 2 of Ubiquitin carboxyl-terminal hydrolase 47 OS=Homo sapiens GN=USP47;>sp|Q96K76-4|UBP47_HUMAN Isoform 4 of Ubiquitin carboxyl-terminal hydrolase 47 OS=Homo sapiens GN=USP47;>sp|Q96K76|UBP47_HUMAN Ubiquitin carboxyl-termin
1.12062	1.39775	-1.90709	-1.49228	19.5591	20.894	+_+	-_-	2	2	4.9	83.553	1.1346E-72	NaN	1	10.13	2	0.000341371	0.000401313	0.00478264	0.00230184	Q8TDB6	Q8TDB6	Q8TDB6	E3 ubiquitin-protein ligase DTX3L	Q8TDB6;Q8TDB6-2	Q8TDB6;Q8TDB6-2	E3 ubiquitin-protein ligase DTX3L	DTX3L	>sp|Q8TDB6|DTX3L_HUMAN E3 ubiquitin-protein ligase DTX3L OS=Homo sapiens GN=DTX3L PE=1 SV=1;>sp|Q8TDB6-2|DTX3L_HUMAN Isoform 2 of E3 ubiquitin-protein ligase DTX3L OS=Homo sapiens GN=DTX3L
0.992406	1.27739	0.81836	1.29743	20.9731	22.5257	+_-	-_-	5	5	11.9	73.182	7.4624E-21	26.162	3	8.3157	3	0.00107627	0.00122145	0.00989548	0.00143244	Q7Z5R6	Q7Z5R6	Q7Z5R6	Amyloid beta A4 precursor protein-binding family B member 1-interacting protein	Q7Z5R6	Q7Z5R6	Amyloid beta A4 precursor protein-binding family B member 1-interacting protein	APBB1IP	>sp|Q7Z5R6|AB1IP_HUMAN Amyloid beta A4 precursor protein-binding family B member 1-interacting protein OS=Homo sapiens GN=APBB1IP PE=1 SV=1
0.828794	1.22503	NaN	NaN	21.7294	NaN	+_-	-_-	2	2	7.9	57.293	3.0968E-11	63.797	2	NaN	0	0.00172384	1	0.00442704	1	Q01581	Q01581	Q01581	Hydroxymethylglutaryl-CoA synthase, cytoplasmic	Q01581;P54868-3;P54868-2;P54868	Q01581;P54868-3;P54868-2;P54868	Hydroxymethylglutaryl-CoA synthase, cytoplasmic;Hydroxymethylglutaryl-CoA synthase, mitochondrial	HMGCS1;HMGCS2	>sp|Q01581|HMCS1_HUMAN Hydroxymethylglutaryl-CoA synthase, cytoplasmic OS=Homo sapiens GN=HMGCS1 PE=1 SV=2;>sp|P54868-3|HMCS2_HUMAN Isoform 3 of Hydroxymethylglutaryl-CoA synthase, mitochondrial OS=Homo sapiens GN=HMGCS2;>sp|P54868-2|HMCS2_HUMAN Isoform 2
0.840363	1.21151	0.00863037	0.542208	22.2947	22.5893	+_-	-_-	3	3	9.5	56.025	3.0991E-16	42.938	3	54.039	4	0.00194132	0.162465	0.00488241	0.174705	Q96QD8	Q96QD8	Q96QD8	Sodium-coupled neutral amino acid transporter 2	Q96QD8;Q96QD8-2;F8VUY8;F8VQW8	Q96QD8;Q96QD8-2	Sodium-coupled neutral amino acid transporter 2	SLC38A2	>sp|Q96QD8|S38A2_HUMAN Sodium-coupled neutral amino acid transporter 2 OS=Homo sapiens GN=SLC38A2 PE=1 SV=2;>sp|Q96QD8-2|S38A2_HUMAN Isoform 2 of Sodium-coupled neutral amino acid transporter 2 OS=Homo sapiens GN=SLC38A2
0.877509	1.20633	0.196859	0.595504	23.4089	23.2883	-_-	-_-	2	2	17.9	16.608	0.00013994	9.7835	3	13.804	3	0.00203113	0.126895	0.00261134	0.117854	Q15125	Q15125	C9J719;C9JJ78;Q15125	3-beta-hydroxysteroid-Delta(8),Delta(7)-isomerase	C9J719;C9JJ78;Q15125	C9J719;C9JJ78;Q15125	3-beta-hydroxysteroid-Delta(8),Delta(7)-isomerase	EBP	>tr|C9J719|C9J719_HUMAN 3-beta-hydroxysteroid-Delta(8),Delta(7)-isomerase (Fragment) OS=Homo sapiens GN=EBP PE=1 SV=4;>tr|C9JJ78|C9JJ78_HUMAN 3-beta-hydroxysteroid-Delta(8),Delta(7)-isomerase (Fragment) OS=Homo sapiens GN=EBP PE=1 SV=1;>sp|Q15125|EBP_HUMAN
0.839557	1.19698	0.442333	0.960882	21.8368	20.8724	-_-	-_-	4	4	11.4	54.489	1.7404E-19	15.663	4	10.028	6	0.00220288	0.0157261	0.00541864	0.0339751	Q9UBM7	Q9UBM7	Q9UBM7	7-dehydrocholesterol reductase	Q9UBM7;H0YE57;E9PJ54;E9PM00	Q9UBM7;H0YE57	7-dehydrocholesterol reductase	DHCR7	>sp|Q9UBM7|DHCR7_HUMAN 7-dehydrocholesterol reductase OS=Homo sapiens GN=DHCR7 PE=1 SV=1;>tr|H0YE57|H0YE57_HUMAN 7-dehydrocholesterol reductase (Fragment) OS=Homo sapiens GN=DHCR7 PE=1 SV=1
0.796266	1.18047	0.56774	1.06599	23.7736	24.1774	-_-	-_-	8	8	32.1	46.277	3.8713E-49	21.621	7	46.945	9	0.00253933	0.00756558	0.00326015	0.00510601	Q86TX2	Q86TX2	Q86TX2;A0A087X0W7	Acyl-coenzyme A thioesterase 1	Q86TX2;A0A087X0W7;G3V4F2;A0A087WT95;P49753;P49753-2	Q86TX2;A0A087X0W7;G3V4F2;A0A087WT95;P49753;P49753-2	Acyl-coenzyme A thioesterase 1;Acyl-coenzyme A thioesterase 2, mitochondrial	ACOT1;ACOT2	>sp|Q86TX2|ACOT1_HUMAN Acyl-coenzyme A thioesterase 1 OS=Homo sapiens GN=ACOT1 PE=1 SV=1;>tr|A0A087X0W7|A0A087X0W7_HUMAN Acyl-coenzyme A thioesterase 2, mitochondrial OS=Homo sapiens GN=ACOT2 PE=1 SV=1;>tr|G3V4F2|G3V4F2_HUMAN Acyl-coenzyme A thioesterase 1
0.926683	1.17754	-0.361454	0.0282862	21.0691	22.0859	-_-	-_-	6	6	14.4	70.973	6.3626E-52	23.567	5	25.178	4	0.00260372	0.883321	0.017369	0.911303	Q14258	Q14258	Q14258	E3 ubiquitin/ISG15 ligase TRIM25	Q14258	Q14258	E3 ubiquitin/ISG15 ligase TRIM25	TRIM25	>sp|Q14258|TRI25_HUMAN E3 ubiquitin/ISG15 ligase TRIM25 OS=Homo sapiens GN=TRIM25 PE=1 SV=2
0.836409	1.1644	-0.0417141	0.394734	21.568	20.8975	-_-	-_-	4	4	3.9	167.55	6.9277E-15	21.812	3	6.7561	3	0.00291103	0.299219	0.00681958	0.338441	P08572	P08572	P08572	Collagen alpha-2(IV) chain	P08572	P08572	Collagen alpha-2(IV) chain;Canstatin	COL4A2	>sp|P08572|CO4A2_HUMAN Collagen alpha-2(IV) chain OS=Homo sapiens GN=COL4A2 PE=1 SV=4
0.736994	1.1107	0.307428	0.850399	22.3828	21.5319	-_-	-_-	3	3	6.9	72.552	2.5719E-20	9.8224	3	NaN	1	0.00454241	0.0318353	0.00984888	0.0353475	P05067	P05067	P05067-10;A0A0A0MRG2;P05067-3;P05067-4;P05067-5;P05067-6;E9PG40;P05067-7;P05067-11;P05067-8;P05067-9;P05067	Amyloid beta A4 protein	P05067-10;A0A0A0MRG2;P05067-3;P05067-4;P05067-5;P05067-6;E9PG40;P05067-7;P05067-11;P05067-8;P05067-9;P05067;H7C0V9;P05067-2	P05067-10;A0A0A0MRG2;P05067-3;P05067-4;P05067-5;P05067-6;E9PG40;P05067-7;P05067-11;P05067-8;P05067-9;P05067;H7C0V9	Amyloid beta A4 protein;N-APP;Soluble APP-alpha;Soluble APP-beta;C99;Beta-amyloid protein 42;Beta-amyloid protein 40;C83;P3(42);P3(40);C80;Gamma-secretase C-terminal fragment 59;Gamma-secretase C-terminal fragment 57;Gamma-secretase C-terminal fragment 50;C31	APP	>sp|P05067-10|A4_HUMAN Isoform APP639 of Amyloid beta A4 protein OS=Homo sapiens GN=APP;>tr|A0A0A0MRG2|A0A0A0MRG2_HUMAN Amyloid beta A4 protein OS=Homo sapiens GN=APP PE=1 SV=1;>sp|P05067-3|A4_HUMAN Isoform L-APP677 of Amyloid beta A4 protein OS=Homo sapie
0.867106	1.10621	0.538637	0.921284	21.6352	23.257	-_-	-_-	3	3	15.4	30.549	7.8378E-20	27.237	2	9.078	3	0.00471048	0.0204009	0.0101492	0.0155208	Q8IY95	Q8IY95	Q8IY95-2;Q8IY95	Transmembrane protein 192	Q8IY95-2;Q8IY95	Q8IY95-2;Q8IY95	Transmembrane protein 192	TMEM192	>sp|Q8IY95-2|TM192_HUMAN Isoform 2 of Transmembrane protein 192 OS=Homo sapiens GN=TMEM192;>sp|Q8IY95|TM192_HUMAN Transmembrane protein 192 OS=Homo sapiens GN=TMEM192 PE=1 SV=1
0.75232	1.10252	0.250598	0.696795	21.0818	21.5367	-_-	-_-	5	5	4.4	180.28	5.597E-24	21.597	3	47.62	2	0.00485305	0.0762544	0.025876	0.0832756	Q8NDA8	Q8NDA8	E9PHY8;Q8NDA8	Maestro heat-like repeat-containing protein family member 1	E9PHY8;Q8NDA8;Q8NDA8-7;Q8NDA8-2;Q8NDA8-6;Q8NDA8-5;Q8NDA8-4;Q8NDA8-3	E9PHY8;Q8NDA8;Q8NDA8-7;Q8NDA8-2	Maestro heat-like repeat-containing protein family member 1	MROH1	>tr|E9PHY8|E9PHY8_HUMAN Maestro heat-like repeat-containing protein family member 1 OS=Homo sapiens GN=MROH1 PE=1 SV=1;>sp|Q8NDA8|MROH1_HUMAN Maestro heat-like repeat-containing protein family member 1 OS=Homo sapiens GN=MROH1 PE=2 SV=3;>sp|Q8NDA8-7|MROH1_
0.828956	1.09268	0.0918014	0.633106	23.2326	23.8207	-_-	-_-	4	4	10.2	70.733	4.4463E-22	40.564	6	15.503	7	0.00525256	0.105679	0.0067058	0.0963803	P39060	P39060	H7BXV5;P39060-2;P39060-1;P39060	Collagen alpha-1(XVIII) chain	H7BXV5;P39060-2;P39060-1;P39060;H7C457	H7BXV5;P39060-2;P39060-1;P39060;H7C457	Collagen alpha-1(XVIII) chain;Endostatin	COL18A1	>tr|H7BXV5|H7BXV5_HUMAN Collagen alpha-1(XVIII) chain (Fragment) OS=Homo sapiens GN=COL18A1 PE=1 SV=1;>sp|P39060-2|COIA1_HUMAN Isoform 3 of Collagen alpha-1(XVIII) chain OS=Homo sapiens GN=COL18A1;>sp|P39060-1|COIA1_HUMAN Isoform 2 of Collagen alpha-1(XVII
0.724999	1.08889	0.919912	1.42331	19.9918	20.3577	-_+	-_-	2	2	4.7	59.204	1.3796E-05	22.234	2	18.435	2	0.0054143	0.000400095	0.0277596	0.00213777	Q9H6X2	Q9H6X2	Q9H6X2-5;Q9H6X2	Anthrax toxin receptor 1	Q9H6X2-5;Q9H6X2;Q9H6X2-3;Q9H6X2-4;Q9H6X2-6;Q9H6X2-2	Q9H6X2-5;Q9H6X2;Q9H6X2-3;Q9H6X2-4;Q9H6X2-6;Q9H6X2-2	Anthrax toxin receptor 1	ANTXR1	>sp|Q9H6X2-5|ANTR1_HUMAN Isoform 5 of Anthrax toxin receptor 1 OS=Homo sapiens GN=ANTXR1;>sp|Q9H6X2|ANTR1_HUMAN Anthrax toxin receptor 1 OS=Homo sapiens GN=ANTXR1 PE=1 SV=2;>sp|Q9H6X2-3|ANTR1_HUMAN Isoform 3 of Anthrax toxin receptor 1 OS=Homo sapiens GN=A
0.757365	1.08536	-1.38315	-0.904386	19.9481	21.3238	-_-	-_-	3	3	11.6	54.169	1.2602E-08	NaN	1	17.592	2	0.00556888	0.0344884	0.0282663	0.0337456	P19474	P19474	P19474	E3 ubiquitin-protein ligase TRIM21	P19474;H0YDP8;P19474-2	P19474;H0YDP8;P19474-2	E3 ubiquitin-protein ligase TRIM21	TRIM21	>sp|P19474|RO52_HUMAN E3 ubiquitin-protein ligase TRIM21 OS=Homo sapiens GN=TRIM21 PE=1 SV=1;>tr|H0YDP8|H0YDP8_HUMAN E3 ubiquitin-protein ligase TRIM21 (Fragment) OS=Homo sapiens GN=TRIM21 PE=1 SV=1;>sp|P19474-2|RO52_HUMAN Isoform 2 of E3 ubiquitin-protein
0.774081	1.07772	0.00992034	0.541713	18.0364	18.8641	-_-	-_-	2	2	3.4	103.13	1.5817E-08	NaN	1	62.594	2	0.00591684	0.162828	0.0293891	0.207954	Q13563	Q13563	Q13563-3;Q13563	Polycystin-2	Q13563-3;Q13563;B4DFN3;Q13563-2;Q13563-4;Q13563-5	Q13563-3;Q13563;B4DFN3;Q13563-2;Q13563-4;Q13563-5	Polycystin-2	PKD2	>sp|Q13563-3|PKD2_HUMAN Isoform 3 of Polycystin-2 OS=Homo sapiens GN=PKD2;>sp|Q13563|PKD2_HUMAN Polycystin-2 OS=Homo sapiens GN=PKD2 PE=1 SV=3;>tr|B4DFN3|B4DFN3_HUMAN Polycystin-2 OS=Homo sapiens GN=PKD2 PE=1 SV=1;>sp|Q13563-2|PKD2_HUMAN Isoform 2 of Polyc
0.718614	1.06226	-0.298992	0.183836	20.3116	16.9129	-_-	-_-	2	2	7.2	64.873	0.00040842	NaN	1	NaN	1	0.00668208	0.5995	0.0317807	0.600297	Q96S06	Q96S06	Q96S06	Lipase maturation factor 1	Q96S06;H3BSB7;B4DFZ0;Q96S06-2;H3BVI4	Q96S06;H3BSB7;B4DFZ0;Q96S06-2;H3BVI4	Lipase maturation factor 1	LMF1	>sp|Q96S06|LMF1_HUMAN Lipase maturation factor 1 OS=Homo sapiens GN=LMF1 PE=1 SV=1;>tr|H3BSB7|H3BSB7_HUMAN Lipase maturation factor 1 (Fragment) OS=Homo sapiens GN=LMF1 PE=1 SV=1;>tr|B4DFZ0|B4DFZ0_HUMAN Lipase maturation factor 1 OS=Homo sapiens GN=LMF1 PE
0.72465	1.03661	0.562181	0.959399	24.2292	24.2802	-_-	-_-	8	8	33	43.941	3.1761E-71	10.498	10	21.87	14	0.0081495	0.0158825	0.0103598	0.0117302	P21283	P21283	P21283	V-type proton ATPase subunit C 1	P21283;E7EV59;Q8NEY4-2;Q8NEY4	P21283;E7EV59	V-type proton ATPase subunit C 1	ATP6V1C1	>sp|P21283|VATC1_HUMAN V-type proton ATPase subunit C 1 OS=Homo sapiens GN=ATP6V1C1 PE=1 SV=4;>tr|E7EV59|E7EV59_HUMAN V-type proton ATPase subunit C 1 OS=Homo sapiens GN=ATP6V1C1 PE=1 SV=1
0.683472	1.02311	0.243669	0.760178	21.4348	21.91	-_-	-_-	2	2	6.8	49.012	8.818E-13	41.944	3	20.213	5	0.00903203	0.0539773	0.0174	0.0593432	Q9H2V7	Q9H2V7	Q9H2V7-3;Q9H2V7-2;Q9H2V7;H3BR82;H3BMF4	Protein spinster homolog 1	Q9H2V7-3;Q9H2V7-2;Q9H2V7;H3BR82;H3BMF4;H3BT44;Q9H2V7-5;H3BPQ9;Q9H2V7-4	Q9H2V7-3;Q9H2V7-2;Q9H2V7;H3BR82;H3BMF4;H3BT44;Q9H2V7-5;H3BPQ9;Q9H2V7-4	Protein spinster homolog 1	SPNS1	>sp|Q9H2V7-3|SPNS1_HUMAN Isoform 3 of Protein spinster homolog 1 OS=Homo sapiens GN=SPNS1;>sp|Q9H2V7-2|SPNS1_HUMAN Isoform 2 of Protein spinster homolog 1 OS=Homo sapiens GN=SPNS1;>sp|Q9H2V7|SPNS1_HUMAN Protein spinster homolog 1 OS=Homo sapiens GN=SPNS1 P
0.697062	1.01128	0.514299	0.995014	23.1952	24.3202	-_-	-_-	6	6	24	56.042	8.8273E-78	7.2188	3	10.284	7	0.00987499	0.0124814	0.0125269	0.00330382	P30038	P30038	P30038-3;P30038	Delta-1-pyrroline-5-carboxylate dehydrogenase, mitochondrial	P30038-3;P30038;P30038-2;Q5TF55	P30038-3;P30038;P30038-2	Delta-1-pyrroline-5-carboxylate dehydrogenase, mitochondrial	ALDH4A1	>sp|P30038-3|AL4A1_HUMAN Isoform 3 of Delta-1-pyrroline-5-carboxylate dehydrogenase, mitochondrial OS=Homo sapiens GN=ALDH4A1;>sp|P30038|AL4A1_HUMAN Delta-1-pyrroline-5-carboxylate dehydrogenase, mitochondrial OS=Homo sapiens GN=ALDH4A1 PE=1 SV=3;>sp|P3003
0.682483	1.00482	-0.0389102	0.391218	20.8507	20.0095	-_-	-_-	5	5	3.5	304.1	5.01E-19	22.961	3	10.341	3	0.0103639	0.303218	0.0421797	0.342099	Q14573	Q14573	Q14573	Inositol 1,4,5-trisphosphate receptor type 3	Q14573	Q14573	Inositol 1,4,5-trisphosphate receptor type 3	ITPR3	>sp|Q14573|ITPR3_HUMAN Inositol 1,4,5-trisphosphate receptor type 3 OS=Homo sapiens GN=ITPR3 PE=1 SV=2
0.705137	0.993711	-1.33964	-0.846532	23.0091	23.0062	-_-	-_-	13	10	26	82.088	2.8006E-130	96.795	2	4.7699	2	0.0112562	0.0483713	0.0142573	0.0412013	P20592	P20592	P20592	Interferon-induced GTP-binding protein Mx2	P20592;P20592-2;C9JEL4;C9JS04;C9JZQ9	P20592	Interferon-induced GTP-binding protein Mx2	MX2	>sp|P20592|MX2_HUMAN Interferon-induced GTP-binding protein Mx2 OS=Homo sapiens GN=MX2 PE=1 SV=1
0.741057	0.984115	-0.0952347	0.241474	22.0344	21.3064	-_-	-_-	3	3	24.6	22.456	1.3154E-10	106.87	2	21.085	2	0.0120807	0.505846	0.0221503	0.529871	Q99653	Q99653	Q99653	Calcineurin B homologous protein 1	Q99653;H0YLY7;H0YKE7;F5GX29;H0YNG9	Q99653;H0YLY7;H0YKE7;F5GX29;H0YNG9	Calcineurin B homologous protein 1	CHP1	>sp|Q99653|CHP1_HUMAN Calcineurin B homologous protein 1 OS=Homo sapiens GN=CHP1 PE=1 SV=3;>tr|H0YLY7|H0YLY7_HUMAN Calcineurin B homologous protein 1 (Fragment) OS=Homo sapiens GN=CHP1 PE=1 SV=1;>tr|H0YKE7|H0YKE7_HUMAN Calcineurin B homologous protein 1 OS
0.76103	0.978781	0.559736	0.848558	21.4203	21.5447	-_-	-_-	3	3	17.4	24.462	7.2865E-15	15.758	3	6.4472	3	0.0125619	0.032194	0.0228807	0.0357385	Q9BRX8	Q9BRX8	Q9BRX8-2;Q9BRX8	Redox-regulatory protein FAM213A	Q9BRX8-2;Q9BRX8	Q9BRX8-2;Q9BRX8	Redox-regulatory protein FAM213A	FAM213A	>sp|Q9BRX8-2|F213A_HUMAN Isoform 2 of Redox-regulatory protein FAM213A OS=Homo sapiens GN=FAM213A;>sp|Q9BRX8|F213A_HUMAN Redox-regulatory protein FAM213A OS=Homo sapiens GN=FAM213A PE=1 SV=3
0.589955	0.974896	0.50457	0.925999	24.584	24.6682	-_-	-_-	9	9	30.1	54.151	9.0305E-83	22.401	9	15.511	11	0.0129229	0.019787	0.00222696	0.00617979	Q9UI12	Q9UI12	Q9UI12-2;Q9UI12	V-type proton ATPase subunit H	Q9UI12-2;Q9UI12;G3V126;H0YB41;E5RK31;E5RJG1;E5RG49;E5RHH0	Q9UI12-2;Q9UI12;G3V126	V-type proton ATPase subunit H	ATP6V1H	>sp|Q9UI12-2|VATH_HUMAN Isoform 2 of V-type proton ATPase subunit H OS=Homo sapiens GN=ATP6V1H;>sp|Q9UI12|VATH_HUMAN V-type proton ATPase subunit H OS=Homo sapiens GN=ATP6V1H PE=1 SV=1;>tr|G3V126|G3V126_HUMAN ATPase, H+ transporting, lysosomal 50/57kDa, V1
0.618521	0.973648	0.300065	0.85997	22.2544	22.5807	-_-	-_-	2	2	5.7	71.607	7.0578E-19	6.8952	2	10.072	2	0.0130409	0.0300257	0.0236033	0.033374	P43121	P43121	P43121	Cell surface glycoprotein MUC18	P43121	P43121	Cell surface glycoprotein MUC18	MCAM	>sp|P43121|MUC18_HUMAN Cell surface glycoprotein MUC18 OS=Homo sapiens GN=MCAM PE=1 SV=2
0.655993	0.972252	-1.13245	-0.735692	20.6964	21.658	-_-	-_-	4	4	10.7	56.805	1.4875E-10	5.8902	2	16.756	3	0.0131739	0.0881117	0.0492655	0.0855799	Q16850	Q16850	Q16850;A0A0C4DFL7	Lanosterol 14-alpha demethylase	Q16850;A0A0C4DFL7;Q16850-2	Q16850;A0A0C4DFL7;Q16850-2	Lanosterol 14-alpha demethylase	CYP51A1	>sp|Q16850|CP51A_HUMAN Lanosterol 14-alpha demethylase OS=Homo sapiens GN=CYP51A1 PE=1 SV=3;>tr|A0A0C4DFL7|A0A0C4DFL7_HUMAN Lanosterol 14-alpha demethylase OS=Homo sapiens GN=CYP51A1 PE=4 SV=1;>sp|Q16850-2|CP51A_HUMAN Isoform 2 of Lanosterol 14-alpha demet
0.631896	0.959918	0.552967	0.968349	23.5922	23.598	-_-	-_-	10	10	17.4	87.972	1.1426E-93	24.564	9	32.46	8	0.0144022	0.0149589	0.0181862	0.0109692	Q08AM6	Q08AM6	Q08AM6	Protein VAC14 homolog	Q08AM6;H3BUU8;Q08AM6-2;H3BQD9;A0A087WT26	Q08AM6	Protein VAC14 homolog	VAC14	>sp|Q08AM6|VAC14_HUMAN Protein VAC14 homolog OS=Homo sapiens GN=VAC14 PE=1 SV=1
0.58602	0.949273	-0.393444	0.095587	21.1097	19.2715	-_-	-_-	3	3	7.5	49.436	2.7289E-11	13.431	3	43.269	2	0.0155425	0.756209	0.0548437	0.731845	Q15392	Q15392	Q3LIE7;Q15392-2;Q15392	Delta(24)-sterol reductase	Q3LIE7;Q15392-2;Q15392;H7C4B7	Q3LIE7;Q15392-2;Q15392	Delta(24)-sterol reductase	Nbla03646;DHCR24	>tr|Q3LIE7|Q3LIE7_HUMAN Delta(24)-sterol reductase OS=Homo sapiens GN=Nbla03646 PE=1 SV=1;>sp|Q15392-2|DHC24_HUMAN Isoform 2 of Delta(24)-sterol reductase OS=Homo sapiens GN=DHCR24;>sp|Q15392|DHC24_HUMAN Delta(24)-sterol reductase OS=Homo sapiens GN=DHCR24
0.628354	0.937495	0.148348	0.558562	23.2071	23.1605	-_-	-_-	10	7	19	74.175	4.9193E-41	16.211	7	22.17	8	0.0168961	0.15083	0.0212897	0.142441	Q9UJS0	Q9UJS0	Q9UJS0;Q9UJS0-2	Calcium-binding mitochondrial carrier protein Aralar2	Q9UJS0;Q9UJS0-2;R4GN64	Q9UJS0;Q9UJS0-2	Calcium-binding mitochondrial carrier protein Aralar2	SLC25A13	>sp|Q9UJS0|CMC2_HUMAN Calcium-binding mitochondrial carrier protein Aralar2 OS=Homo sapiens GN=SLC25A13 PE=1 SV=2;>sp|Q9UJS0-2|CMC2_HUMAN Isoform 2 of Calcium-binding mitochondrial carrier protein Aralar2 OS=Homo sapiens GN=SLC25A13
0.605494	0.925468	0.00518438	0.387252	22.2667	21.8634	-_-	-_-	3	3	20.1	32.57	1.3124E-07	16.529	3	24.317	3	0.0183839	0.307771	0.0314064	0.326298	P38571	P38571	A0A0A0MT32;P38571-2;P38571	Lysosomal acid lipase/cholesteryl ester hydrolase	A0A0A0MT32;P38571-2;P38571;Q5T073;Q5T770	A0A0A0MT32;P38571-2;P38571;Q5T073	Lysosomal acid lipase/cholesteryl ester hydrolase	LIPA	>tr|A0A0A0MT32|A0A0A0MT32_HUMAN Lysosomal acid lipase/cholesteryl ester hydrolase OS=Homo sapiens GN=LIPA PE=1 SV=1;>sp|P38571-2|LICH_HUMAN Isoform 2 of Lysosomal acid lipase/cholesteryl ester hydrolase OS=Homo sapiens GN=LIPA;>sp|P38571|LICH_HUMAN Lysosom
0.612305	0.922655	0.312317	0.709467	21.9646	21.5926	-_-	-_-	2	2	6.8	31.61	2.8672E-06	0.65309	2	27.958	2	0.0187481	0.0712833	0.0319236	0.0779497	Q15904	Q15904	A0A0C4DGX8;Q15904	V-type proton ATPase subunit S1	A0A0C4DGX8;Q15904	A0A0C4DGX8;Q15904	V-type proton ATPase subunit S1	ATP6AP1	>tr|A0A0C4DGX8|A0A0C4DGX8_HUMAN ATPase, H+ transporting, lysosomal accessory protein 1, isoform CRA_c OS=Homo sapiens GN=ATP6AP1 PE=4 SV=1;>sp|Q15904|VAS1_HUMAN V-type proton ATPase subunit S1 OS=Homo sapiens GN=ATP6AP1 PE=1 SV=2
0.615887	0.91533	-0.650023	-0.140317	23.8215	24.0433	-_-	-_-	9	9	15.5	97.456	2.5425E-45	24.993	7	57.243	7	0.0197259	0.793004	0.024801	0.734415	P52630	P52630	P52630-4;P52630	Signal transducer and activator of transcription 2	P52630-4;P52630;B4DLC8	P52630-4;P52630	Signal transducer and activator of transcription 2	STAT2	>sp|P52630-4|STAT2_HUMAN Isoform 2 of Signal transducer and activator of transcription 2 OS=Homo sapiens GN=STAT2;>sp|P52630|STAT2_HUMAN Signal transducer and activator of transcription 2 OS=Homo sapiens GN=STAT2 PE=1 SV=1
0.668482	0.898866	0.62686	0.959622	20.8554	20.8731	-_-	-_-	2	2	13.9	22.837	4.0026E-11	9.8326	2	7.0986	2	0.0220877	0.0158589	0.0689391	0.0341939	P51151	P51151	P51151	Ras-related protein Rab-9A	P51151	P51151	Ras-related protein Rab-9A	RAB9A	>sp|P51151|RAB9A_HUMAN Ras-related protein Rab-9A OS=Homo sapiens GN=RAB9A PE=1 SV=1
0.557091	0.894294	-0.129355	0.269512	20.8717	21.8633	-_-	-_-	5	5	11.3	54.022	1.5048E-14	25.898	2	16.256	4	0.0227858	0.463242	0.070353	0.486321	Q9BTU6	Q9BTU6	Q9BTU6	Phosphatidylinositol 4-kinase type 2-alpha	Q9BTU6;E9PAM4	Q9BTU6;E9PAM4	Phosphatidylinositol 4-kinase type 2-alpha	PI4K2A	>sp|Q9BTU6|P4K2A_HUMAN Phosphatidylinositol 4-kinase type 2-alpha OS=Homo sapiens GN=PI4K2A PE=1 SV=1;>tr|E9PAM4|E9PAM4_HUMAN Uncharacterized protein OS=Homo sapiens PE=4 SV=1
0.566279	0.888305	0.223052	0.63914	26.2316	26.0486	-_-	-_-	8	8	30.3	41.796	3.6312E-34	26.341	10	20.797	12	0.0237291	0.102553	0.00548201	0.0564793	Q13510	Q13510	E7EMM4;Q13510;Q13510-2	Acid ceramidase	E7EMM4;Q13510;Q13510-2;Q13510-3	E7EMM4;Q13510;Q13510-2;Q13510-3	Acid ceramidase;Acid ceramidase subunit alpha;Acid ceramidase subunit beta	ASAH1	>tr|E7EMM4|E7EMM4_HUMAN Acid ceramidase OS=Homo sapiens GN=ASAH1 PE=1 SV=1;>sp|Q13510|ASAH1_HUMAN Acid ceramidase OS=Homo sapiens GN=ASAH1 PE=1 SV=5;>sp|Q13510-2|ASAH1_HUMAN Isoform 2 of Acid ceramidase OS=Homo sapiens GN=ASAH1;>sp|Q13510-3|ASAH1_HUMAN Iso
0.625458	0.887291	0.619554	1.07005	23.7313	23.4008	-_-	-_-	12	12	17.4	127.06	4.0563E-49	26.223	7	38.296	6	0.0238921	0.00734593	0.0299526	0.00493973	Q12965	Q12965	Q12965	Unconventional myosin-Ie	Q12965;H0YNQ8;H0YLE5;H0YLJ4;H0YN00;M0QXU2;O00160	Q12965	Unconventional myosin-Ie	MYO1E	>sp|Q12965|MYO1E_HUMAN Unconventional myosin-Ie OS=Homo sapiens GN=MYO1E PE=1 SV=2
0.508327	0.884715	-0.0680901	0.473839	22.0112	21.6527	-_-	-_-	5	5	8.3	95.755	4.4722E-33	10.391	5	35.25	7	0.0243106	0.218501	0.0396425	0.233457	Q93050	Q93050	Q93050-1;Q93050;Q93050-3	V-type proton ATPase 116 kDa subunit a isoform 1	Q93050-1;Q93050;Q93050-3;K7EPG4;B7Z641;B7Z2A9;K7EN36;K7EM24;F5H1T6	Q93050-1;Q93050;Q93050-3;K7EPG4;B7Z641;B7Z2A9	V-type proton ATPase 116 kDa subunit a isoform 1	ATP6V0A1	>sp|Q93050-1|VPP1_HUMAN Isoform 2 of V-type proton ATPase 116 kDa subunit a isoform 1 OS=Homo sapiens GN=ATP6V0A1;>sp|Q93050|VPP1_HUMAN V-type proton ATPase 116 kDa subunit a isoform 1 OS=Homo sapiens GN=ATP6V0A1 PE=1 SV=3;>sp|Q93050-3|VPP1_HUMAN Isoform 3
0.476537	0.874679	0.357271	0.861638	26.9726	27.0484	-_-	-_-	26	26	43.3	87.711	2.4648E-247	18.7	80	30.919	87	0.0260024	0.0297195	0.00624523	0.00704318	Q12884	Q12884	Q12884	Prolyl endopeptidase FAP	Q12884;B4DLR2;Q12884-2;C9J131;H7C4D9;F8WF29	Q12884;B4DLR2	Seprase	FAP	>sp|Q12884|SEPR_HUMAN Prolyl endopeptidase FAP OS=Homo sapiens GN=FAP PE=1 SV=5;>tr|B4DLR2|B4DLR2_HUMAN Prolyl endopeptidase FAP OS=Homo sapiens GN=FAP PE=1 SV=1
0.553557	0.874364	0.214249	0.647637	22.2876	22.8373	-_-	-_-	5	5	20.6	36.604	2.3775E-16	6.819	4	25.839	6	0.0260571	0.0982755	0.0420051	0.0889713	Q9HB90	Q9HB90	A0A087X1E9;Q9HB90	Ras-related GTP-binding protein C	A0A087X1E9;Q9HB90;Q9NQL2;Q9NQL2-2	A0A087X1E9;Q9HB90;Q9NQL2;Q9NQL2-2	Ras-related GTP-binding protein C;Ras-related GTP-binding protein D	RRAGC;RRAGD	>tr|A0A087X1E9|A0A087X1E9_HUMAN Uncharacterized protein OS=Homo sapiens PE=4 SV=1;>sp|Q9HB90|RRAGC_HUMAN Ras-related GTP-binding protein C OS=Homo sapiens GN=RRAGC PE=1 SV=1;>sp|Q9NQL2|RRAGD_HUMAN Ras-related GTP-binding protein D OS=Homo sapiens GN=RRAGD
0.488721	0.872553	-1.1187	-0.694251	22.7852	23.6851	-_-	-_-	13	13	28.7	75.935	3.1663E-58	19.766	11	26.358	17	0.0263736	0.108493	0.0330119	0.0940431	Q16666	Q16666	Q16666-3;Q16666-2;Q16666	Gamma-interferon-inducible protein 16	Q16666-3;Q16666-2;Q16666;Q16666-6;A0A0A0MRB1;H3BR88;H3BR65;H3BM18;X6RHM1	Q16666-3;Q16666-2;Q16666;Q16666-6	Gamma-interferon-inducible protein 16	IFI16	>sp|Q16666-3|IF16_HUMAN Isoform 3 of Gamma-interferon-inducible protein 16 OS=Homo sapiens GN=IFI16;>sp|Q16666-2|IF16_HUMAN Isoform 2 of Gamma-interferon-inducible protein 16 OS=Homo sapiens GN=IFI16;>sp|Q16666|IF16_HUMAN Gamma-interferon-inducible protein
0.604736	0.867659	-0.0909258	0.29337	20.9386	22.0784	-_-	-_-	2	2	40.8	13.793	2.2672E-14	NaN	1	28.712	2	0.0272454	0.428622	0.0790698	0.450843	Q9Y5Y2	Q9Y5Y2	B7Z6P0;H3BQR2;Q9Y5Y2	Cytosolic Fe-S cluster assembly factor NUBP2	B7Z6P0;H3BQR2;Q9Y5Y2	B7Z6P0;H3BQR2;Q9Y5Y2	Cytosolic Fe-S cluster assembly factor NUBP2	NUBP2	>tr|B7Z6P0|B7Z6P0_HUMAN Cytosolic Fe-S cluster assembly factor NUBP2 OS=Homo sapiens GN=NUBP2 PE=1 SV=1;>tr|H3BQR2|H3BQR2_HUMAN Cytosolic Fe-S cluster assembly factor NUBP2 OS=Homo sapiens GN=NUBP2 PE=1 SV=1;>sp|Q9Y5Y2|NUBP2_HUMAN Cytosolic Fe-S cluster as
0.550014	0.865919	0.152897	0.593115	24.5203	24.7748	-_-	-_-	5	5	34.2	16.516	2.1662E-51	19.313	8	10.886	8	0.0275614	0.128347	0.00672697	0.0760586	O14880	O14880	O14880;Q5VV89	Microsomal glutathione S-transferase 3	O14880;Q5VV89;Q5VV87	O14880;Q5VV89;Q5VV87	Microsomal glutathione S-transferase 3	MGST3	>sp|O14880|MGST3_HUMAN Microsomal glutathione S-transferase 3 OS=Homo sapiens GN=MGST3 PE=1 SV=1;>tr|Q5VV89|Q5VV89_HUMAN Microsomal glutathione S-transferase 3 OS=Homo sapiens GN=MGST3 PE=1 SV=1;>tr|Q5VV87|Q5VV87_HUMAN Microsomal glutathione S-transferase
0.55336	0.86259	0.358734	0.71079	21.1087	20.5888	-_-	-_-	2	2	8.8	43.404	3.9774E-08	NaN	1	19.632	2	0.0281745	0.0707801	0.0808244	0.108149	P53602	P53602	P53602	Diphosphomevalonate decarboxylase	P53602;H3BP35	P53602;H3BP35	Diphosphomevalonate decarboxylase	MVD	>sp|P53602|MVD1_HUMAN Diphosphomevalonate decarboxylase OS=Homo sapiens GN=MVD PE=1 SV=1;>tr|H3BP35|H3BP35_HUMAN Diphosphomevalonate decarboxylase (Fragment) OS=Homo sapiens GN=MVD PE=1 SV=1
0.540622	0.862432	0.559834	0.971074	25.355	25.1693	-_-	-_-	7	7	47.1	20.03	2.6541E-41	4.3705	5	2.3928	6	0.028204	0.0146871	0.00695634	0.00412258	P02511	P02511	E9PR44;P02511	Alpha-crystallin B chain	E9PR44;P02511;E9PJL7;E9PRA8;E9PNH7;A0A024R3B9;E9PS12;E9PRS4;H0YCW8	E9PR44;P02511;E9PJL7;E9PRA8;E9PNH7;A0A024R3B9	Alpha-crystallin B chain	CRYAB	>tr|E9PR44|E9PR44_HUMAN Alpha-crystallin B chain (Fragment) OS=Homo sapiens GN=CRYAB PE=1 SV=1;>sp|P02511|CRYAB_HUMAN Alpha-crystallin B chain OS=Homo sapiens GN=CRYAB PE=1 SV=2;>tr|E9PJL7|E9PJL7_HUMAN Alpha-crystallin B chain (Fragment) OS=Homo sapiens GN
0.523161	0.862352	0.433173	0.896388	21.3408	21.5785	-_-	-_-	3	3	6.5	65.443	4.7947E-15	12.844	2	13.473	2	0.0282188	0.0239247	0.0448951	0.0267024	P23368	P23368	P23368	NAD-dependent malic enzyme, mitochondrial	P23368;P23368-2	P23368;P23368-2	NAD-dependent malic enzyme, mitochondrial	ME2	>sp|P23368|MAOM_HUMAN NAD-dependent malic enzyme, mitochondrial OS=Homo sapiens GN=ME2 PE=1 SV=1;>sp|P23368-2|MAOM_HUMAN Isoform 2 of NAD-dependent malic enzyme, mitochondrial OS=Homo sapiens GN=ME2
0.535854	0.85599	0.269033	0.565987	24.3109	24.5548	-_-	-_-	4	4	16.6	29.203	3.6832E-28	11.5	9	34.137	9	0.0294252	0.145762	0.00739858	0.0899875	Q4V9L6	Q4V9L6	Q4V9L6	Transmembrane protein 119	Q4V9L6;F8VS22	Q4V9L6	Transmembrane protein 119	TMEM119	>sp|Q4V9L6|TM119_HUMAN Transmembrane protein 119 OS=Homo sapiens GN=TMEM119 PE=1 SV=1
0.527471	0.854554	-0.797012	-0.389905	22.5855	22.3924	-_-	-_-	7	7	6.5	189.17	1.1426E-28	49.394	3	NaN	1	0.0297034	0.385752	0.0468596	0.372788	Q460N5	Q460N5	Q460N5-4;Q460N5-1;Q460N5	Poly [ADP-ribose] polymerase 14	Q460N5-4;Q460N5-1;Q460N5;Q460N5-3;H7C5R8;Q460N5-5;H7C4Y3	Q460N5-4;Q460N5-1;Q460N5;Q460N5-3;H7C5R8	Poly [ADP-ribose] polymerase 14	PARP14	>sp|Q460N5-4|PAR14_HUMAN Isoform 4 of Poly [ADP-ribose] polymerase 14 OS=Homo sapiens GN=PARP14;>sp|Q460N5-1|PAR14_HUMAN Isoform 1 of Poly [ADP-ribose] polymerase 14 OS=Homo sapiens GN=PARP14;>sp|Q460N5|PAR14_HUMAN Poly [ADP-ribose] polymerase 14 OS=Homo s
0.571337	0.852718	0.24184	0.641269	20.7041	20.8247	-_-	-_-	2	2	8.1	48.216	1.125E-26	25.003	2	30.211	2	0.0300626	0.101467	0.0843323	0.143265	Q96RQ3	Q96RQ3	G5E9X5;F5GYT8;E9PG35;E9PHF7;Q96RQ3	Methylcrotonoyl-CoA carboxylase subunit alpha, mitochondrial	G5E9X5;F5GYT8;E9PG35;E9PHF7;Q96RQ3	G5E9X5;F5GYT8;E9PG35;E9PHF7;Q96RQ3	Methylcrotonoyl-CoA carboxylase subunit alpha, mitochondrial	MCCC1	>tr|G5E9X5|G5E9X5_HUMAN Methylcrotonoyl-CoA carboxylase subunit alpha, mitochondrial OS=Homo sapiens GN=MCCC1 PE=1 SV=1;>tr|F5GYT8|F5GYT8_HUMAN Methylcrotonoyl-CoA carboxylase subunit alpha, mitochondrial OS=Homo sapiens GN=MCCC1 PE=1 SV=2;>tr|E9PG35|E9PG3
0.496104	0.847676	0.103397	0.533663	22.4527	22.1108	-_-	-_-	4	4	11.3	73.041	3.415E-13	17.618	3	14.764	3	0.0310681	0.168809	0.0486519	0.181378	Q567U6	Q567U6	F8W9X7;Q567U6	Coiled-coil domain-containing protein 93	F8W9X7;Q567U6;H7C050	F8W9X7;Q567U6	Coiled-coil domain-containing protein 93	CCDC93	>tr|F8W9X7|F8W9X7_HUMAN Coiled-coil domain-containing protein 93 OS=Homo sapiens GN=CCDC93 PE=1 SV=1;>sp|Q567U6|CCD93_HUMAN Coiled-coil domain-containing protein 93 OS=Homo sapiens GN=CCDC93 PE=1 SV=2
0.518233	0.841732	0.272859	0.724214	24.4228	23.8718	-_-	-_-	7	7	27.8	38.429	6.776E-76	9.2569	5	21.107	4	0.0322907	0.0658361	0.00846825	0.057159	P51884	P51884	P51884	Lumican	P51884;CON__Q05443	P51884	Lumican	LUM	>sp|P51884|LUM_HUMAN Lumican OS=Homo sapiens GN=LUM PE=1 SV=2
0.439676	0.832282	-0.0816748	0.385928	26.1571	26.1131	-_-	-_-	10	10	33.5	51.286	3.674E-50	22.729	23	15.125	20	0.0343188	0.309301	0.00926924	0.201526	Q92743	Q92743	Q92743	Serine protease HTRA1	Q92743;H0Y7G9	Q92743;H0Y7G9	Serine protease HTRA1	HTRA1	>sp|Q92743|HTRA1_HUMAN Serine protease HTRA1 OS=Homo sapiens GN=HTRA1 PE=1 SV=1;>tr|H0Y7G9|H0Y7G9_HUMAN Serine protease HTRA1 (Fragment) OS=Homo sapiens GN=HTRA1 PE=1 SV=1
0.527871	0.82489	0.29772	0.74786	21.273	21.5319	-_-	-_-	2	2	4	84.141	2.5399E-09	7.5028	2	76.591	3	0.0359804	0.0578206	0.0550058	0.063485	O14672	O14672	O14672	Disintegrin and metalloproteinase domain-containing protein 10	O14672;H0YK87;C9J9B4	O14672;H0YK87;C9J9B4	Disintegrin and metalloproteinase domain-containing protein 10	ADAM10	>sp|O14672|ADA10_HUMAN Disintegrin and metalloproteinase domain-containing protein 10 OS=Homo sapiens GN=ADAM10 PE=1 SV=1;>tr|H0YK87|H0YK87_HUMAN Disintegrin and metalloproteinase domain-containing protein 10 (Fragment) OS=Homo sapiens GN=ADAM10 PE=1 SV=1;
0.50711	0.82024	0.370276	0.770364	26.1223	25.837	-_-	-_-	12	12	44	45.199	3.1122E-190	22.855	18	25.553	23	0.0370603	0.0509627	0.010339	0.0221751	P24752	P24752	P24752	Acetyl-CoA acetyltransferase, mitochondrial	P24752;P24752-2;E9PRQ6;H0YEL7;E9PKF3	P24752	Acetyl-CoA acetyltransferase, mitochondrial	ACAT1	>sp|P24752|THIL_HUMAN Acetyl-CoA acetyltransferase, mitochondrial OS=Homo sapiens GN=ACAT1 PE=1 SV=1
0.426533	0.813935	0.161178	0.666847	20.9863	20.2409	-_-	-_-	3	3	5.9	89.003	1.113E-09	41.154	3	NaN	1	0.0385686	0.0891309	0.0993218	0.129446	Q92609	Q92609	Q92609;Q92609-2	TBC1 domain family member 5	Q92609;Q92609-2;C9JNM0;C9JED7;F2Z3C3;C9K0P2;C9J397;C9JWX0;C9JW04;C9JDR8;C9J3F6	Q92609;Q92609-2;C9JNM0;C9JED7;F2Z3C3;C9K0P2;C9J397;C9JWX0;C9JW04;C9JDR8;C9J3F6	TBC1 domain family member 5	TBC1D5	>sp|Q92609|TBCD5_HUMAN TBC1 domain family member 5 OS=Homo sapiens GN=TBC1D5 PE=1 SV=1;>sp|Q92609-2|TBCD5_HUMAN Isoform 2 of TBC1 domain family member 5 OS=Homo sapiens GN=TBC1D5;>tr|C9JNM0|C9JNM0_HUMAN TBC1 domain family member 5 (Fragment) OS=Homo sapien
0.442439	0.805953	-0.267653	0.275603	22.1032	23.342	-_-	-_-	6	6	13.8	75.854	3.9133E-31	30.565	3	25.613	5	0.0405528	0.454258	0.0607997	0.46959	P01130	P01130	P01130-2;P01130-3;P01130-6;P01130-4;P01130-5;P01130;J3KMZ9	Low-density lipoprotein receptor	P01130-2;P01130-3;P01130-6;P01130-4;P01130-5;P01130;J3KMZ9;H0YMD1;H0YMQ3;H0YM92	P01130-2;P01130-3;P01130-6;P01130-4;P01130-5;P01130;J3KMZ9;H0YMD1	Low-density lipoprotein receptor	LDLR	>sp|P01130-2|LDLR_HUMAN Isoform 2 of Low-density lipoprotein receptor OS=Homo sapiens GN=LDLR;>sp|P01130-3|LDLR_HUMAN Isoform 3 of Low-density lipoprotein receptor OS=Homo sapiens GN=LDLR;>sp|P01130-6|LDLR_HUMAN Isoform 6 of Low-density lipoprotein recepto
0.519944	0.804467	0.285106	0.813689	20.369	21.5834	-_-	-_-	2	2	6.5	59.346	7.5598E-06	NaN	1	3.8009	2	0.0409316	0.0396691	0.103287	0.0438668	Q9H269	Q9H269	Q5JUA8;Q9H269-2;Q9H269	Vacuolar protein sorting-associated protein 16 homolog	Q5JUA8;Q9H269-2;Q9H269;Q5JUA9	Q5JUA8;Q9H269-2;Q9H269;Q5JUA9	Vacuolar protein sorting-associated protein 16 homolog	VPS16	>tr|Q5JUA8|Q5JUA8_HUMAN Vacuolar protein sorting-associated protein 16 homolog OS=Homo sapiens GN=VPS16 PE=1 SV=1;>sp|Q9H269-2|VPS16_HUMAN Isoform 2 of Vacuolar protein sorting-associated protein 16 homolog OS=Homo sapiens GN=VPS16;>sp|Q9H269|VPS16_HUMAN V
0.477884	0.799916	0.0571383	0.446786	23.2163	23.2463	-_-	-_-	2	2	44.3	11.004	2.1312E-07	23.518	2	23.672	2	0.0421101	0.244132	0.0522793	0.240791	P30042	P30042	A0A096LNJ1;A0A096LP73;F2Z2Q0;H7BYH1;P30042-2;A0A0B4J2H4;A0A096LPI6;H7C1F6;P30042;A0A0B4J2D5	ES1 protein homolog, mitochondrial	A0A096LNJ1;A0A096LP73;F2Z2Q0;H7BYH1;P30042-2;A0A0B4J2H4;A0A096LPI6;H7C1F6;P30042;A0A0B4J2D5;A0A096LP12;A0A096LNH5;H7C2G3	A0A096LNJ1;A0A096LP73;F2Z2Q0;H7BYH1;P30042-2;A0A0B4J2H4;A0A096LPI6;H7C1F6;P30042;A0A0B4J2D5;A0A096LP12;A0A096LNH5;H7C2G3	ES1 protein homolog, mitochondrial	C21orf33	>tr|A0A096LNJ1|A0A096LNJ1_HUMAN Protein LOC102724023 (Fragment) OS=Homo sapiens GN=LOC102724023 PE=4 SV=1;>tr|A0A096LP73|A0A096LP73_HUMAN Protein LOC102724023 (Fragment) OS=Homo sapiens GN=LOC102724023 PE=4 SV=1;>tr|F2Z2Q0|F2Z2Q0_HUMAN ES1 protein homolog,
0.363676	0.796847	0.113567	0.611739	25.4761	24.278	-_-	-_-	31	31	36.8	180.99	8.8556E-287	24.332	39	20.239	41	0.0429212	0.117359	0.0127946	0.108162	Q02952	Q02952	Q02952-3;Q02952-2;Q02952	A-kinase anchor protein 12	Q02952-3;Q02952-2;Q02952	Q02952-3;Q02952-2;Q02952	A-kinase anchor protein 12	AKAP12	>sp|Q02952-3|AKA12_HUMAN Isoform 3 of A-kinase anchor protein 12 OS=Homo sapiens GN=AKAP12;>sp|Q02952-2|AKA12_HUMAN Isoform 2 of A-kinase anchor protein 12 OS=Homo sapiens GN=AKAP12;>sp|Q02952|AKA12_HUMAN A-kinase anchor protein 12 OS=Homo sapiens GN=AKAP1
0.445303	0.795933	0.245252	0.731791	26.1018	26.4986	-_-	-_-	19	19	51.2	66.476	1.0621E-203	16.115	21	13.51	20	0.0431652	0.0631733	0.0128383	0.0210067	Q9Y5X1	Q9Y5X1	A0A087WYU1;Q9Y5X1	Sorting nexin-9	A0A087WYU1;Q9Y5X1;A0A087WVE4;A0A087WZW2	A0A087WYU1;Q9Y5X1	Sorting nexin-9	SNX9	>tr|A0A087WYU1|A0A087WYU1_HUMAN Sorting nexin OS=Homo sapiens GN=SNX9 PE=1 SV=1;>sp|Q9Y5X1|SNX9_HUMAN Sorting nexin-9 OS=Homo sapiens GN=SNX9 PE=1 SV=1
0.584866	0.795518	0.224164	0.593115	21.7689	22.3387	-_-	-_-	2	2	7.4	39.641	7.0515E-11	24.462	3	7.8113	3	0.0432765	0.128347	0.0642027	0.138701	O95084	O95084	O95084-2;O95084	Serine protease 23	O95084-2;O95084	O95084-2;O95084	Serine protease 23	PRSS23	>sp|O95084-2|PRS23_HUMAN Isoform 2 of Serine protease 23 OS=Homo sapiens GN=PRSS23;>sp|O95084|PRS23_HUMAN Serine protease 23 OS=Homo sapiens GN=PRSS23 PE=1 SV=1
0.471448	0.794353	0.273456	0.659103	21.9025	22.3322	-_-	-_-	3	3	10.6	46.596	1.1308E-35	35.466	2	16.782	3	0.0435898	0.0927316	0.0645919	0.100877	P05120	P05120	P05120	Plasminogen activator inhibitor 2	P05120;E7ERB5;E7EPJ9;E9PDK7;H7C004;H7BYS2	P05120;E7ERB5;E7EPJ9	Plasminogen activator inhibitor 2	SERPINB2	>sp|P05120|PAI2_HUMAN Plasminogen activator inhibitor 2 OS=Homo sapiens GN=SERPINB2 PE=1 SV=2;>tr|E7ERB5|E7ERB5_HUMAN Plasminogen activator inhibitor 2 (Fragment) OS=Homo sapiens GN=SERPINB2 PE=1 SV=1;>tr|E7EPJ9|E7EPJ9_HUMAN Plasminogen activator inhibitor
0.481402	0.793605	0.532866	0.940655	22.2964	21.7931	-_-	-_-	2	2	8.9	25.437	4.9766E-07	29.746	3	NaN	1	0.0437923	0.0179809	0.0648433	0.020171	Q9UM22	Q9UM22	Q9UM22	Mammalian ependymin-related protein 1	Q9UM22;Q9UM22-2;Q9UM22-3	Q9UM22;Q9UM22-2;Q9UM22-3	Mammalian ependymin-related protein 1	EPDR1	>sp|Q9UM22|EPDR1_HUMAN Mammalian ependymin-related protein 1 OS=Homo sapiens GN=EPDR1 PE=1 SV=2;>sp|Q9UM22-2|EPDR1_HUMAN Isoform 2 of Mammalian ependymin-related protein 1 OS=Homo sapiens GN=EPDR1;>sp|Q9UM22-3|EPDR1_HUMAN Isoform 3 of Mammalian ependymin-r
0.464459	0.792855	-0.191327	0.188907	21.2943	20.3477	-_-	-_-	2	2	7.4	41.219	6.911E-18	38.836	2	NaN	1	0.0439957	0.590953	0.0650957	0.59307	O43837	O43837	A0A087X2E5;O43837-2;O43837;A0A087WZN1	Isocitrate dehydrogenase [NAD] subunit beta, mitochondrial	A0A087X2E5;O43837-2;O43837;A0A087WZN1	A0A087X2E5;O43837-2;O43837;A0A087WZN1	Isocitrate dehydrogenase [NAD] subunit beta, mitochondrial	IDH3B	>tr|A0A087X2E5|A0A087X2E5_HUMAN Isocitrate dehydrogenase [NAD] subunit, mitochondrial OS=Homo sapiens GN=IDH3B PE=1 SV=1;>sp|O43837-2|IDH3B_HUMAN Isoform A of Isocitrate dehydrogenase [NAD] subunit beta, mitochondrial OS=Homo sapiens GN=IDH3B;>sp|O43837|ID
0.436695	0.792689	-0.118476	0.352984	27.6943	27.6914	-_-	-_-	9	9	26.8	54.29	1.6842E-75	24.072	30	17.835	26	0.044041	0.348986	0.0132094	0.238379	Q14108	Q14108	Q14108	Lysosome membrane protein 2	Q14108;Q14108-2;D6RDG0	Q14108;Q14108-2	Lysosome membrane protein 2	SCARB2	>sp|Q14108|SCRB2_HUMAN Lysosome membrane protein 2 OS=Homo sapiens GN=SCARB2 PE=1 SV=2;>sp|Q14108-2|SCRB2_HUMAN Isoform 2 of Lysosome membrane protein 2 OS=Homo sapiens GN=SCARB2
0.42975	0.790105	0.247928	0.764856	22.6005	20.4151	-_-	-_-	6	6	10.5	85.98	1.4684E-41	16.107	6	13.657	6	0.0447492	0.052575	0.066029	0.0858619	Q9Y5S1	Q9Y5S1	Q9Y5S1	Transient receptor potential cation channel subfamily V member 2	Q9Y5S1;H7BZK2	Q9Y5S1;H7BZK2	Transient receptor potential cation channel subfamily V member 2	TRPV2	>sp|Q9Y5S1|TRPV2_HUMAN Transient receptor potential cation channel subfamily V member 2 OS=Homo sapiens GN=TRPV2 PE=1 SV=1;>tr|H7BZK2|H7BZK2_HUMAN Transient receptor potential cation channel subfamily V member 2 (Fragment) OS=Homo sapiens GN=TRPV2 PE=1 SV=
0.46289	0.783415	-0.897866	-0.497812	23.0166	22.5295	-_-	-_-	7	7	17.1	67.93	7.1424E-66	33.87	7	7.3089	4	0.0466276	0.258946	0.0577738	0.250297	P32455	P32455	P32455	Interferon-induced guanylate-binding protein 1	P32455;Q9H0R5-4;Q9H0R5;F6X827;P32456;F6SPX6;H3BNS1	P32455	Interferon-induced guanylate-binding protein 1	GBP1	>sp|P32455|GBP1_HUMAN Interferon-induced guanylate-binding protein 1 OS=Homo sapiens GN=GBP1 PE=1 SV=2
0.548141	0.777704	-0.785452	-0.460112	19.8386	20.363	-_-	-_-	3	3	26.2	15.947	7.2178E-08	NaN	1	NaN	1	0.0482832	0.299498	0.115177	0.404164	O95297	O95297	O95297-4;O95297-2;O95297	Myelin protein zero-like protein 1	O95297-4;O95297-2;O95297;O95297-5;Q9UEL6;O95297-3	O95297-4;O95297-2;O95297	Myelin protein zero-like protein 1	MPZL1	>sp|O95297-4|MPZL1_HUMAN Isoform 4 of Myelin protein zero-like protein 1 OS=Homo sapiens GN=MPZL1;>sp|O95297-2|MPZL1_HUMAN Isoform 2 of Myelin protein zero-like protein 1 OS=Homo sapiens GN=MPZL1;>sp|O95297|MPZL1_HUMAN Myelin protein zero-like protein 1 OS
0.409147	0.772308	-0.166276	0.26135	23.2016	23.388	-_-	-_-	4	4	11.7	60.693	2.509E-44	1.8895	3	27.122	4	0.0498926	0.475433	0.061736	0.492909	P83111	P83111	P83111	Serine beta-lactamase-like protein LACTB, mitochondrial	P83111;P83111-2	P83111;P83111-2	Serine beta-lactamase-like protein LACTB, mitochondrial	LACTB	>sp|P83111|LACTB_HUMAN Serine beta-lactamase-like protein LACTB, mitochondrial OS=Homo sapiens GN=LACTB PE=1 SV=2;>sp|P83111-2|LACTB_HUMAN Isoform 2 of Serine beta-lactamase-like protein LACTB, mitochondrial OS=Homo sapiens GN=LACTB
0.4755	0.769433	0.237074	0.790855	23.0048	22.9281	-_-	-_-	4	4	7.1	79.845	2.4198E-19	15.899	7	18.79	5	0.0507682	0.0453237	0.0627973	0.0377806	Q8IWA5	Q8IWA5	Q8IWA5-3;Q8IWA5;Q8IWA5-2	Choline transporter-like protein 2	Q8IWA5-3;Q8IWA5;Q8IWA5-2;K7EMN3;K7ESP7	Q8IWA5-3;Q8IWA5;Q8IWA5-2	Choline transporter-like protein 2	SLC44A2	>sp|Q8IWA5-3|CTL2_HUMAN Isoform 3 of Choline transporter-like protein 2 OS=Homo sapiens GN=SLC44A2;>sp|Q8IWA5|CTL2_HUMAN Choline transporter-like protein 2 OS=Homo sapiens GN=SLC44A2 PE=1 SV=3;>sp|Q8IWA5-2|CTL2_HUMAN Isoform 2 of Choline transporter-like p
0.382944	0.768925	-0.302297	0.044464	22.0389	21.67	-_-	-_-	4	4	34.6	20.12	6.2981E-25	14.662	3	17.926	2	0.0509242	0.852357	0.0735905	0.880281	P51809	P51809	P51809-3;P51809	Vesicle-associated membrane protein 7	P51809-3;P51809;P51809-2	P51809-3;P51809;P51809-2	Vesicle-associated membrane protein 7	VAMP7	>sp|P51809-3|VAMP7_HUMAN Isoform 3 of Vesicle-associated membrane protein 7 OS=Homo sapiens GN=VAMP7;>sp|P51809|VAMP7_HUMAN Vesicle-associated membrane protein 7 OS=Homo sapiens GN=VAMP7 PE=1 SV=3;>sp|P51809-2|VAMP7_HUMAN Isoform 2 of Vesicle-associated me
0.416299	0.746399	-0.466556	-0.0324182	23.3766	23.6658	-_-	-_-	6	6	19.3	47.285	2.0924E-61	15.5	6	30.46	7	0.0582594	0.999287	0.0718577	0.936887	P37268	P37268	E9PNM1;P37268	Squalene synthase	E9PNM1;P37268;P37268-2;P37268-5;P37268-4;P37268-3;E9PJG4;E9PS69	E9PNM1;P37268;P37268-2;P37268-5;P37268-4;P37268-3;E9PJG4	Squalene synthase	FDFT1	>tr|E9PNM1|E9PNM1_HUMAN Squalene synthase OS=Homo sapiens GN=FDFT1 PE=1 SV=1;>sp|P37268|FDFT_HUMAN Squalene synthase OS=Homo sapiens GN=FDFT1 PE=1 SV=1;>sp|P37268-2|FDFT_HUMAN Isoform 2 of Squalene synthase OS=Homo sapiens GN=FDFT1;>sp|P37268-5|FDFT_HUMAN
0.469157	0.731618	0.158208	0.708849	20.0346	20.5254	-_-	-_-	2	2	4.3	91.88	4.3614E-78	NaN	1	NaN	1	0.0635339	0.0715193	0.138145	0.109027	Q12929	Q12929	Q12929	Epidermal growth factor receptor kinase substrate 8	Q12929;H0YFG1;Q12929-2	Q12929;H0YFG1;Q12929-2	Epidermal growth factor receptor kinase substrate 8	EPS8	>sp|Q12929|EPS8_HUMAN Epidermal growth factor receptor kinase substrate 8 OS=Homo sapiens GN=EPS8 PE=1 SV=1;>tr|H0YFG1|H0YFG1_HUMAN Epidermal growth factor receptor kinase substrate 8 (Fragment) OS=Homo sapiens GN=EPS8 PE=1 SV=1;>sp|Q12929-2|EPS8_HUMAN Iso
0.50121	0.731531	-0.759893	-0.378926	19.6956	22.1363	-_-	-_-	3	3	34.5	12.939	2.2353E-08	NaN	1	35.742	3	0.0635661	0.400495	0.138192	0.387052	Q96FZ7	Q96FZ7	I3L3E4;I3L4G8;Q96FZ7;I3L4A1	Charged multivesicular body protein 6	I3L3E4;I3L4G8;Q96FZ7;I3L4A1	I3L3E4;I3L4G8;Q96FZ7;I3L4A1	Charged multivesicular body protein 6	CHMP6	>tr|I3L3E4|I3L3E4_HUMAN Charged multivesicular body protein 6 (Fragment) OS=Homo sapiens GN=CHMP6 PE=1 SV=1;>tr|I3L4G8|I3L4G8_HUMAN Charged multivesicular body protein 6 (Fragment) OS=Homo sapiens GN=CHMP6 PE=1 SV=1;>sp|Q96FZ7|CHMP6_HUMAN Charged multivesi
0.426962	0.727877	0.331705	0.882056	23.7444	23.1103	-_-	-_-	7	7	22.5	59.558	3.1472E-40	14.914	5	24.588	5	0.0649296	0.0261838	0.0798966	0.0205091	Q96CV9	Q96CV9	Q96CV9-3;Q96CV9-2;Q96CV9	Optineurin	Q96CV9-3;Q96CV9-2;Q96CV9;A0A087WY28	Q96CV9-3;Q96CV9-2;Q96CV9	Optineurin	OPTN	>sp|Q96CV9-3|OPTN_HUMAN Isoform 3 of Optineurin OS=Homo sapiens GN=OPTN;>sp|Q96CV9-2|OPTN_HUMAN Isoform 2 of Optineurin OS=Homo sapiens GN=OPTN;>sp|Q96CV9|OPTN_HUMAN Optineurin OS=Homo sapiens GN=OPTN PE=1 SV=2
0.405884	0.724912	-0.959935	-0.558283	19.7943	20.6874	-_-	-_-	3	3	10.2	41.935	1.9429E-06	NaN	1	2.9548	2	0.0660537	0.202149	0.141763	0.296121	Q68CQ7	Q68CQ7	Q68CQ7	Glycosyltransferase 8 domain-containing protein 1	Q68CQ7;C9JPK4;C9JA13;C9J880;A0A0A0MSE5;Q68CQ7-2	Q68CQ7	Glycosyltransferase 8 domain-containing protein 1	GLT8D1	>sp|Q68CQ7|GL8D1_HUMAN Glycosyltransferase 8 domain-containing protein 1 OS=Homo sapiens GN=GLT8D1 PE=1 SV=2
0.393746	0.723864	0.0343565	0.430071	24.9411	25.1912	-_-	-_-	8	4	48.9	21.539	3.5702E-57	9.5619	8	8.4607	8	0.0664548	0.260986	0.0240512	0.192971	Q9NVJ2	Q9NVJ2	Q9NVJ2	ADP-ribosylation factor-like protein 8B	Q9NVJ2;Q9NVJ2-2	Q9NVJ2	ADP-ribosylation factor-like protein 8B	ARL8B	>sp|Q9NVJ2|ARL8B_HUMAN ADP-ribosylation factor-like protein 8B OS=Homo sapiens GN=ARL8B PE=1 SV=1
0.429536	0.720454	0.0492126	0.426962	24.8574	24.988	-_-	-_-	7	7	28.3	34.012	3.4041E-35	18.354	11	14.344	7	0.0677743	0.264207	0.0247414	0.196067	P53007	P53007	P53007	Tricarboxylate transport protein, mitochondrial	P53007;B4DP62	P53007;B4DP62	Tricarboxylate transport protein, mitochondrial	SLC25A1	>sp|P53007|TXTP_HUMAN Tricarboxylate transport protein, mitochondrial OS=Homo sapiens GN=SLC25A1 PE=1 SV=2;>tr|B4DP62|B4DP62_HUMAN Solute carrier family 25 (Mitochondrial carrier citrate transporter), member 1, isoform CRA_b OS=Homo sapiens GN=SLC25A1 PE=1
0.383055	0.708496	-0.757379	-0.303793	26.553	26.1604	-_-	-_-	19	19	54.3	52.771	3.1289E-223	15.395	30	15.037	26	0.0725713	0.510131	0.0267853	0.47954	P28838	P28838	P28838-2;P28838	Cytosol aminopeptidase	P28838-2;P28838;H0Y9Q1;H0Y983	P28838-2;P28838;H0Y9Q1	Cytosol aminopeptidase	LAP3	>sp|P28838-2|AMPL_HUMAN Isoform 2 of Cytosol aminopeptidase OS=Homo sapiens GN=LAP3;>sp|P28838|AMPL_HUMAN Cytosol aminopeptidase OS=Homo sapiens GN=LAP3 PE=1 SV=3;>tr|H0Y9Q1|H0Y9Q1_HUMAN Cytosol aminopeptidase (Fragment) OS=Homo sapiens GN=LAP3 PE=1 SV=4
0.377624	0.706287	0.549423	1.01535	24.3816	23.431	-_-	-_-	9	9	13.3	113.61	8.6486E-49	46.9	11	51.337	7	0.0734871	0.0108432	0.0277951	0.00764837	O00754	O00754	O00754-2;O00754	Lysosomal alpha-mannosidase	O00754-2;O00754;M0QZ24;M0R174;M0QYZ1;M0QZG6;M0R2P5	O00754-2;O00754	Lysosomal alpha-mannosidase;Lysosomal alpha-mannosidase A peptide;Lysosomal alpha-mannosidase B peptide;Lysosomal alpha-mannosidase C peptide;Lysosomal alpha-mannosidase D peptide;Lysosomal alpha-mannosidase E peptide	MAN2B1	>sp|O00754-2|MA2B1_HUMAN Isoform 2 of Lysosomal alpha-mannosidase OS=Homo sapiens GN=MAN2B1;>sp|O00754|MA2B1_HUMAN Lysosomal alpha-mannosidase OS=Homo sapiens GN=MAN2B1 PE=1 SV=3
0.312317	0.699552	-0.0536285	0.452912	26.5442	27.2814	-_-	-_-	20	20	28	123.97	8.2028E-184	17.163	39	18.659	43	0.0763385	0.238151	0.0287684	0.139723	P09619	P09619	P09619	Platelet-derived growth factor receptor beta	P09619;P09619-2;E5RJ14;E5RH16;E5RII0	P09619	Platelet-derived growth factor receptor beta	PDGFRB	>sp|P09619|PGFRB_HUMAN Platelet-derived growth factor receptor beta OS=Homo sapiens GN=PDGFRB PE=1 SV=1
0.332278	0.688494	0.0575542	0.583134	27.433	27.7503	-_-	-_-	43	43	38.9	162.46	0	15.973	45	16.604	45	0.0812146	0.134556	0.0313938	0.0621988	Q15075	Q15075	Q15075	Early endosome antigen 1	Q15075	Q15075	Early endosome antigen 1	EEA1	>sp|Q15075|EEA1_HUMAN Early endosome antigen 1 OS=Homo sapiens GN=EEA1 PE=1 SV=2
0.391438	0.684101	NaN	NaN	19.9742	NaN	-_-	-_-	2	2	4.9	46.087	1.4098E-06	84.884	2	NaN	0	0.0832207	1	0.165366	1	P19971	P19971	C9JGI3;P19971;P19971-2	Thymidine phosphorylase	C9JGI3;P19971;P19971-2	C9JGI3;P19971;P19971-2	Thymidine phosphorylase	TYMP	>tr|C9JGI3|C9JGI3_HUMAN Thymidine phosphorylase (Fragment) OS=Homo sapiens GN=TYMP PE=1 SV=1;>sp|P19971|TYPH_HUMAN Thymidine phosphorylase OS=Homo sapiens GN=TYMP PE=1 SV=2;>sp|P19971-2|TYPH_HUMAN Isoform 2 of Thymidine phosphorylase OS=Homo sapiens GN=TYM
0.409798	0.683562	0.577248	0.967242	24.8934	24.7913	-_-	-_-	7	7	54.4	22.119	1.2717E-69	15.287	8	7.5951	8	0.0834696	0.0150704	0.0333723	0.00426954	P30043	P30043	P30043	Flavin reductase (NADPH)	P30043;M0R192;M0QZL1	P30043;M0R192;M0QZL1	Flavin reductase (NADPH)	BLVRB	>sp|P30043|BLVRB_HUMAN Flavin reductase (NADPH) OS=Homo sapiens GN=BLVRB PE=1 SV=3;>tr|M0R192|M0R192_HUMAN Flavin reductase (NADPH) OS=Homo sapiens GN=BLVRB PE=1 SV=1;>tr|M0QZL1|M0QZL1_HUMAN Flavin reductase (NADPH) OS=Homo sapiens GN=BLVRB PE=1 SV=1
0.429214	0.682933	0.177471	0.563256	22.4459	22.183	-_-	-_-	2	2	10.3	22.919	1.7016E-07	20.732	4	8.9613	2	0.0837607	0.147611	0.111859	0.159053	Q7L523;Q5VZM2	Q7L523	Q5VZM0;Q7L523;Q5VZM2-2;Q5VZM2	Ras-related GTP-binding protein A	Q5VZM0;Q7L523;Q5VZM2-2;Q5VZM2	Q5VZM0;Q7L523;Q5VZM2-2;Q5VZM2	Ras-related GTP-binding protein A;Ras-related GTP-binding protein B	RRAGB;RRAGA	>tr|Q5VZM0|Q5VZM0_HUMAN Ras-related GTP-binding protein B (Fragment) OS=Homo sapiens GN=RRAGB PE=1 SV=1;>sp|Q7L523|RRAGA_HUMAN Ras-related GTP-binding protein A OS=Homo sapiens GN=RRAGA PE=1 SV=1;>sp|Q5VZM2-2|RRAGB_HUMAN Isoform 2 of Ras-related GTP-bindin
0.364012	0.682214	0.319618	0.718789	21.7301	21.8255	-_-	-_-	3	3	12.1	42.871	7.6394E-40	18.54	3	13.697	3	0.0840946	0.0677986	0.112235	0.0742117	Q5VW32	Q5VW32	Q5VW32-2;Q5VW32	BRO1 domain-containing protein BROX	Q5VW32-2;Q5VW32;F5GXQ0;Q5VW33	Q5VW32-2;Q5VW32;F5GXQ0	BRO1 domain-containing protein BROX	BROX	>sp|Q5VW32-2|BROX_HUMAN Isoform 2 of BRO1 domain-containing protein BROX OS=Homo sapiens GN=BROX;>sp|Q5VW32|BROX_HUMAN BRO1 domain-containing protein BROX OS=Homo sapiens GN=BROX PE=1 SV=1;>tr|F5GXQ0|F5GXQ0_HUMAN BRO1 domain-containing protein BROX OS=Homo
0.258579	0.680324	0.546561	0.968423	23.5571	23.2755	-_-	-_-	3	3	45.9	11.139	2.8653E-15	28.509	3	15.491	2	0.084977	0.0149515	0.103913	0.0109631	P04080	P04080	P04080	Cystatin-B	P04080	P04080	Cystatin-B	CSTB	>sp|P04080|CYTB_HUMAN Cystatin-B OS=Homo sapiens GN=CSTB PE=1 SV=2
0.433814	0.675364	0.682214	1.01835	20.3683	19.8939	-_-	-_-	2	2	7.6	28.067	6.4303E-05	44.611	2	NaN	1	0.0873293	0.0106189	0.170783	0.0251931	P48509	P48509	E9PMR4;P48509	CD151 antigen	E9PMR4;P48509;E9PRJ3	E9PMR4;P48509;E9PRJ3	CD151 antigen	CD151	>tr|E9PMR4|E9PMR4_HUMAN Tetraspanin OS=Homo sapiens GN=CD151 PE=1 SV=1;>sp|P48509|CD151_HUMAN CD151 antigen OS=Homo sapiens GN=CD151 PE=1 SV=3;>tr|E9PRJ3|E9PRJ3_HUMAN Tetraspanin (Fragment) OS=Homo sapiens GN=CD151 PE=1 SV=1
0.387914	0.671384	-0.0168915	0.487486	23.3867	22.0067	-_-	-_-	11	11	9.3	192.59	3.9287E-30	30.564	7	35.582	7	0.0892547	0.20633	0.109012	0.220732	Q9UKK3	Q9UKK3	Q9UKK3	Poly [ADP-ribose] polymerase 4	Q9UKK3	Q9UKK3	Poly [ADP-ribose] polymerase 4	PARP4	>sp|Q9UKK3|PARP4_HUMAN Poly [ADP-ribose] polymerase 4 OS=Homo sapiens GN=PARP4 PE=1 SV=3
0.331591	0.670025	NaN	NaN	23.5193	NaN	-_-	-_-	2	2	29.5	11.168	1.2793E-39	NaN	1	NaN	0	0.0899202	1	0.109805	1	P35268	P35268	K7ERI7;P35268	60S ribosomal protein L22	K7ERI7;P35268;K7EJT5;K7EP65;K7EKS7;K7ELC4;K7EMH1	K7ERI7;P35268;K7EJT5;K7EP65;K7EKS7;K7ELC4;K7EMH1	60S ribosomal protein L22	RPL22	>tr|K7ERI7|K7ERI7_HUMAN 60S ribosomal protein L22 OS=Homo sapiens GN=RPL22 PE=1 SV=1;>sp|P35268|RL22_HUMAN 60S ribosomal protein L22 OS=Homo sapiens GN=RPL22 PE=1 SV=2;>tr|K7EJT5|K7EJT5_HUMAN 60S ribosomal protein L22 (Fragment) OS=Homo sapiens GN=RPL22 PE
0.334111	0.665029	0.375623	0.798921	26.9578	26.9495	-_-	-_-	6	6	28.4	26.152	7.5534E-59	16.293	21	14.514	21	0.0923997	0.0432531	0.037652	0.0121449	P17931	P17931	P17931	Galectin-3	P17931;G3V3R6	P17931;G3V3R6	Galectin-3	LGALS3	>sp|P17931|LEG3_HUMAN Galectin-3 OS=Homo sapiens GN=LGALS3 PE=1 SV=5;>tr|G3V3R6|G3V3R6_HUMAN Galectin OS=Homo sapiens GN=LGALS3 PE=1 SV=1
0.292428	0.66339	-0.361324	0.062398	23.9802	24.6771	-_-	-_-	9	9	20.7	57.825	6.3464E-75	11.339	10	14.628	15	0.0932249	0.818298	0.113737	0.812632	P05362	P05362	P05362	Intercellular adhesion molecule 1	P05362;K7EKL8;E7ESS4	P05362	Intercellular adhesion molecule 1	ICAM1	>sp|P05362|ICAM1_HUMAN Intercellular adhesion molecule 1 OS=Homo sapiens GN=ICAM1 PE=1 SV=2
0.334454	0.652601	0.238175	0.679964	23.8955	24.0392	-_-	-_-	8	8	23	54.341	3.6468E-59	22.268	10	17.598	10	0.0988066	0.0832905	0.120368	0.0741308	Q9UHL4	Q9UHL4	Q9UHL4	Dipeptidyl peptidase 2	Q9UHL4;R4GMR2;R4GMU5;R4GN05;R4GNE8	Q9UHL4;R4GMR2	Dipeptidyl peptidase 2	DPP7	>sp|Q9UHL4|DPP2_HUMAN Dipeptidyl peptidase 2 OS=Homo sapiens GN=DPP7 PE=1 SV=3;>tr|R4GMR2|R4GMR2_HUMAN Dipeptidyl peptidase 2 (Fragment) OS=Homo sapiens GN=DPP7 PE=1 SV=1
0.318346	0.650213	0.309991	0.803806	25.3395	25.6494	-_-	-_-	26	21	38.5	93.133	3.8342E-213	21.587	20	22.907	23	0.100077	0.0420386	0.0432744	0.0171161	P06737	P06737	P06737-2;P06737	Glycogen phosphorylase, liver form	P06737-2;P06737;E9PK47	P06737-2;P06737;E9PK47	Glycogen phosphorylase, liver form;Phosphorylase	PYGL	>sp|P06737-2|PYGL_HUMAN Isoform 2 of Glycogen phosphorylase, liver form OS=Homo sapiens GN=PYGL;>sp|P06737|PYGL_HUMAN Glycogen phosphorylase, liver form OS=Homo sapiens GN=PYGL PE=1 SV=4;>tr|E9PK47|E9PK47_HUMAN Alpha-1,4 glucan phosphorylase OS=Homo sapien
0.382391	0.643302	-0.458089	-0.0492031	25.969	25.9136	-_-	-_-	18	18	72.9	33.232	2.6191E-200	15.419	22	17.01	23	0.103829	0.966836	0.0456109	0.935428	P54920	P54920	P54920	Alpha-soluble NSF attachment protein	P54920;M0R0Y2;M0R2M1;M0R058;M0R0I4;M0R027;M0R213;Q9H115-3;Q9H115-2;Q9H115;A0A087WZQ7;M0QZM9;M0QZN5;M0R031	P54920;M0R0Y2;M0R2M1	Alpha-soluble NSF attachment protein	NAPA	>sp|P54920|SNAA_HUMAN Alpha-soluble NSF attachment protein OS=Homo sapiens GN=NAPA PE=1 SV=3;>tr|M0R0Y2|M0R0Y2_HUMAN Alpha-soluble NSF attachment protein OS=Homo sapiens GN=NAPA PE=1 SV=1;>tr|M0R2M1|M0R2M1_HUMAN Alpha-soluble NSF attachment protein (Fragme
0.311271	0.639047	0.230326	0.687956	27.8543	27.821	-_-	-_-	18	18	54.9	35.882	6.7832E-245	10.947	37	10.169	35	0.106194	0.0798864	0.0457898	0.0294628	P09525	P09525	P09525	Annexin A4	P09525;Q6P452;P09525-2	P09525;Q6P452;P09525-2	Annexin A4;Annexin	ANXA4	>sp|P09525|ANXA4_HUMAN Annexin A4 OS=Homo sapiens GN=ANXA4 PE=1 SV=4;>tr|Q6P452|Q6P452_HUMAN ANXA4 protein OS=Homo sapiens GN=ANXA4 PE=1 SV=1;>sp|P09525-2|ANXA4_HUMAN Isoform 2 of Annexin A4 OS=Homo sapiens GN=ANXA4
0.248656	0.638584	-0.0178552	0.468531	24.2968	22.9859	-_-	-_-	13	13	18.6	113.89	1.0918E-82	31.007	16	26.046	15	0.106454	0.223371	0.0472665	0.218637	Q13423	Q13423	Q13423	NAD(P) transhydrogenase, mitochondrial	Q13423;E9PCX7;D6RAI5;D6RHU2;D6RCR6	Q13423;E9PCX7	NAD(P) transhydrogenase, mitochondrial	NNT	>sp|Q13423|NNTM_HUMAN NAD(P) transhydrogenase, mitochondrial OS=Homo sapiens GN=NNT PE=1 SV=3;>tr|E9PCX7|E9PCX7_HUMAN NAD(P) transhydrogenase, mitochondrial OS=Homo sapiens GN=NNT PE=1 SV=1
0.368489	0.637749	-0.751198	-0.318614	19.1542	19.3664	-_-	-_-	2	2	2.8	82.921	6.825E-05	NaN	1	NaN	1	0.106923	0.487333	0.195629	0.595633	Q12996	Q12996	Q12996	Cleavage stimulation factor subunit 3	Q12996	Q12996	Cleavage stimulation factor subunit 3	CSTF3	>sp|Q12996|CSTF3_HUMAN Cleavage stimulation factor subunit 3 OS=Homo sapiens GN=CSTF3 PE=1 SV=1
0.347666	0.6371	0.706199	1.08134	21.529	21.3658	-_-	-_-	4	4	10.7	68.006	8.0834E-08	39.463	3	25.46	3	0.10729	0.00676467	0.137891	0.00771721	Q9Y5P4	Q9Y5P4	Q9Y5P4-2;Q9Y5P4;Q9Y5P4-3	Collagen type IV alpha-3-binding protein	Q9Y5P4-2;Q9Y5P4;Q9Y5P4-3;A0A0A0MRE4;H0Y9J1	Q9Y5P4-2;Q9Y5P4;Q9Y5P4-3;A0A0A0MRE4	Collagen type IV alpha-3-binding protein	COL4A3BP	>sp|Q9Y5P4-2|C43BP_HUMAN Isoform 2 of Collagen type IV alpha-3-binding protein OS=Homo sapiens GN=COL4A3BP;>sp|Q9Y5P4|C43BP_HUMAN Collagen type IV alpha-3-binding protein OS=Homo sapiens GN=COL4A3BP PE=1 SV=1;>sp|Q9Y5P4-3|C43BP_HUMAN Isoform 3 of Collagen
0.413269	0.635708	-0.819292	-0.400358	22.6167	23.4418	-_-	-_-	3	2	38.6	17.745	7.4817E-09	48.751	3	17.562	4	0.108079	0.372026	0.138749	0.334017	Q8N4L2	Q8N4L2	E5RIY0;E5RFT4;Q8N4L2	Type 2 phosphatidylinositol 4,5-bisphosphate 4-phosphatase	E5RIY0;E5RFT4;Q8N4L2;E5RJC2;E5RIP9	E5RIY0;E5RFT4;Q8N4L2	Transmembrane protein 55A	TMEM55A	>tr|E5RIY0|E5RIY0_HUMAN Type 2 phosphatidylinositol 4,5-bisphosphate 4-phosphatase OS=Homo sapiens GN=TMEM55A PE=1 SV=1;>tr|E5RFT4|E5RFT4_HUMAN Type 2 phosphatidylinositol 4,5-bisphosphate 4-phosphatase (Fragment) OS=Homo sapiens GN=TMEM55A PE=1 SV=4;>sp|Q
0.283685	0.635244	-0.117928	0.364909	21.7352	22.6665	-_-	-_-	4	4	12.4	58.112	1.4388E-47	11.968	3	13.772	5	0.108343	0.334263	0.139036	0.353702	P07602	P07602	P07602;P07602-2;P07602-3;C9JIZ6	Prosaposin	P07602;P07602-2;P07602-3;C9JIZ6;Q5BJH1	P07602;P07602-2;P07602-3;C9JIZ6	Proactivator polypeptide;Saposin-A;Saposin-B-Val;Saposin-B;Saposin-C;Saposin-D	PSAP	>sp|P07602|SAP_HUMAN Prosaposin OS=Homo sapiens GN=PSAP PE=1 SV=2;>sp|P07602-2|SAP_HUMAN Isoform Sap-mu-6 of Prosaposin OS=Homo sapiens GN=PSAP;>sp|P07602-3|SAP_HUMAN Isoform Sap-mu-9 of Prosaposin OS=Homo sapiens GN=PSAP;>tr|C9JIZ6|C9JIZ6_HUMAN Prosaposin
0.306496	0.634314	-0.0973475	0.398022	23.427	23.4677	-_-	-_-	6	6	24.9	35.156	1.6396E-22	35.404	8	40.584	7	0.108873	0.295511	0.132294	0.296087	P11117	P11117	E9PP23;E9PHY0;P11117	Lysosomal acid phosphatase	E9PP23;E9PHY0;P11117;E9PQY3;G5EA28;E9PKW9;P11117-2;E9PQW9;B7Z6U3;B7Z7D2	E9PP23;E9PHY0;P11117;E9PQY3;G5EA28;E9PKW9;P11117-2;E9PQW9;B7Z6U3;B7Z7D2	Lysosomal acid phosphatase	ACP2	>tr|E9PP23|E9PP23_HUMAN Lysosomal acid phosphatase (Fragment) OS=Homo sapiens GN=ACP2 PE=1 SV=1;>tr|E9PHY0|E9PHY0_HUMAN Lysosomal acid phosphatase OS=Homo sapiens GN=ACP2 PE=1 SV=1;>sp|P11117|PPAL_HUMAN Lysosomal acid phosphatase OS=Homo sapiens GN=ACP2 PE
0.368713	0.630592	0.375623	0.772561	21.4636	22.0338	-_-	-_-	2	2	13.5	33.178	2.2196E-12	2.8152	2	8.4297	2	0.111019	0.0503311	0.141938	0.0554083	P25325	P25325	P25325;P25325-2	3-mercaptopyruvate sulfurtransferase	P25325;P25325-2;B1AH49	P25325;P25325-2;B1AH49	3-mercaptopyruvate sulfurtransferase	MPST	>sp|P25325|THTM_HUMAN 3-mercaptopyruvate sulfurtransferase OS=Homo sapiens GN=MPST PE=1 SV=3;>sp|P25325-2|THTM_HUMAN Isoform 2 of 3-mercaptopyruvate sulfurtransferase OS=Homo sapiens GN=MPST;>tr|B1AH49|B1AH49_HUMAN Sulfurtransferase OS=Homo sapiens GN=MPST
0.342782	0.630592	-0.0685892	0.468427	23.8914	24.2402	-_-	-_-	6	6	25.8	41.767	8.7816E-56	17.109	7	14.329	6	0.111019	0.223467	0.13483	0.21874	Q5ZPR3	Q5ZPR3	A0A0C4DGH0;Q5ZPR3-3;Q5ZPR3-4;Q5ZPR3	CD276 antigen	A0A0C4DGH0;Q5ZPR3-3;Q5ZPR3-4;Q5ZPR3;H0YL10;Q5ZPR3-2;H0YK40;H0YK59;H0YLT8;H0YN85;H0YN29	A0A0C4DGH0;Q5ZPR3-3;Q5ZPR3-4;Q5ZPR3;H0YL10;Q5ZPR3-2;H0YK40;H0YK59	CD276 antigen	CD276	>tr|A0A0C4DGH0|A0A0C4DGH0_HUMAN CD276 antigen OS=Homo sapiens GN=CD276 PE=4 SV=1;>sp|Q5ZPR3-3|CD276_HUMAN Isoform 3 of CD276 antigen OS=Homo sapiens GN=CD276;>sp|Q5ZPR3-4|CD276_HUMAN Isoform 4 of CD276 antigen OS=Homo sapiens GN=CD276;>sp|Q5ZPR3|CD276_HUMA
0.252779	0.625364	-1.63433	-1.12051	22.4487	21.3127	-_-	-_-	4	4	10.4	87.217	3.2313E-31	22.437	4	19.724	4	0.114088	0.00833593	0.145255	0.00827645	Q03518	Q03518	Q03518	Antigen peptide transporter 1	Q03518	Q03518	Antigen peptide transporter 1	TAP1	>sp|Q03518|TAP1_HUMAN Antigen peptide transporter 1 OS=Homo sapiens GN=TAP1 PE=1 SV=2
0.344033	0.624896	-1.08816	-0.69087	19.7843	20.1518	-_-	-_-	2	2	8.3	55.846	6.3772E-08	NaN	1	NaN	1	0.114366	0.110308	0.204699	0.183785	Q13325	Q13325	Q13325	Interferon-induced protein with tetratricopeptide repeats 5	Q13325;Q13325-2	Q13325;Q13325-2	Interferon-induced protein with tetratricopeptide repeats 5	IFIT5	>sp|Q13325|IFIT5_HUMAN Interferon-induced protein with tetratricopeptide repeats 5 OS=Homo sapiens GN=IFIT5 PE=1 SV=1;>sp|Q13325-2|IFIT5_HUMAN Isoform 2 of Interferon-induced protein with tetratricopeptide repeats 5 OS=Homo sapiens GN=IFIT5
0.355016	0.624241	0.413269	0.788268	22.5989	23.1593	-_-	-_-	5	5	46.9	21.921	2.6897E-50	27.578	4	27.032	5	0.114756	0.0460054	0.145975	0.0384123	Q9Y5K8	Q9Y5K8	G3V2S6;Q9Y5K8	V-type proton ATPase subunit D	G3V2S6;Q9Y5K8;H0YJH8;G3V2V6;H0YJS0;G3V559;H0YJ55	G3V2S6;Q9Y5K8;H0YJH8;G3V2V6	V-type proton ATPase subunit D	ATP6V1D	>tr|G3V2S6|G3V2S6_HUMAN V-type proton ATPase subunit D OS=Homo sapiens GN=ATP6V1D PE=1 SV=1;>sp|Q9Y5K8|VATD_HUMAN V-type proton ATPase subunit D OS=Homo sapiens GN=ATP6V1D PE=1 SV=1;>tr|H0YJH8|H0YJH8_HUMAN V-type proton ATPase subunit D (Fragment) OS=Homo
0.294782	0.623867	0.585251	0.971663	21.9178	21.4711	-_-	-_-	3	3	7.8	72.832	4.0911E-25	7.1302	3	42.487	3	0.114979	0.014629	0.146216	0.0164704	Q8N0X7	Q8N0X7	Q8N0X7	Spartin	Q8N0X7	Q8N0X7	Spartin	SPG20	>sp|Q8N0X7|SPG20_HUMAN Spartin OS=Homo sapiens GN=SPG20 PE=1 SV=1
0.337311	0.623492	0.296898	0.749406	20.7629	20.3829	-_-	-_-	2	2	4.2	57.518	3.0433E-05	NaN	1	NaN	1	0.115203	0.0573263	0.205708	0.0918149	Q9HCC0	Q9HCC0	Q9HCC0-2;Q9HCC0	Methylcrotonoyl-CoA carboxylase beta chain, mitochondrial	Q9HCC0-2;Q9HCC0;D6RD67	Q9HCC0-2;Q9HCC0;D6RD67	Methylcrotonoyl-CoA carboxylase beta chain, mitochondrial	MCCC2	>sp|Q9HCC0-2|MCCB_HUMAN Isoform 2 of Methylcrotonoyl-CoA carboxylase beta chain, mitochondrial OS=Homo sapiens GN=MCCC2;>sp|Q9HCC0|MCCB_HUMAN Methylcrotonoyl-CoA carboxylase beta chain, mitochondrial OS=Homo sapiens GN=MCCC2 PE=1 SV=1;>tr|D6RD67|D6RD67_HUM
0.18612	0.61899	-0.273099	0.183455	25.0158	25.2203	-_-	-_-	7	2	45.1	23.567	2.6879E-64	1.448	3	9.1611	3	0.11792	0.600144	0.0546915	0.556786	P11233	P11233	P11233	Ras-related protein Ral-A	P11233;H7C3P7	P11233;H7C3P7	Ras-related protein Ral-A	RALA	>sp|P11233|RALA_HUMAN Ras-related protein Ral-A OS=Homo sapiens GN=RALA PE=1 SV=1;>tr|H7C3P7|H7C3P7_HUMAN Ras-related protein Ral-A (Fragment) OS=Homo sapiens GN=RALA PE=1 SV=1
0.368601	0.618896	0.455755	0.84141	23.3396	23.6617	-_-	-_-	4	4	24.1	26.724	3.246E-49	21.903	4	33.342	4	0.117977	0.0336195	0.143044	0.0270994	Q9BUT1	Q9BUT1	Q9BUT1	3-hydroxybutyrate dehydrogenase type 2	Q9BUT1;Q9BUT1-2;D6RFG2;D6R9U8;D6RIR6;Q9BUT1-3;D6RBF6;D6R9P2	Q9BUT1;Q9BUT1-2;D6RFG2;D6R9U8;D6RIR6;Q9BUT1-3	3-hydroxybutyrate dehydrogenase type 2	BDH2	>sp|Q9BUT1|BDH2_HUMAN 3-hydroxybutyrate dehydrogenase type 2 OS=Homo sapiens GN=BDH2 PE=1 SV=2;>sp|Q9BUT1-2|BDH2_HUMAN Isoform 2 of 3-hydroxybutyrate dehydrogenase type 2 OS=Homo sapiens GN=BDH2;>tr|D6RFG2|D6RFG2_HUMAN 3-hydroxybutyrate dehydrogenase type
0.295958	0.616358	-0.701271	-0.244771	25.6043	25.8294	-_-	-_-	9	9	26.7	45.098	3.9276E-76	12.867	12	50.595	17	0.119532	0.606147	0.0557596	0.539537	P09543	P09543	P09543-2;P09543	2',3'-cyclic-nucleotide 3'-phosphodiesterase	P09543-2;P09543;K7EN66;C9K0L8;K7ERZ0;K7ERC4	P09543-2;P09543	2,3-cyclic-nucleotide 3-phosphodiesterase	CNP	>sp|P09543-2|CN37_HUMAN Isoform CNPI of 2,3-cyclic-nucleotide 3-phosphodiesterase OS=Homo sapiens GN=CNP;>sp|P09543|CN37_HUMAN 2,3-cyclic-nucleotide 3-phosphodiesterase OS=Homo sapiens GN=CNP PE=1 SV=2
0.304861	0.61438	-0.0511301	0.400975	25.6412	25.7167	-_-	-_-	7	7	33.3	40.329	3.1556E-99	14.577	12	10.62	13	0.120754	0.292208	0.0565733	0.223385	P61421	P61421	P61421;F5GYQ1	V-type proton ATPase subunit d 1	P61421;F5GYQ1;J3QL14;R4GN72;H3BQB4;H3BSG7;H3BQJ1	P61421;F5GYQ1;J3QL14;R4GN72	V-type proton ATPase subunit d 1	ATP6V0D1	>sp|P61421|VA0D1_HUMAN V-type proton ATPase subunit d 1 OS=Homo sapiens GN=ATP6V0D1 PE=1 SV=1;>tr|F5GYQ1|F5GYQ1_HUMAN V-type proton ATPase subunit d 1 OS=Homo sapiens GN=ATP6V0D1 PE=1 SV=1;>tr|J3QL14|J3QL14_HUMAN V-type proton ATPase subunit d 1 (Fragment)
0.282736	0.613532	0.171591	0.599413	22.0068	22.5782	-_-	-_-	7	7	14.9	83.134	2.4937E-22	30.379	4	18.635	4	0.121281	0.124545	0.152981	0.134676	P22033	P22033	P22033	Methylmalonyl-CoA mutase, mitochondrial	P22033	P22033	Methylmalonyl-CoA mutase, mitochondrial	MUT	>sp|P22033|MUTA_HUMAN Methylmalonyl-CoA mutase, mitochondrial OS=Homo sapiens GN=MUT PE=1 SV=4
0.296545	0.611833	-0.0519524	0.428035	23.9739	23.0154	-_-	-_-	6	6	21.8	58.993	2.2476E-27	15.737	4	6.7304	3	0.122342	0.263092	0.148186	0.261125	P22307	P22307	P22307	Non-specific lipid-transfer protein	P22307;E9PLD1;P22307-8;H0YCB0;P22307-4;P22307-7;P22307-3;P22307-5;H0YD06;H0YF61;P22307-2	P22307;E9PLD1;P22307-8;H0YCB0;P22307-4;P22307-7	Non-specific lipid-transfer protein	SCP2	>sp|P22307|NLTP_HUMAN Non-specific lipid-transfer protein OS=Homo sapiens GN=SCP2 PE=1 SV=2;>tr|E9PLD1|E9PLD1_HUMAN Non-specific lipid-transfer protein OS=Homo sapiens GN=SCP2 PE=1 SV=1;>sp|P22307-8|NLTP_HUMAN Isoform 8 of Non-specific lipid-transfer prote
0.260748	0.610039	-0.40032	0.147437	22.0005	21.012	-_-	-_-	2	2	4.9	97.44	1.1918E-06	14.777	2	NaN	1	0.123471	0.662414	0.155321	0.653291	Q14118	Q14118	Q14118	Dystroglycan	Q14118	Q14118	Dystroglycan;Alpha-dystroglycan;Beta-dystroglycan	DAG1	>sp|Q14118|DAG1_HUMAN Dystroglycan OS=Homo sapiens GN=DAG1 PE=1 SV=2
0.164658	0.602267	-0.155438	0.355129	23.683	22.364	-_-	-_-	10	10	29.6	61.68	2.3418E-94	6.6175	7	47.77	14	0.128454	0.346308	0.155376	0.366141	P35052	P35052	P35052	Glypican-1	P35052;H7C410;P35052-2;H7C024;C9J4Y6;H7BZE9;H7BZL4	P35052;H7C410;P35052-2;H7C024;C9J4Y6;H7BZE9	Glypican-1;Secreted glypican-1	GPC1	>sp|P35052|GPC1_HUMAN Glypican-1 OS=Homo sapiens GN=GPC1 PE=1 SV=2;>tr|H7C410|H7C410_HUMAN Glypican-1 (Fragment) OS=Homo sapiens GN=GPC1 PE=1 SV=1;>sp|P35052-2|GPC1_HUMAN Isoform 2 of Glypican-1 OS=Homo sapiens GN=GPC1;>tr|H7C024|H7C024_HUMAN Glypican-1 (F
0.321466	0.602172	0.09815	0.576667	24.4543	25.2989	-_-	-_-	13	13	14.1	165.27	1.6385E-91	14.21	13	18.634	12	0.128516	0.138701	0.0618183	0.0842765	Q92626	Q92626	Q92626	Peroxidasin homolog	Q92626;H7C1W1;Q92626-2;C9J4I9;H7C3W2;H7C300	Q92626	Peroxidasin homolog	PXDN	>sp|Q92626|PXDN_HUMAN Peroxidasin homolog OS=Homo sapiens GN=PXDN PE=1 SV=2
0.311619	0.599508	0.0716254	0.487898	21.2005	21.0118	-_-	-_-	3	3	5.9	67.223	1.61E-07	33.868	3	20.134	2	0.13026	0.205971	0.162538	0.2507	Q9HA65	Q9HA65	Q9HA65-3;Q9HA65-2;Q9HA65	TBC1 domain family member 17	Q9HA65-3;Q9HA65-2;Q9HA65;M0R2L2;M0QYC9	Q9HA65-3;Q9HA65-2;Q9HA65;M0R2L2	TBC1 domain family member 17	TBC1D17	>sp|Q9HA65-3|TBC17_HUMAN Isoform 3 of TBC1 domain family member 17 OS=Homo sapiens GN=TBC1D17;>sp|Q9HA65-2|TBC17_HUMAN Isoform 2 of TBC1 domain family member 17 OS=Homo sapiens GN=TBC1D17;>sp|Q9HA65|TBC17_HUMAN TBC1 domain family member 17 OS=Homo sapiens
0.374622	0.594453	-1.00625	-0.642977	21.411	19.3397	-_-	-_-	4	2	15.2	38.425	2.6997E-08	16.716	3	NaN	1	0.13362	0.138679	0.166092	0.220026	Q7Z4I7	Q7Z4I7	Q7Z4I7-3;Q7Z4I7;Q7Z4I7-5;Q7Z4I7-2	LIM and senescent cell antigen-like-containing domain protein 2	Q7Z4I7-3;Q7Z4I7;Q7Z4I7-5;Q7Z4I7-2	Q7Z4I7-3;Q7Z4I7;Q7Z4I7-5;Q7Z4I7-2	LIM and senescent cell antigen-like-containing domain protein 2	LIMS2	>sp|Q7Z4I7-3|LIMS2_HUMAN Isoform 3 of LIM and senescent cell antigen-like-containing domain protein 2 OS=Homo sapiens GN=LIMS2;>sp|Q7Z4I7|LIMS2_HUMAN LIM and senescent cell antigen-like-containing domain protein 2 OS=Homo sapiens GN=LIMS2 PE=1 SV=1;>sp|Q7Z
0.249749	0.593688	0.118891	0.581496	26.189	26.3959	-_-	-_-	15	15	29.3	60.702	7.6174E-166	18.678	20	19.393	18	0.134134	0.135597	0.0635393	0.0628863	P06865	P06865	P06865;H3BP20	Beta-hexosaminidase subunit alpha	P06865;H3BP20;H3BS10;H3BU85;H3BTD4;P06865-2;H3BRP6;A0A087WTY2;H3BVH8;H3BT62;H3BQ04;A0A087WUJ7	P06865;H3BP20;H3BS10;H3BU85;H3BTD4	Beta-hexosaminidase subunit alpha;Beta-hexosaminidase	HEXA	>sp|P06865|HEXA_HUMAN Beta-hexosaminidase subunit alpha OS=Homo sapiens GN=HEXA PE=1 SV=2;>tr|H3BP20|H3BP20_HUMAN Beta-hexosaminidase OS=Homo sapiens GN=HEXA PE=1 SV=1;>tr|H3BS10|H3BS10_HUMAN Beta-hexosaminidase OS=Homo sapiens GN=HEXA PE=1 SV=1;>tr|H3BU85
0.297133	0.592923	0.205017	0.598937	23.4413	23.0016	-_-	-_-	9	9	22.3	70.755	6.8749E-38	11.562	7	13.323	7	0.13465	0.12483	0.16265	0.11575	O60826	O60826	O60826	Coiled-coil domain-containing protein 22	O60826	O60826	Coiled-coil domain-containing protein 22	CCDC22	>sp|O60826|CCD22_HUMAN Coiled-coil domain-containing protein 22 OS=Homo sapiens GN=CCDC22 PE=1 SV=1
0.359071	0.592445	0.356257	0.715718	22.5895	23.5122	-_-	-_-	5	5	27.4	24.859	6.6258E-77	8.3706	4	9.0876	4	0.134973	0.0689309	0.167519	0.0601401	Q9NTX5	Q9NTX5	Q9NTX5-3;Q9NTX5-6;Q9NTX5-2;Q9NTX5	Ethylmalonyl-CoA decarboxylase	Q9NTX5-3;Q9NTX5-6;Q9NTX5-2;Q9NTX5;Q9NTX5-4;H0Y525;J3KP84;E9PPG7;E9PRU6;F2Z2D6;Q9NTX5-5;E9PJS8;E9PLY6;H0Y5L2	Q9NTX5-3;Q9NTX5-6;Q9NTX5-2;Q9NTX5	Ethylmalonyl-CoA decarboxylase	ECHDC1	>sp|Q9NTX5-3|ECHD1_HUMAN Isoform 3 of Ethylmalonyl-CoA decarboxylase OS=Homo sapiens GN=ECHDC1;>sp|Q9NTX5-6|ECHD1_HUMAN Isoform 6 of Ethylmalonyl-CoA decarboxylase OS=Homo sapiens GN=ECHDC1;>sp|Q9NTX5-2|ECHD1_HUMAN Isoform 2 of Ethylmalonyl-CoA decarboxyla
0.206768	0.588517	0.0807941	0.616264	28.1405	28.5555	-_-	-_-	38	38	47.4	120.84	0	20.4	65	17.222	76	0.137651	0.114805	0.0658833	0.0495765	P53396	P53396	P53396	ATP-citrate synthase	P53396;P53396-2;P53396-3;K7ESG8;K7EIE7	P53396;P53396-2;P53396-3	ATP-citrate synthase	ACLY	>sp|P53396|ACLY_HUMAN ATP-citrate synthase OS=Homo sapiens GN=ACLY PE=1 SV=3;>sp|P53396-2|ACLY_HUMAN Isoform 2 of ATP-citrate synthase OS=Homo sapiens GN=ACLY;>sp|P53396-3|ACLY_HUMAN Isoform 3 of ATP-citrate synthase OS=Homo sapiens GN=ACLY
0.276794	0.586789	-0.069891	0.413052	23.9175	24.4316	-_-	-_-	12	12	14.5	134.28	1.7097E-74	14.914	10	11.524	15	0.138842	0.278956	0.167564	0.210368	Q12768	Q12768	Q12768	WASH complex subunit strumpellin	Q12768;E7EQI7;E5RFU6	Q12768;E7EQI7	WASH complex subunit strumpellin	KIAA0196	>sp|Q12768|STRUM_HUMAN WASH complex subunit strumpellin OS=Homo sapiens GN=KIAA0196 PE=1 SV=1;>tr|E7EQI7|E7EQI7_HUMAN WASH complex subunit strumpellin OS=Homo sapiens GN=KIAA0196 PE=1 SV=1
0.228603	0.586693	0.27035	0.709379	23.4064	23.8841	-_-	-_-	6	6	32.6	38.629	2.2859E-132	8.3918	6	13.752	5	0.138909	0.071317	0.167642	0.0624472	Q13501	Q13501	Q13501-2;Q13501	Sequestosome-1	Q13501-2;Q13501;E7EMC7;E9PFW8;C9JRJ8;E3W990	Q13501-2;Q13501;E7EMC7	Sequestosome-1	SQSTM1	>sp|Q13501-2|SQSTM_HUMAN Isoform 2 of Sequestosome-1 OS=Homo sapiens GN=SQSTM1;>sp|Q13501|SQSTM_HUMAN Sequestosome-1 OS=Homo sapiens GN=SQSTM1 PE=1 SV=1;>tr|E7EMC7|E7EMC7_HUMAN Sequestosome-1 OS=Homo sapiens GN=SQSTM1 PE=1 SV=1
0.263034	0.578601	-1.52131	-1.02178	22.5092	23.192	-_-	-_-	3	3	11.9	43.885	8.5897E-17	2.3492	2	9.0919	3	0.144594	0.0164473	0.177614	0.0137435	O15533	O15533	O15533-2;O15533;A2AB90;O15533-3;A0A0A0MSV9	Tapasin	O15533-2;O15533;A2AB90;O15533-3;A0A0A0MSV9;O15533-4;A0A0A0MT98;Q6P1N7;C9JA35	O15533-2;O15533;A2AB90;O15533-3;A0A0A0MSV9;O15533-4;A0A0A0MT98	Tapasin	TAPBP	>sp|O15533-2|TPSN_HUMAN Isoform 2 of Tapasin OS=Homo sapiens GN=TAPBP;>sp|O15533|TPSN_HUMAN Tapasin OS=Homo sapiens GN=TAPBP PE=1 SV=1;>tr|A2AB90|A2AB90_HUMAN Tapasin OS=Homo sapiens GN=TAPBP PE=1 SV=1;>sp|O15533-3|TPSN_HUMAN Isoform 3 of Tapasin OS=Homo s
0.189666	0.577151	-0.0604875	0.43157	26.8542	27.6969	-_-	-_-	28	28	37.7	111.13	1.625E-227	13.852	28	14.708	40	0.145631	0.259443	0.0712858	0.157589	P06756	P06756	P06756-3;P06756	Integrin alpha-V	P06756-3;P06756;P06756-2;H7BZG1	P06756-3;P06756;P06756-2	Integrin alpha-V;Integrin alpha-V heavy chain;Integrin alpha-V light chain	ITGAV	>sp|P06756-3|ITAV_HUMAN Isoform 3 of Integrin alpha-V OS=Homo sapiens GN=ITGAV;>sp|P06756|ITAV_HUMAN Integrin alpha-V OS=Homo sapiens GN=ITGAV PE=1 SV=2;>sp|P06756-2|ITAV_HUMAN Isoform 2 of Integrin alpha-V OS=Homo sapiens GN=ITGAV
0.310805	0.574538	-0.492525	-0.0638917	18.9408	20.1065	-_-	-_-	2	2	9.9	21.866	7.0226E-05	NaN	1	NaN	1	0.147514	0.938482	0.243177	0.988006	P23497	P23497	C9JBL0;P23497-7;P23497-6;E9PHV6;P23497-5;P23497-2;P23497-3;P23497;P23497-4	Nuclear autoantigen Sp-100	C9JBL0;P23497-7;P23497-6;E9PHV6;P23497-5;P23497-2;P23497-3;P23497;P23497-4;Q9H930-3;Q9H930-1;H7BYP4;Q9H930-2;U5Y3L1;Q9H930	C9JBL0;P23497-7;P23497-6;E9PHV6;P23497-5;P23497-2;P23497-3;P23497;P23497-4;Q9H930-3;Q9H930-1;H7BYP4;Q9H930-2;U5Y3L1;Q9H930	Nuclear autoantigen Sp-100;Nuclear body protein SP140-like protein	SP100;SP140L	>tr|C9JBL0|C9JBL0_HUMAN Nuclear autoantigen Sp-100 (Fragment) OS=Homo sapiens GN=SP100 PE=1 SV=4;>sp|P23497-7|SP100_HUMAN Isoform 7 of Nuclear autoantigen Sp-100 OS=Homo sapiens GN=SP100;>sp|P23497-6|SP100_HUMAN Isoform 6 of Nuclear autoantigen Sp-100 OS=H
0.257735	0.574441	0.164786	0.587077	23.534	22.7937	-_-	-_-	7	7	34.3	32.214	3.073E-41	12.832	6	5.1972	5	0.147585	0.132076	0.177792	0.123147	Q9H425	Q9H425	Q9H425-3;Q9H425	Uncharacterized protein C1orf198	Q9H425-3;Q9H425;Q9H425-2;E5RFY9;E5RI90	Q9H425-3;Q9H425;Q9H425-2;E5RFY9	Uncharacterized protein C1orf198	C1orf198	>sp|Q9H425-3|CA198_HUMAN Isoform 3 of Uncharacterized protein C1orf198 OS=Homo sapiens GN=C1orf198;>sp|Q9H425|CA198_HUMAN Uncharacterized protein C1orf198 OS=Homo sapiens GN=C1orf198 PE=1 SV=1;>sp|Q9H425-2|CA198_HUMAN Isoform 2 of Uncharacterized protein C
0.188274	0.572405	-0.261379	0.327572	19.4411	16.9443	-_-	-_-	2	2	4.4	88.183	0.0013917	NaN	1	NaN	1	0.149066	0.381712	0.244912	0.412632	Q92805	Q92805	Q92805	Golgin subfamily A member 1	Q92805;Q5T165;H0YE54	Q92805;Q5T165;H0YE54	Golgin subfamily A member 1	GOLGA1	>sp|Q92805|GOGA1_HUMAN Golgin subfamily A member 1 OS=Homo sapiens GN=GOLGA1 PE=1 SV=3;>tr|Q5T165|Q5T165_HUMAN Golgin subfamily A member 1 (Fragment) OS=Homo sapiens GN=GOLGA1 PE=1 SV=1;>tr|H0YE54|H0YE54_HUMAN Golgin subfamily A member 1 (Fragment) OS=Homo
0.256528	0.571434	-0.353321	0.090447	23.5648	24.4446	-_-	-_-	9	9	32.3	49.867	3.7555E-72	12.722	7	26.764	13	0.149776	0.765733	0.180351	0.750284	P49821	P49821	P49821-2;G3V0I5;P49821	NADH dehydrogenase [ubiquinone] flavoprotein 1, mitochondrial	P49821-2;G3V0I5;P49821;B4DE93;H0YE81;E9PLC6;E9PQP1;E9PPR0;E9PMX3;E9PPS5;E9PJL9;H0YD04;E9PPD6	P49821-2;G3V0I5;P49821;B4DE93	NADH dehydrogenase [ubiquinone] flavoprotein 1, mitochondrial	NDUFV1	>sp|P49821-2|NDUV1_HUMAN Isoform 2 of NADH dehydrogenase [ubiquinone] flavoprotein 1, mitochondrial OS=Homo sapiens GN=NDUFV1;>tr|G3V0I5|G3V0I5_HUMAN NADH dehydrogenase (Ubiquinone) flavoprotein 1, 51kDa, isoform CRA_c OS=Homo sapiens GN=NDUFV1 PE=1 SV=1;>
0.214995	0.564134	0.325502	0.777535	26.9185	26.9454	-_-	-_-	16	15	49	46.659	4.4794E-172	25.155	31	17.378	33	0.155198	0.0489258	0.0779134	0.0145183	O75874	O75874	O75874	Isocitrate dehydrogenase [NADP] cytoplasmic	O75874;C9J4N6;C9JJE5;C9JLU6	O75874	Isocitrate dehydrogenase [NADP] cytoplasmic	IDH1	>sp|O75874|IDHC_HUMAN Isocitrate dehydrogenase [NADP] cytoplasmic OS=Homo sapiens GN=IDH1 PE=1 SV=2
0.293135	0.562084	-0.305164	0.16633	22.675	23.0006	-_-	-_-	3	3	10.8	42.153	2.3462E-16	77.123	3	123.36	3	0.156748	0.629423	0.190241	0.662854	Q16186	Q16186	Q16186	Proteasomal ubiquitin receptor ADRM1	Q16186;A0A087WUX6;A0A087WX59	Q16186	Proteasomal ubiquitin receptor ADRM1	ADRM1	>sp|Q16186|ADRM1_HUMAN Proteasomal ubiquitin receptor ADRM1 OS=Homo sapiens GN=ADRM1 PE=1 SV=2
0.207893	0.558659	0.215741	0.588421	23.1372	21.5248	-_-	-_-	8	8	11.7	136.97	1.0656E-63	14.022	9	11.021	4	0.159362	0.131239	0.191531	0.14176	Q5SNT6;Q9Y4E1;Q641Q2	Q9Y4E1	Q5SNT6;J3KP36;F8W7U3;Q9Y4E1-3;Q9Y4E1-6;E7ESD2;Q9Y4E1-2;Q9Y4E1;Q9Y4E1-4;Q641Q2-2;Q641Q2;A0A0A0MR88;A0A096LPC5	WASH complex subunit FAM21C	Q5SNT6;J3KP36;F8W7U3;Q9Y4E1-3;Q9Y4E1-6;E7ESD2;Q9Y4E1-2;Q9Y4E1;Q9Y4E1-4;Q641Q2-2;Q641Q2;A0A0A0MR88;A0A096LPC5;Q9Y4E1-5;A0A087WYF6;B1AP61;A0A0A0MT65;Q5SRD0	Q5SNT6;J3KP36;F8W7U3;Q9Y4E1-3;Q9Y4E1-6;E7ESD2;Q9Y4E1-2;Q9Y4E1;Q9Y4E1-4;Q641Q2-2;Q641Q2;A0A0A0MR88;A0A096LPC5;Q9Y4E1-5;A0A087WYF6	WASH complex subunit FAM21B;WASH complex subunit FAM21C;WASH complex subunit FAM21A	FAM21B;FAM21C;FAM21A	>sp|Q5SNT6|FA21B_HUMAN WASH complex subunit FAM21B OS=Homo sapiens GN=FAM21B PE=2 SV=2;>tr|J3KP36|J3KP36_HUMAN WASH complex subunit FAM21C OS=Homo sapiens GN=FAM21C PE=1 SV=2;>tr|F8W7U3|F8W7U3_HUMAN WASH complex subunit FAM21A OS=Homo sapiens GN=FAM21A PE=
0.248413	0.55719	-1.08945	-0.629144	22.5557	21.4368	-_-	-_-	5	5	35.7	27.85	8.7567E-18	9.3249	5	28.112	2	0.160495	0.147841	0.194107	0.143172	P28062	P28062	Q5JNW7;P28062-2;P28062	Proteasome subunit beta type-8	Q5JNW7;P28062-2;P28062	Q5JNW7;P28062-2;P28062	Proteasome subunit beta type-8	PSMB8	>tr|Q5JNW7|Q5JNW7_HUMAN Proteasome subunit beta type-8 OS=Homo sapiens GN=PSMB8 PE=1 SV=1;>sp|P28062-2|PSB8_HUMAN Isoform 2 of Proteasome subunit beta type-8 OS=Homo sapiens GN=PSMB8;>sp|P28062|PSB8_HUMAN Proteasome subunit beta type-8 OS=Homo sapiens GN=P
0.242206	0.556699	0.347325	0.876487	23.7009	23.7718	-_-	-_-	7	7	11.2	117.87	6.3713E-37	15.506	5	6.9369	4	0.160874	0.0271101	0.193291	0.0213201	Q8TDZ2	Q8TDZ2	Q8TDZ2;Q8TDZ2-4	Protein-methionine sulfoxide oxidase MICAL1	Q8TDZ2;Q8TDZ2-4;Q8TDZ2-2;Q5TED7;H0Y6Z4	Q8TDZ2;Q8TDZ2-4;Q8TDZ2-2	Protein-methionine sulfoxide oxidase MICAL1	MICAL1	>sp|Q8TDZ2|MICA1_HUMAN Protein-methionine sulfoxide oxidase MICAL1 OS=Homo sapiens GN=MICAL1 PE=1 SV=2;>sp|Q8TDZ2-4|MICA1_HUMAN Isoform 4 of Protein-methionine sulfoxide oxidase MICAL1 OS=Homo sapiens GN=MICAL1;>sp|Q8TDZ2-2|MICA1_HUMAN Isoform 2 of Protein
0.290778	0.556405	-0.0809422	0.423202	20.7886	21.4117	-_-	-_-	2	2	5.7	83.734	2.6153E-07	0.94071	2	17.842	2	0.161101	0.268141	0.258205	0.285184	Q5W0V3	Q5W0V3	Q5W0V3-2;Q5W0V3	Protein FAM160B1	Q5W0V3-2;Q5W0V3	Q5W0V3-2;Q5W0V3	Protein FAM160B1	FAM160B1	>sp|Q5W0V3-2|F16B1_HUMAN Isoform 2 of Protein FAM160B1 OS=Homo sapiens GN=FAM160B1;>sp|Q5W0V3|F16B1_HUMAN Protein FAM160B1 OS=Homo sapiens GN=FAM160B1 PE=1 SV=1
0.203264	0.555031	-0.074198	0.400975	20.8193	20.7704	-_-	-_-	2	2	7.7	32.828	0.00053073	NaN	1	NaN	1	0.162168	0.292208	0.259369	0.33201	Q9NQA3;C4AMC7;Q6VEQ5;A8K0Z3;A8MWX3	A8K0Z3	H3BV49;A0A096LNU2;Q9NQA3;A0A096LP26;C4AMC7;A0A096LP75;Q6VEQ5;A8K0Z3;A8MWX3	WAS protein family homolog 1	H3BV49;A0A096LNU2;Q9NQA3;A0A096LP26;C4AMC7;A0A096LP75;Q6VEQ5;A8K0Z3;A8MWX3	H3BV49;A0A096LNU2;Q9NQA3;A0A096LP26;C4AMC7;A0A096LP75;Q6VEQ5;A8K0Z3;A8MWX3	WAS protein family homolog 6;Putative WAS protein family homolog 3;WAS protein family homolog 2;WAS protein family homolog 1;Putative WAS protein family homolog 4	WASH4P;WASH6P;WASH3P;WASH2P;WASH1	>tr|H3BV49|H3BV49_HUMAN Putative WAS protein family homolog 4 (Fragment) OS=Homo sapiens GN=WASH4P PE=4 SV=1;>tr|A0A096LNU2|A0A096LNU2_HUMAN Uncharacterized protein OS=Homo sapiens PE=4 SV=1;>sp|Q9NQA3|WASH6_HUMAN WAS protein family homolog 6 OS=Homo sapie
0.227618	0.55336	-0.0527154	0.359634	23.9851	24.4347	-_-	-_-	4	4	20.2	36.249	5.9533E-31	13.379	7	11.053	10	0.163472	0.340726	0.196315	0.27227	P53597	P53597	P53597	Succinyl-CoA ligase [ADP/GDP-forming] subunit alpha, mitochondrial	P53597	P53597	Succinyl-CoA ligase [ADP/GDP-forming] subunit alpha, mitochondrial	SUCLG1	>sp|P53597|SUCA_HUMAN Succinyl-CoA ligase [ADP/GDP-forming] subunit alpha, mitochondrial OS=Homo sapiens GN=SUCLG1 PE=1 SV=4
0.199123	0.551983	-0.167037	0.359746	23.9803	23.9549	-_-	-_-	13	11	29.3	74.435	3.8653E-84	16.555	8	22.89	8	0.164554	0.340588	0.197573	0.34503	O60488	O60488	O60488-2;O60488	Long-chain-fatty-acid--CoA ligase 4	O60488-2;O60488;H0Y9A0;D6RFW9;D6RDA8;D6RD96;D6RF95	O60488-2;O60488	Long-chain-fatty-acid--CoA ligase 4	ACSL4	>sp|O60488-2|ACSL4_HUMAN Isoform Short of Long-chain-fatty-acid--CoA ligase 4 OS=Homo sapiens GN=ACSL4;>sp|O60488|ACSL4_HUMAN Long-chain-fatty-acid--CoA ligase 4 OS=Homo sapiens GN=ACSL4 PE=1 SV=2
0.175684	0.550605	-0.459199	0.0236102	21.7084	17.8846	-_-	-_-	3	3	10.2	38.171	5.6784E-14	14.72	5	22.414	2	0.165641	0.892306	0.199398	0.845549	Q96AM1	Q96AM1	Q96AM1	Mas-related G-protein coupled receptor member F	Q96AM1	Q96AM1	Mas-related G-protein coupled receptor member F	MRGPRF	>sp|Q96AM1|MRGRF_HUMAN Mas-related G-protein coupled receptor member F OS=Homo sapiens GN=MRGPRF PE=2 SV=1
0.187388	0.547252	-0.0135381	0.413594	27.2505	26.6604	-_-	-_-	13	13	51.4	38.258	5.7644E-125	27.668	21	44.819	14	0.168309	0.278371	0.0872474	0.173937	P07686	P07686	Q5URX0;P07686	Beta-hexosaminidase subunit beta	Q5URX0;P07686;H0YA83;H0Y9B6;D6REQ8	Q5URX0;P07686;H0YA83;H0Y9B6	Beta-hexosaminidase subunit beta;Beta-hexosaminidase subunit beta chain B;Beta-hexosaminidase subunit beta chain A	HEXB	>tr|Q5URX0|Q5URX0_HUMAN Beta-hexosaminidase subunit beta OS=Homo sapiens GN=HEXB PE=1 SV=1;>sp|P07686|HEXB_HUMAN Beta-hexosaminidase subunit beta OS=Homo sapiens GN=HEXB PE=1 SV=3;>tr|H0YA83|H0YA83_HUMAN Beta-hexosaminidase subunit beta (Fragment) OS=Homo
0.224781	0.544387	-0.116098	0.295253	26.6461	26.5415	-_-	-_-	8	8	52.1	25.838	2.2411E-141	15.654	14	14.296	10	0.170615	0.425956	0.0889181	0.313929	P30048	P30048	P30048-2;P30048	Thioredoxin-dependent peroxide reductase, mitochondrial	P30048-2;P30048	P30048-2;P30048	Thioredoxin-dependent peroxide reductase, mitochondrial	PRDX3	>sp|P30048-2|PRDX3_HUMAN Isoform 2 of Thioredoxin-dependent peroxide reductase, mitochondrial OS=Homo sapiens GN=PRDX3;>sp|P30048|PRDX3_HUMAN Thioredoxin-dependent peroxide reductase, mitochondrial OS=Homo sapiens GN=PRDX3 PE=1 SV=3
0.190172	0.540722	0.0439044	0.495593	26.524	26.578	-_-	-_-	18	18	56.2	52.878	1.1988E-162	11.944	30	12.865	33	0.173598	0.199338	0.091092	0.108712	Q96KP4	Q96KP4	Q96KP4	Cytosolic non-specific dipeptidase	Q96KP4;Q96KP4-2;J3QKT2;J3KSV5;A0A087WYZ1;J3QQN6;J3QR27;J3QLU1;J3QKQ0;J3QRD0;J3QL02;J3QRA8;A0A087WVS2;J3QRH4;J3KRD5;J3KSS4;J3QRP4;J3KRJ8	Q96KP4;Q96KP4-2;J3QKT2	Cytosolic non-specific dipeptidase	CNDP2	>sp|Q96KP4|CNDP2_HUMAN Cytosolic non-specific dipeptidase OS=Homo sapiens GN=CNDP2 PE=1 SV=2;>sp|Q96KP4-2|CNDP2_HUMAN Isoform 2 of Cytosolic non-specific dipeptidase OS=Homo sapiens GN=CNDP2;>tr|J3QKT2|J3QKT2_HUMAN Cytosolic non-specific dipeptidase (Fragm
0.179384	0.53973	-0.096283	0.352984	25.3931	25.5083	-_-	-_-	10	10	33.6	49.282	9.8221E-90	26.3	16	20.645	17	0.174412	0.348986	0.0952877	0.280769	P09622	P09622	P09622-3;P09622	Dihydrolipoyl dehydrogenase, mitochondrial	P09622-3;P09622;E9PEX6;P09622-2;F8WDM5;F2Z2E3	P09622-3;P09622;E9PEX6;P09622-2	Dihydrolipoyl dehydrogenase, mitochondrial	DLD	>sp|P09622-3|DLDH_HUMAN Isoform 3 of Dihydrolipoyl dehydrogenase, mitochondrial OS=Homo sapiens GN=DLD;>sp|P09622|DLDH_HUMAN Dihydrolipoyl dehydrogenase, mitochondrial OS=Homo sapiens GN=DLD PE=1 SV=2;>tr|E9PEX6|E9PEX6_HUMAN Dihydrolipoyl dehydrogenase, mi
0.158078	0.538836	-0.24768	0.271665	27.9406	28.3744	-_-	-_-	37	33	49.3	102.48	0	14.67	62	13.463	70	0.175148	0.460055	0.092227	0.348902	P19367	P19367	P19367	Hexokinase-1	P19367;P19367-4;P19367-2;P19367-3;B1AR63;B1AR62;B1AR61;Q2TB90;P52790;Q2TB90-3;Q2TB90-2	P19367;P19367-4;P19367-2;P19367-3	Hexokinase-1	HK1	>sp|P19367|HXK1_HUMAN Hexokinase-1 OS=Homo sapiens GN=HK1 PE=1 SV=3;>sp|P19367-4|HXK1_HUMAN Isoform 4 of Hexokinase-1 OS=Homo sapiens GN=HK1;>sp|P19367-2|HXK1_HUMAN Isoform 2 of Hexokinase-1 OS=Homo sapiens GN=HK1;>sp|P19367-3|HXK1_HUMAN Isoform 3 of Hexok
0.22132	0.537147	-0.282333	0.104471	23.9397	23.8911	-_-	-_-	8	8	32.4	41.9	8.2246E-54	16.614	6	16.324	10	0.176545	0.739835	0.211496	0.784537	Q15738	Q15738	Q15738	Sterol-4-alpha-carboxylate 3-dehydrogenase, decarboxylating	Q15738;C9JDR0	Q15738;C9JDR0	Sterol-4-alpha-carboxylate 3-dehydrogenase, decarboxylating	NSDHL	>sp|Q15738|NSDHL_HUMAN Sterol-4-alpha-carboxylate 3-dehydrogenase, decarboxylating OS=Homo sapiens GN=NSDHL PE=1 SV=2;>tr|C9JDR0|C9JDR0_HUMAN Sterol-4-alpha-carboxylate 3-dehydrogenase, decarboxylating (Fragment) OS=Homo sapiens GN=NSDHL PE=1 SV=1
0.190678	0.536351	0.0918014	0.603122	26.676	26.6583	-_-	-_-	20	18	38.3	85.595	0	17.067	41	22.393	35	0.177206	0.122348	0.0937401	0.0542996	Q01813	Q01813	Q01813	ATP-dependent 6-phosphofructokinase, platelet type	Q01813;Q01813-2;B1APP6;B1APP8;Q5VSR5;V9GY25;H0Y3Y3;H0Y757;V9GYV7	Q01813;Q01813-2	6-phosphofructokinase type C	PFKP	>sp|Q01813|PFKAP_HUMAN ATP-dependent 6-phosphofructokinase, platelet type OS=Homo sapiens GN=PFKP PE=1 SV=2;>sp|Q01813-2|PFKAP_HUMAN Isoform 2 of ATP-dependent 6-phosphofructokinase, platelet type OS=Homo sapiens GN=PFKP
0.225028	0.535754	-0.667722	-0.196128	21.4115	20.9541	-_-	-_-	3	3	5.1	107.23	6.578E-10	18.375	6	3.249	4	0.177703	0.690863	0.211717	0.788734	Q9NZ08	Q9NZ08	Q9NZ08;Q9NZ08-2	Endoplasmic reticulum aminopeptidase 1	Q9NZ08;Q9NZ08-2;H0Y9X5	Q9NZ08;Q9NZ08-2	Endoplasmic reticulum aminopeptidase 1	ERAP1	>sp|Q9NZ08|ERAP1_HUMAN Endoplasmic reticulum aminopeptidase 1 OS=Homo sapiens GN=ERAP1 PE=1 SV=3;>sp|Q9NZ08-2|ERAP1_HUMAN Isoform 2 of Endoplasmic reticulum aminopeptidase 1 OS=Homo sapiens GN=ERAP1
0.24245	0.53456	0.117961	0.531569	22.169	22.1447	-_-	-_-	3	3	10.2	37.765	6.0305E-10	0.9779	2	7.8078	3	0.178701	0.170391	0.212732	0.183042	Q96C23	Q96C23	Q96C23	Aldose 1-epimerase	Q96C23;F8WB82;B8ZZ75;H7C320;H7C1B5	Q96C23;F8WB82;B8ZZ75	Aldose 1-epimerase	GALM	>sp|Q96C23|GALM_HUMAN Aldose 1-epimerase OS=Homo sapiens GN=GALM PE=1 SV=1;>tr|F8WB82|F8WB82_HUMAN Aldose 1-epimerase OS=Homo sapiens GN=GALM PE=1 SV=1;>tr|B8ZZ75|B8ZZ75_HUMAN Aldose 1-epimerase OS=Homo sapiens GN=GALM PE=1 SV=1
0.231924	0.534161	-0.520107	-0.161524	22.4338	22.7494	-_-	-_-	3	3	19	36.032	9.8286E-49	11.545	3	3.9324	3	0.179035	0.753663	0.213071	0.696258	P30519	P30519	P30519	Heme oxygenase 2	P30519;I3L159;I3L1F5;P30519-2;A0A087WT44;I3L276;I3L1Y2;I3L4P8;A0A0A6YYS0;I3L463	P30519;I3L159;I3L1F5;P30519-2;A0A087WT44	Heme oxygenase 2	HMOX2	>sp|P30519|HMOX2_HUMAN Heme oxygenase 2 OS=Homo sapiens GN=HMOX2 PE=1 SV=2;>tr|I3L159|I3L159_HUMAN Heme oxygenase 2 (Fragment) OS=Homo sapiens GN=HMOX2 PE=1 SV=1;>tr|I3L1F5|I3L1F5_HUMAN Heme oxygenase 2 (Fragment) OS=Homo sapiens GN=HMOX2 PE=1 SV=1;>sp|P30
0.238909	0.533663	-0.62191	-0.183408	22.906	22.4499	-_-	-_-	2	2	6.7	55.01	2.0799E-55	16.013	5	14.194	4	0.179453	0.713727	0.214866	0.691483	Q01650	Q01650	Q01650	Large neutral amino acids transporter small subunit 1	Q01650	Q01650	Large neutral amino acids transporter small subunit 1	SLC7A5	>sp|Q01650|LAT1_HUMAN Large neutral amino acids transporter small subunit 1 OS=Homo sapiens GN=SLC7A5 PE=1 SV=2
0.248413	0.533464	-0.152292	0.25882	25.1659	25.6835	-_-	-_-	9	9	45.2	33.331	6.6218E-82	19.597	15	20.313	16	0.17962	0.479248	0.0993267	0.420308	Q9Y6C9	Q9Y6C9	Q9Y6C9	Mitochondrial carrier homolog 2	Q9Y6C9;E9PIE4	Q9Y6C9;E9PIE4	Mitochondrial carrier homolog 2	MTCH2	>sp|Q9Y6C9|MTCH2_HUMAN Mitochondrial carrier homolog 2 OS=Homo sapiens GN=MTCH2 PE=1 SV=1;>tr|E9PIE4|E9PIE4_HUMAN Mitochondrial carrier homolog 2 (Fragment) OS=Homo sapiens GN=MTCH2 PE=1 SV=4
0.300417	0.529771	0.113034	0.432211	21.0143	20.2805	-_-	-_-	2	2	18.4	15.892	3.9143E-06	12.22	2	NaN	1	0.182743	0.258784	0.281425	0.301022	Q9Y2V2	Q9Y2V2	Q9Y2V2	Calcium-regulated heat stable protein 1	Q9Y2V2	Q9Y2V2	Calcium-regulated heat stable protein 1	CARHSP1	>sp|Q9Y2V2|CHSP1_HUMAN Calcium-regulated heat stable protein 1 OS=Homo sapiens GN=CARHSP1 PE=1 SV=2
0.213129	0.528471	0.114767	0.50457	22.472	22.3607	-_-	-_-	3	3	13.7	43.332	5.4066E-25	12.577	3	3.7921	3	0.183852	0.191799	0.217956	0.205514	O60711	O60711	O60711;O60711-2	Leupaxin	O60711;O60711-2;E9PNX9;B7Z5P7	O60711;O60711-2;E9PNX9;B7Z5P7	Leupaxin	LPXN	>sp|O60711|LPXN_HUMAN Leupaxin OS=Homo sapiens GN=LPXN PE=1 SV=1;>sp|O60711-2|LPXN_HUMAN Isoform 2 of Leupaxin OS=Homo sapiens GN=LPXN;>tr|E9PNX9|E9PNX9_HUMAN Leupaxin OS=Homo sapiens GN=LPXN PE=1 SV=1;>tr|B7Z5P7|B7Z5P7_HUMAN Leupaxin OS=Homo sapiens GN=LP
0.191436	0.527671	0.0220482	0.550605	24.334	24.7561	-_-	-_-	9	9	23.5	71.712	7.8708E-54	22.467	12	21.904	11	0.184537	0.156409	0.103181	0.0987556	Q6EMK4	Q6EMK4	Q6EMK4	Vasorin	Q6EMK4	Q6EMK4	Vasorin	VASN	>sp|Q6EMK4|VASN_HUMAN Vasorin OS=Homo sapiens GN=VASN PE=1 SV=1
0.16633	0.52687	0.260628	0.742524	25.6043	25.4671	-_-	-_-	15	15	48.3	42.981	3.4107E-151	17.615	19	27.303	16	0.185225	0.0595548	0.103723	0.0273331	P10644	P10644	P10644	cAMP-dependent protein kinase type I-alpha regulatory subunit	P10644;P10644-2;K7EPB2;K7EM13;K7EIE5;K7EID3;K7EJ40;K7EK41;K7EMZ6;K7EMU2;K7EPR5;K7EQK3;X6RAV4	P10644;P10644-2;K7EPB2	cAMP-dependent protein kinase type I-alpha regulatory subunit;cAMP-dependent protein kinase type I-alpha regulatory subunit, N-terminally processed	PRKAR1A	>sp|P10644|KAP0_HUMAN cAMP-dependent protein kinase type I-alpha regulatory subunit OS=Homo sapiens GN=PRKAR1A PE=1 SV=1;>sp|P10644-2|KAP0_HUMAN Isoform 2 of cAMP-dependent protein kinase type I-alpha regulatory subunit OS=Homo sapiens GN=PRKAR1A;>tr|K7EPB
0.143132	0.525367	-0.198725	0.218719	22.8627	21.9321	-_-	-_-	4	4	9.9	57.206	5.8512E-11	21.192	4	21.892	3	0.18652	0.541881	0.223046	0.566617	P30837	P30837	P30837	Aldehyde dehydrogenase X, mitochondrial	P30837	P30837	Aldehyde dehydrogenase X, mitochondrial	ALDH1B1	>sp|P30837|AL1B1_HUMAN Aldehyde dehydrogenase X, mitochondrial OS=Homo sapiens GN=ALDH1B1 PE=1 SV=3
0.209266	0.524365	0.337997	0.768841	27.7261	27.2373	-_-	-_-	18	17	66.5	42.621	0	22.111	48	24.834	42	0.187388	0.0514043	0.101321	0.0155946	P35237	P35237	P35237	Serpin B6	P35237;A0A024QZX5;A0A087X1N8	P35237;A0A024QZX5;A0A087X1N8	Serpin B6	SERPINB6	>sp|P35237|SPB6_HUMAN Serpin B6 OS=Homo sapiens GN=SERPINB6 PE=1 SV=3;>tr|A0A024QZX5|A0A024QZX5_HUMAN Serpin B6 OS=Homo sapiens GN=SERPINB6 PE=1 SV=1;>tr|A0A087X1N8|A0A087X1N8_HUMAN Serpin B6 OS=Homo sapiens GN=SERPINB6 PE=1 SV=1
0.256528	0.523662	0.335369	0.707878	22.9318	23.1464	-_-	-_-	6	4	29.6	18.762	3.3623E-27	9.8568	3	14.823	4	0.187998	0.0718917	0.224754	0.063004	O60493	O60493	O60493	Sorting nexin-3	O60493;O60493-4;O60493-2;O60493-3	O60493;O60493-4;O60493-2	Sorting nexin-3	SNX3	>sp|O60493|SNX3_HUMAN Sorting nexin-3 OS=Homo sapiens GN=SNX3 PE=1 SV=3;>sp|O60493-4|SNX3_HUMAN Isoform 4 of Sorting nexin-3 OS=Homo sapiens GN=SNX3;>sp|O60493-2|SNX3_HUMAN Isoform 2 of Sorting nexin-3 OS=Homo sapiens GN=SNX3
0.195474	0.522558	0.289362	0.756682	29.014	28.9716	-_-	-_-	19	19	70.3	49.973	0	13.01	49	13.901	58	0.188959	0.0550459	0.102505	0.0172173	P13489	P13489	P13489	Ribonuclease inhibitor	P13489;H0YCR7;E9PMJ3;E9PLZ3;E9PIM9;E9PIK5;E9PMN0;E9PMA9;E9PR82;E9PMI1	P13489	Ribonuclease inhibitor	RNH1	>sp|P13489|RINI_HUMAN Ribonuclease inhibitor OS=Homo sapiens GN=RNH1 PE=1 SV=2
0.205393	0.521955	0.249021	0.643302	23.7408	24.481	-_-	-_-	8	8	26.6	46.51	3.1648E-68	17.672	6	16.901	8	0.189486	0.100439	0.226474	0.054937	Q96I99	Q96I99	Q96I99	Succinyl-CoA ligase [GDP-forming] subunit beta, mitochondrial	Q96I99;E9PDQ8;Q96I99-2;H0Y852	Q96I99;E9PDQ8;Q96I99-2;H0Y852	Succinyl-CoA ligase [GDP-forming] subunit beta, mitochondrial	SUCLG2	>sp|Q96I99|SUCB2_HUMAN Succinyl-CoA ligase [GDP-forming] subunit beta, mitochondrial OS=Homo sapiens GN=SUCLG2 PE=1 SV=2;>tr|E9PDQ8|E9PDQ8_HUMAN Succinyl-CoA ligase [GDP-forming] subunit beta, mitochondrial OS=Homo sapiens GN=SUCLG2 PE=1 SV=1;>sp|Q96I99-2|
-0.0109337	0.519341	NaN	NaN	22.6207	NaN	-_-	-_-	2	2	2.2	100.33	1.6833E-05	61.578	3	NaN	0	0.191782	1	0.225963	1	Q8N283	Q8N283	F6XZD3;Q8N283	Ankyrin repeat domain-containing protein 35	F6XZD3;Q8N283	F6XZD3;Q8N283	Ankyrin repeat domain-containing protein 35	ANKRD35	>tr|F6XZD3|F6XZD3_HUMAN Ankyrin repeat domain-containing protein 35 OS=Homo sapiens GN=ANKRD35 PE=1 SV=1;>sp|Q8N283|ANR35_HUMAN Ankyrin repeat domain-containing protein 35 OS=Homo sapiens GN=ANKRD35 PE=2 SV=2
0.222928	0.516923	0.238298	0.640251	22.3849	22.6754	-_-	-_-	3	3	19.2	23.28	2.8195E-15	18.535	3	17.27	2	0.193923	0.101985	0.228118	0.110731	Q9H0E2	Q9H0E2	F2Z2Y8;Q9H0E2	Toll-interacting protein	F2Z2Y8;Q9H0E2;Q9H0E2-2;E7EN89;E9PNS3;E9PP67;E9PQ25	F2Z2Y8;Q9H0E2;Q9H0E2-2;E7EN89	Toll-interacting protein	TOLLIP	>tr|F2Z2Y8|F2Z2Y8_HUMAN Toll-interacting protein OS=Homo sapiens GN=TOLLIP PE=1 SV=1;>sp|Q9H0E2|TOLIP_HUMAN Toll-interacting protein OS=Homo sapiens GN=TOLLIP PE=1 SV=1;>sp|Q9H0E2-2|TOLIP_HUMAN Isoform 2 of Toll-interacting protein OS=Homo sapiens GN=TOLLI
0.16092	0.516318	-0.151683	0.271784	23.2577	23.6472	-_-	-_-	5	4	28.9	24.997	3.7862E-52	5.6946	4	14.775	4	0.194462	0.459879	0.23222	0.475778	Q13637	Q13637	Q13637	Ras-related protein Rab-32	Q13637;P57729	Q13637	Ras-related protein Rab-32	RAB32	>sp|Q13637|RAB32_HUMAN Ras-related protein Rab-32 OS=Homo sapiens GN=RAB32 PE=1 SV=3
0.178237	0.514905	0.253868	0.686254	20.7809	20.3629	-_-	-_-	3	3	10.5	59.217	6.0433E-06	0.116	2	19.858	2	0.195724	0.0806019	0.294984	0.11967	Q8N584	Q8N584	Q8N584-2;Q8N584	Tetratricopeptide repeat protein 39C	Q8N584-2;Q8N584;G3V1P2	Q8N584-2;Q8N584;G3V1P2	Tetratricopeptide repeat protein 39C	TTC39C	>sp|Q8N584-2|TT39C_HUMAN Isoform 2 of Tetratricopeptide repeat protein 39C OS=Homo sapiens GN=TTC39C;>sp|Q8N584|TT39C_HUMAN Tetratricopeptide repeat protein 39C OS=Homo sapiens GN=TTC39C PE=2 SV=2;>tr|G3V1P2|G3V1P2_HUMAN Chromosome 18 open reading frame 17
0.201508	0.514602	-0.0695124	0.347439	21.9265	22.9732	-_-	-_-	5	5	5.1	136.4	2.887E-18	11.538	3	17.273	5	0.195995	0.355971	0.2302	0.361805	Q2M389	Q2M389	Q2M389;A0A087X256	WASH complex subunit 7	Q2M389;A0A087X256;Q2M389-2;F8VYH7;F8W1W1	Q2M389;A0A087X256;Q2M389-2	WASH complex subunit 7	KIAA1033	>sp|Q2M389|WASH7_HUMAN WASH complex subunit 7 OS=Homo sapiens GN=KIAA1033 PE=1 SV=2;>tr|A0A087X256|A0A087X256_HUMAN WASH complex subunit 7 OS=Homo sapiens GN=KIAA1033 PE=1 SV=1;>sp|Q2M389-2|WASH7_HUMAN Isoform 2 of WASH complex subunit 7 OS=Homo sapiens GN
0.129085	0.51339	-0.264322	0.192699	22.9865	22.9191	-_-	-_-	5	5	17.8	46.323	9.8175E-25	20.118	6	17.848	4	0.197084	0.584599	0.235246	0.613366	Q8IWB7	Q8IWB7	Q8IWB7	WD repeat and FYVE domain-containing protein 1	Q8IWB7;C9JJ54	Q8IWB7;C9JJ54	WD repeat and FYVE domain-containing protein 1	WDFY1	>sp|Q8IWB7|WDFY1_HUMAN WD repeat and FYVE domain-containing protein 1 OS=Homo sapiens GN=WDFY1 PE=1 SV=1;>tr|C9JJ54|C9JJ54_HUMAN WD repeat and FYVE domain-containing protein 1 (Fragment) OS=Homo sapiens GN=WDFY1 PE=1 SV=1
0.285816	0.513289	-0.163526	0.206643	20.0816	22.8894	-_-	-_-	3	3	46.1	18.373	7.3188E-39	NaN	1	29.328	3	0.197175	0.561512	0.296484	0.587874	Q9NVM1	Q9NVM1	Q9NVM1	Protein eva-1 homolog B	Q9NVM1	Q9NVM1	Protein eva-1 homolog B	EVA1B	>sp|Q9NVM1|EVA1B_HUMAN Protein eva-1 homolog B OS=Homo sapiens GN=EVA1B PE=1 SV=1
0.130536	0.512176	-0.13329	0.36233	25.8315	26.0271	-_-	-_-	23	23	45.2	93.296	1.4269E-138	17.456	31	15.002	27	0.198178	0.337413	0.114077	0.268875	K7EJE8;K7EKE6	K7EKE6	K7EJE8;K7EKE6	Lon protease homolog, mitochondrial	K7EJE8;K7EKE6;P36776-2;P36776;P36776-3;K7ER27;K7ERR6;K7ER56;K7EQF8	K7EJE8;K7EKE6;P36776-2;P36776;P36776-3	Lon protease homolog, mitochondrial	LONP1	>tr|K7EJE8|K7EJE8_HUMAN Lon protease homolog, mitochondrial OS=Homo sapiens GN=LONP1 PE=1 SV=1;>tr|K7EKE6|K7EKE6_HUMAN Lon protease homolog, mitochondrial OS=Homo sapiens GN=LONP1 PE=1 SV=1;>sp|P36776-2|LONM_HUMAN Isoform 2 of Lon protease homolog, mitocho
0.0863761	0.512075	-0.122507	0.369159	23.9389	24.8488	-_-	-_-	8	8	16.4	80.858	1.8093E-34	20.113	8	14.617	10	0.198269	0.329113	0.236613	0.260404	Q9HCU0	Q9HCU0	Q9HCU0	Endosialin	Q9HCU0	Q9HCU0	Endosialin	CD248	>sp|Q9HCU0|CD248_HUMAN Endosialin OS=Homo sapiens GN=CD248 PE=1 SV=1
0.268434	0.508733	0.212881	0.56774	18.4163	19.9411	-_-	-_-	2	2	3	96.792	1.6296E-06	NaN	1	18.229	4	0.201307	0.144584	0.30074	0.189291	Q07092	Q07092	A6NCT7;Q07092-2;Q07092	Collagen alpha-1(XVI) chain	A6NCT7;Q07092-2;Q07092;H7BY97	A6NCT7;Q07092-2;Q07092;H7BY97	Collagen alpha-1(XVI) chain	COL16A1	>tr|A6NCT7|A6NCT7_HUMAN Collagen alpha-1(XVI) chain OS=Homo sapiens GN=COL16A1 PE=1 SV=1;>sp|Q07092-2|COGA1_HUMAN Isoform 2 of Collagen alpha-1(XVI) chain OS=Homo sapiens GN=COL16A1;>sp|Q07092|COGA1_HUMAN Collagen alpha-1(XVI) chain OS=Homo sapiens GN=COL1
0.184979	0.507313	-0.149233	0.277866	24.6339	24.5807	-_-	-_-	6	6	18.5	55.799	1.1611E-41	16.269	9	27.67	11	0.202608	0.450946	0.117678	0.389214	P42785	P42785	P42785;P42785-2	Lysosomal Pro-X carboxypeptidase	P42785;P42785-2;E9PLY4;E9PNF7;E9PQB5;E9PL85;E9PNJ1;E9PQN3;E9PKN6;E9PIG4;E9PL49	P42785;P42785-2	Lysosomal Pro-X carboxypeptidase	PRCP	>sp|P42785|PCP_HUMAN Lysosomal Pro-X carboxypeptidase OS=Homo sapiens GN=PRCP PE=1 SV=1;>sp|P42785-2|PCP_HUMAN Isoform 2 of Lysosomal Pro-X carboxypeptidase OS=Homo sapiens GN=PRCP
0.225028	0.505484	0.100978	0.540127	21.605	22.4983	-_-	-_-	5	5	6.4	148.53	3.3412E-19	26.301	2	38.604	4	0.204292	0.163994	0.238511	0.176313	P19174	P19174	P19174;P19174-2	1-phosphatidylinositol 4,5-bisphosphate phosphodiesterase gamma-1	P19174;P19174-2;V9GY71;V9GYH5	P19174;P19174-2	1-phosphatidylinositol 4,5-bisphosphate phosphodiesterase gamma-1	PLCG1	>sp|P19174|PLCG1_HUMAN 1-phosphatidylinositol 4,5-bisphosphate phosphodiesterase gamma-1 OS=Homo sapiens GN=PLCG1 PE=1 SV=1;>sp|P19174-2|PLCG1_HUMAN Isoform 2 of 1-phosphatidylinositol 4,5-bisphosphate phosphodiesterase gamma-1 OS=Homo sapiens GN=PLCG1
0.164529	0.500904	-0.193321	0.217975	23.9971	22.5789	-_-	-_-	5	5	12.1	68.76	2.7327E-18	26.125	6	24.297	4	0.208555	0.543081	0.248458	0.567839	Q9H845	Q9H845	Q9H845	Acyl-CoA dehydrogenase family member 9, mitochondrial	Q9H845;H0Y8Z9	Q9H845;H0Y8Z9	Acyl-CoA dehydrogenase family member 9, mitochondrial	ACAD9	>sp|Q9H845|ACAD9_HUMAN Acyl-CoA dehydrogenase family member 9, mitochondrial OS=Homo sapiens GN=ACAD9 PE=1 SV=1;>tr|H0Y8Z9|H0Y8Z9_HUMAN Acyl-CoA dehydrogenase family member 9, mitochondrial (Fragment) OS=Homo sapiens GN=ACAD9 PE=1 SV=1
0.174406	0.499374	0.116897	0.621524	24.8977	24.9742	-_-	-_-	6	6	22.1	54.234	1.2045E-49	13.961	12	16.931	20	0.209994	0.11189	0.123747	0.0634102	Q9BR76	Q9BR76	Q9BR76	Coronin-1B	Q9BR76;A0A087WW53;F5H390;F5H0D2	Q9BR76	Coronin-1B	CORO1B	>sp|Q9BR76|COR1B_HUMAN Coronin-1B OS=Homo sapiens GN=CORO1B PE=1 SV=1
0.174151	0.497025	-0.211364	0.198871	24.8811	24.919	-_-	-_-	6	6	41.9	25.565	2.1057E-68	12.102	6	14.059	4	0.212216	0.574326	0.125589	0.527211	P00403	P00403	P00403	Cytochrome c oxidase subunit 2	P00403	P00403	Cytochrome c oxidase subunit 2	MT-CO2	>sp|P00403|COX2_HUMAN Cytochrome c oxidase subunit 2 OS=Homo sapiens GN=MT-CO2 PE=1 SV=1
0.163241	0.496002	-0.333952	0.194213	22.089	22.7343	-_-	-_-	3	3	13.8	34.18	5.0098E-10	3.471	2	7.0519	3	0.213189	0.582071	0.247377	0.607508	Q12846	Q12846	Q12846	Syntaxin-4	Q12846;C9JFM5;Q12846-2;H3BMK2;A0A087WWW0	Q12846;C9JFM5;Q12846-2	Syntaxin-4	STX4	>sp|Q12846|STX4_HUMAN Syntaxin-4 OS=Homo sapiens GN=STX4 PE=1 SV=2;>tr|C9JFM5|C9JFM5_HUMAN Syntaxin-4 (Fragment) OS=Homo sapiens GN=STX4 PE=1 SV=1;>sp|Q12846-2|STX4_HUMAN Isoform 2 of Syntaxin-4 OS=Homo sapiens GN=STX4
0.173255	0.4959	0.19333	0.587557	23.8298	23.5766	-_-	-_-	7	4	54.8	18.736	3.9409E-85	14.92	5	9.102	3	0.213286	0.131776	0.253896	0.122841	Q9Y281	Q9Y281	Q9Y281	Cofilin-2	Q9Y281;Q9Y281-3;G3V2U0;F8WDN3	Q9Y281;Q9Y281-3	Cofilin-2	CFL2	>sp|Q9Y281|COF2_HUMAN Cofilin-2 OS=Homo sapiens GN=CFL2 PE=1 SV=1;>sp|Q9Y281-3|COF2_HUMAN Isoform 3 of Cofilin-2 OS=Homo sapiens GN=CFL2
0.104471	0.494672	-0.0461612	0.461005	29.1335	29.5272	-_-	-_-	40	40	58.8	99.326	0	13.902	105	16.008	119	0.214459	0.230409	0.122207	0.133371	Q14764	Q14764	Q14764	Major vault protein	Q14764;H3BQK6;H3BRL2;H3BUK7;H3BNF6;H3BP76;H3BPZ2;H3BNF2;H3BUP3;H3BQE7;I3L155	Q14764	Major vault protein	MVP	>sp|Q14764|MVP_HUMAN Major vault protein OS=Homo sapiens GN=MVP PE=1 SV=4
0.163885	0.493852	-0.0864614	0.326307	22.4437	22.5593	-_-	-_-	4	4	13.9	54.366	7.6777E-21	16.917	4	29.884	6	0.215244	0.383389	0.249418	0.404363	O75439	O75439	O75439;G3V0E4	Mitochondrial-processing peptidase subunit beta	O75439;G3V0E4;F8WEA6;F8WBE1;F8WAZ6	O75439;G3V0E4	Mitochondrial-processing peptidase subunit beta	PMPCB	>sp|O75439|MPPB_HUMAN Mitochondrial-processing peptidase subunit beta OS=Homo sapiens GN=PMPCB PE=1 SV=2;>tr|G3V0E4|G3V0E4_HUMAN Mitochondrial-processing peptidase subunit beta OS=Homo sapiens GN=PMPCB PE=1 SV=1
0.136454	0.491802	-0.123293	0.281787	23.4235	22.9809	-_-	-_-	4	4	21.9	46.744	2.3922E-24	50.594	6	33.16	6	0.217218	0.445238	0.258411	0.459665	P49841	P49841	P49841;P49841-2	Glycogen synthase kinase-3 beta	P49841;P49841-2	P49841;P49841-2	Glycogen synthase kinase-3 beta	GSK3B	>sp|P49841|GSK3B_HUMAN Glycogen synthase kinase-3 beta OS=Homo sapiens GN=GSK3B PE=1 SV=2;>sp|P49841-2|GSK3B_HUMAN Isoform 2 of Glycogen synthase kinase-3 beta OS=Homo sapiens GN=GSK3B
0.273456	0.487898	-0.548248	-0.259116	20.4193	19.205	-_-	-_-	2	2	17.2	17.114	2.0852E-06	24.241	2	NaN	1	0.221011	0.58208	0.32072	0.6869	Q9UI09	Q9UI09	Q9UI09	NADH dehydrogenase [ubiquinone] 1 alpha subcomplex subunit 12	Q9UI09;F8VXI1;Q9UI09-2;F8VRD8	Q9UI09;F8VXI1;Q9UI09-2;F8VRD8	NADH dehydrogenase [ubiquinone] 1 alpha subcomplex subunit 12	NDUFA12	>sp|Q9UI09|NDUAC_HUMAN NADH dehydrogenase [ubiquinone] 1 alpha subcomplex subunit 12 OS=Homo sapiens GN=NDUFA12 PE=1 SV=1;>tr|F8VXI1|F8VXI1_HUMAN NADH dehydrogenase [ubiquinone] 1 alpha subcomplex subunit 12 OS=Homo sapiens GN=NDUFA12 PE=1 SV=1;>sp|Q9UI09-
0.210514	0.483674	0.145612	0.572211	23.8168	24.7448	-_-	-_-	19	19	17.6	174.76	2.5748E-56	32.742	11	15.795	14	0.225169	0.141615	0.267529	0.0866229	P35573	P35573	P35573	Glycogen debranching enzyme	P35573;P35573-2;P35573-3	P35573;P35573-2;P35573-3	Glycogen debranching enzyme;4-alpha-glucanotransferase;Amylo-alpha-1,6-glucosidase	AGL	>sp|P35573|GDE_HUMAN Glycogen debranching enzyme OS=Homo sapiens GN=AGL PE=1 SV=3;>sp|P35573-2|GDE_HUMAN Isoform 5 of Glycogen debranching enzyme OS=Homo sapiens GN=AGL;>sp|P35573-3|GDE_HUMAN Isoform 6 of Glycogen debranching enzyme OS=Homo sapiens GN=AGL
0.175301	0.482539	-0.0912486	0.345056	25.5002	25.539	-_-	-_-	7	7	45.2	27.4	3.8861E-88	50.757	8	20.519	10	0.226296	0.359	0.137422	0.291137	O15400	O15400	O15400-2;O15400	Syntaxin-7	O15400-2;O15400	O15400-2;O15400	Syntaxin-7	STX7	>sp|O15400-2|STX7_HUMAN Isoform 2 of Syntaxin-7 OS=Homo sapiens GN=STX7;>sp|O15400|STX7_HUMAN Syntaxin-7 OS=Homo sapiens GN=STX7 PE=1 SV=4
0.287354	0.481919	-1.16046	-0.761727	21.5559	21.0116	-_-	-_-	2	2	3.3	87.133	1.8648E-06	22.247	2	12.497	2	0.226913	0.0769696	0.260966	0.138558	Q14694	Q14694	Q14694;Q14694-3;Q14694-2	Ubiquitin carboxyl-terminal hydrolase 10	Q14694;Q14694-3;Q14694-2;H3BNS8;H3BQP1;J3KT19	Q14694;Q14694-3;Q14694-2;H3BNS8;H3BQP1;J3KT19	Ubiquitin carboxyl-terminal hydrolase 10	USP10	>sp|Q14694|UBP10_HUMAN Ubiquitin carboxyl-terminal hydrolase 10 OS=Homo sapiens GN=USP10 PE=1 SV=2;>sp|Q14694-3|UBP10_HUMAN Isoform 3 of Ubiquitin carboxyl-terminal hydrolase 10 OS=Homo sapiens GN=USP10;>sp|Q14694-2|UBP10_HUMAN Isoform 2 of Ubiquitin carbo
0.147437	0.481609	-0.246327	0.173511	23.4449	23.5908	-_-	-_-	5	5	18	40.75	3.9435E-29	5.1399	5	10.992	7	0.227222	0.61707	0.269881	0.649218	O95299	O95299	O95299;A0A087WXC5;E7ESZ7	NADH dehydrogenase [ubiquinone] 1 alpha subcomplex subunit 10, mitochondrial	O95299;A0A087WXC5;E7ESZ7;O95299-2;Q8N1B9;C9J6X0;H7C2W5;H7C1Y7;H7C2X4	O95299;A0A087WXC5;E7ESZ7;O95299-2;Q8N1B9;C9J6X0	NADH dehydrogenase [ubiquinone] 1 alpha subcomplex subunit 10, mitochondrial	NDUFA10	>sp|O95299|NDUAA_HUMAN NADH dehydrogenase [ubiquinone] 1 alpha subcomplex subunit 10, mitochondrial OS=Homo sapiens GN=NDUFA10 PE=1 SV=1;>tr|A0A087WXC5|A0A087WXC5_HUMAN NADH dehydrogenase [ubiquinone] 1 alpha subcomplex subunit 10, mitochondrial OS=Homo sa
0.238909	0.477781	0.118227	0.42417	21.1067	20.0902	-_-	-_-	2	2	20.8	17.258	1.1101E-06	15.448	2	NaN	1	0.231063	0.267124	0.330727	0.308809	Q9NZD8	Q9NZD8	H3BRR0;Q9NZD8-2;Q9NZD8	Maspardin	H3BRR0;Q9NZD8-2;Q9NZD8	H3BRR0;Q9NZD8-2;Q9NZD8	Maspardin	SPG21	>tr|H3BRR0|H3BRR0_HUMAN Maspardin OS=Homo sapiens GN=SPG21 PE=1 SV=1;>sp|Q9NZD8-2|SPG21_HUMAN Isoform 2 of Maspardin OS=Homo sapiens GN=SPG21;>sp|Q9NZD8|SPG21_HUMAN Maspardin OS=Homo sapiens GN=SPG21 PE=1 SV=1
0.101247	0.476952	-0.0670922	0.370722	22.4068	21.4212	-_-	-_-	5	5	18.5	36.567	4.9805E-15	23.858	6	20.85	7	0.231901	0.327232	0.265879	0.346436	O00154	O00154	O00154-6;O00154-4;O00154-5;O00154-7;O00154	Cytosolic acyl coenzyme A thioester hydrolase	O00154-6;O00154-4;O00154-5;O00154-7;O00154;O00154-2;K7EKP8;O00154-3	O00154-6;O00154-4;O00154-5;O00154-7;O00154;O00154-2;K7EKP8;O00154-3	Cytosolic acyl coenzyme A thioester hydrolase	ACOT7	>sp|O00154-6|BACH_HUMAN Isoform 6 of Cytosolic acyl coenzyme A thioester hydrolase OS=Homo sapiens GN=ACOT7;>sp|O00154-4|BACH_HUMAN Isoform 4 of Cytosolic acyl coenzyme A thioester hydrolase OS=Homo sapiens GN=ACOT7;>sp|O00154-5|BACH_HUMAN Isoform 5 of Cyt
0.0490731	0.472488	-0.977014	-0.506435	19.448	22.7451	-_-	-_-	4	4	4.9	134.99	3.1083E-11	NaN	1	39.189	5	0.236449	0.250232	0.336043	0.241891	P33527	P33527	A0A0A0MS99;P33527-7;I3L4X2;P33527-4;P33527-3;P33527;P33527-9	Multidrug resistance-associated protein 1	A0A0A0MS99;P33527-7;I3L4X2;P33527-4;P33527-3;P33527;P33527-9;P33527-8;P33527-6;P33527-5;P33527-2	A0A0A0MS99;P33527-7;I3L4X2;P33527-4;P33527-3;P33527;P33527-9;P33527-8;P33527-6;P33527-5;P33527-2	Multidrug resistance-associated protein 1	ABCC1	>tr|A0A0A0MS99|A0A0A0MS99_HUMAN Multidrug resistance-associated protein 1 OS=Homo sapiens GN=ABCC1 PE=1 SV=1;>sp|P33527-7|MRP1_HUMAN Isoform 7 of Multidrug resistance-associated protein 1 OS=Homo sapiens GN=ABCC1;>tr|I3L4X2|I3L4X2_HUMAN Multidrug resistanc
0.159113	0.472384	0.376068	0.717123	23.1282	23.5133	-_-	-_-	3	3	30.4	24.843	8.9806E-48	10.305	2	12.034	4	0.236556	0.0684111	0.280559	0.0596384	Q6P587	Q6P587	Q6P587;Q6P587-2;Q6P587-3	Acylpyruvase FAHD1, mitochondrial	Q6P587;Q6P587-2;Q6P587-3	Q6P587;Q6P587-2;Q6P587-3	Acylpyruvase FAHD1, mitochondrial	FAHD1	>sp|Q6P587|FAHD1_HUMAN Acylpyruvase FAHD1, mitochondrial OS=Homo sapiens GN=FAHD1 PE=1 SV=2;>sp|Q6P587-2|FAHD1_HUMAN Isoform 2 of Acylpyruvase FAHD1, mitochondrial OS=Homo sapiens GN=FAHD1;>sp|Q6P587-3|FAHD1_HUMAN Isoform 3 of Acylpyruvase FAHD1, mitochond
0.180784	0.472384	-0.165548	0.220454	26.4495	26.2702	-_-	-_-	14	13	58.9	35.503	8.2592E-153	19.157	25	22.236	26	0.236556	0.53909	0.139988	0.432971	A0A0A0MS41	A0A0A0MS41	A0A0A0MS41	Sideroflexin	A0A0A0MS41;Q9BWM7;S4R3N9	A0A0A0MS41;Q9BWM7;S4R3N9	Sideroflexin-3	SFXN3	>tr|A0A0A0MS41|A0A0A0MS41_HUMAN Sideroflexin-3 OS=Homo sapiens GN=SFXN3 PE=1 SV=1;>sp|Q9BWM7|SFXN3_HUMAN Sideroflexin-3 OS=Homo sapiens GN=SFXN3 PE=1 SV=2;>tr|S4R3N9|S4R3N9_HUMAN Sideroflexin-3 OS=Homo sapiens GN=SFXN3 PE=1 SV=1
0.0892269	0.471239	0.0511633	0.560226	27.0257	27.406	-_-	-_-	30	30	45.2	101.56	1.3666E-199	14.253	48	24.362	47	0.237733	0.149683	0.140952	0.0723973	P11586	P11586	P11586	C-1-tetrahydrofolate synthase, cytoplasmic	P11586;F5H2F4;V9GYY3	P11586;F5H2F4	C-1-tetrahydrofolate synthase, cytoplasmic;Methylenetetrahydrofolate dehydrogenase;Methenyltetrahydrofolate cyclohydrolase;Formyltetrahydrofolate synthetase;C-1-tetrahydrofolate synthase, cytoplasmic, N-terminally processed	MTHFD1	>sp|P11586|C1TC_HUMAN C-1-tetrahydrofolate synthase, cytoplasmic OS=Homo sapiens GN=MTHFD1 PE=1 SV=3;>tr|F5H2F4|F5H2F4_HUMAN C-1-tetrahydrofolate synthase, cytoplasmic OS=Homo sapiens GN=MTHFD1 PE=1 SV=1
0.131063	0.471239	-0.310826	0.0897694	23.9086	24.3351	-_-	-_-	3	3	35.8	17.963	6.3493E-107	8.2667	3	2.8518	3	0.237733	0.766992	0.281903	0.751773	P60033	P60033	E9PJK1;E9PRJ8;H0YDL9;H0YDJ9;P60033;E9PIF1;A6NMH8	CD81 antigen	E9PJK1;E9PRJ8;H0YDL9;H0YDJ9;P60033;E9PIF1;A6NMH8;E9PM31;H0YEE2	E9PJK1;E9PRJ8;H0YDL9;H0YDJ9;P60033;E9PIF1;A6NMH8	CD81 antigen	CD81	>tr|E9PJK1|E9PJK1_HUMAN Tetraspanin OS=Homo sapiens GN=CD81 PE=1 SV=1;>tr|E9PRJ8|E9PRJ8_HUMAN Tetraspanin (Fragment) OS=Homo sapiens GN=CD81 PE=1 SV=1;>tr|H0YDL9|H0YDL9_HUMAN Tetraspanin (Fragment) OS=Homo sapiens GN=CD81 PE=1 SV=1;>tr|H0YDJ9|H0YDJ9_HUMAN
0.124461	0.471135	-0.413692	0.010923	22.8605	22.1882	-_-	-_-	4	4	9.1	78.346	1.265E-16	13.652	3	4.3455	3	0.23784	0.916752	0.282025	0.944748	Q13144	Q13144	E9PC74;Q13144	Translation initiation factor eIF-2B subunit epsilon	E9PC74;Q13144	E9PC74;Q13144	Translation initiation factor eIF-2B subunit epsilon	EIF2B5	>tr|E9PC74|E9PC74_HUMAN Translation initiation factor eIF-2B subunit epsilon OS=Homo sapiens GN=EIF2B5 PE=1 SV=1;>sp|Q13144|EI2BE_HUMAN Translation initiation factor eIF-2B subunit epsilon OS=Homo sapiens GN=EIF2B5 PE=1 SV=3
0.147307	0.470927	0.248899	0.718526	23.7715	23.6664	-_-	-_-	7	7	24	52.562	2.3333E-27	21.557	7	22.609	12	0.238054	0.067895	0.28227	0.0591407	Q13867	Q13867	Q13867	Bleomycin hydrolase	Q13867;K7ESE8;K7ES02;J3KSD8;J3KS79;K7ENH5	Q13867;K7ESE8;K7ES02;J3KSD8	Bleomycin hydrolase	BLMH	>sp|Q13867|BLMH_HUMAN Bleomycin hydrolase OS=Homo sapiens GN=BLMH PE=1 SV=1;>tr|K7ESE8|K7ESE8_HUMAN Bleomycin hydrolase (Fragment) OS=Homo sapiens GN=BLMH PE=1 SV=1;>tr|K7ES02|K7ES02_HUMAN Bleomycin hydrolase (Fragment) OS=Homo sapiens GN=BLMH PE=1 SV=1;>t
0.157173	0.470823	0.17031	0.598937	24.8459	24.7542	-_-	-_-	7	7	27.2	41.564	4.948E-163	8.4943	10	22.642	9	0.238162	0.12483	0.147606	0.0733111	Q15435	Q15435	Q15435	Protein phosphatase 1 regulatory subunit 7	Q15435;B5MBZ8;Q15435-3;C9JD73;H7C003;C9J177;Q15435-2;Q15435-5;Q15435-4;C9JRC4;H7C118	Q15435;B5MBZ8;Q15435-3;C9JD73;H7C003;C9J177;Q15435-2;Q15435-5;Q15435-4	Protein phosphatase 1 regulatory subunit 7	PPP1R7	>sp|Q15435|PP1R7_HUMAN Protein phosphatase 1 regulatory subunit 7 OS=Homo sapiens GN=PPP1R7 PE=1 SV=1;>tr|B5MBZ8|B5MBZ8_HUMAN Protein phosphatase 1 regulatory subunit 7 OS=Homo sapiens GN=PPP1R7 PE=1 SV=1;>sp|Q15435-3|PP1R7_HUMAN Isoform 3 of Protein phosp
0.194465	0.465922	-0.104977	0.435842	25.6589	26.3488	-_-	-_-	25	25	34	134.62	3.0765E-265	17.983	24	29.839	27	0.243253	0.255078	0.152034	0.153881	Q27J81	Q27J81	Q27J81-2;Q27J81	Inverted formin-2	Q27J81-2;Q27J81;A0A0A0MQU1;Q27J81-3	Q27J81-2;Q27J81;A0A0A0MQU1	Inverted formin-2	INF2	>sp|Q27J81-2|INF2_HUMAN Isoform 2 of Inverted formin-2 OS=Homo sapiens GN=INF2;>sp|Q27J81|INF2_HUMAN Inverted formin-2 OS=Homo sapiens GN=INF2 PE=1 SV=2;>tr|A0A0A0MQU1|A0A0A0MQU1_HUMAN Inverted formin-2 (Fragment) OS=Homo sapiens GN=INF2 PE=1 SV=1
0.132116	0.464877	0.236707	0.637749	26.3896	25.9256	-_-	-_-	4	4	53.9	15.936	1.4231E-64	15.056	8	7.4415	7	0.244349	0.103266	0.146405	0.0570024	P00441	P00441	P00441	Superoxide dismutase [Cu-Zn]	P00441;H7BYH4	P00441;H7BYH4	Superoxide dismutase [Cu-Zn]	SOD1	>sp|P00441|SODC_HUMAN Superoxide dismutase [Cu-Zn] OS=Homo sapiens GN=SOD1 PE=1 SV=2;>tr|H7BYH4|H7BYH4_HUMAN Superoxide dismutase [Cu-Zn] OS=Homo sapiens GN=SOD1 PE=1 SV=1
0.121944	0.463518	-0.00717357	0.45607	21.9964	23.3321	-_-	-_-	8	8	11.6	109.56	3.4521E-15	29.598	4	22.275	6	0.245779	0.235108	0.279486	0.231146	Q7Z3J2	Q7Z3J2	Q7Z3J2	UPF0505 protein C16orf62	Q7Z3J2;F5H7K1;E7EWW0;Q7Z3J2-2;C9J7I2;H3BVG8;H3BV68;H0YFG6;H3BTI5;H3BNX2	Q7Z3J2;F5H7K1;E7EWW0;Q7Z3J2-2;C9J7I2;H3BVG8;H3BV68	UPF0505 protein C16orf62	C16orf62	>sp|Q7Z3J2|CP062_HUMAN UPF0505 protein C16orf62 OS=Homo sapiens GN=C16orf62 PE=1 SV=2;>tr|F5H7K1|F5H7K1_HUMAN UPF0505 protein C16orf62 OS=Homo sapiens GN=C16orf62 PE=1 SV=1;>tr|E7EWW0|E7EWW0_HUMAN UPF0505 protein C16orf62 OS=Homo sapiens GN=C16orf62 PE=1 S
0.100978	0.459641	-0.146483	0.376846	22.3398	22.5508	-_-	-_-	4	2	2.6	160.33	6.5236E-09	7.4838	2	NaN	1	0.24989	0.319931	0.283499	0.338885	Q13576	Q13576	E7EWC2;F5H7S7;Q13576	Ras GTPase-activating-like protein IQGAP2	E7EWC2;F5H7S7;Q13576;Q13576-3;Q13576-2;D6R939	E7EWC2;F5H7S7;Q13576;Q13576-3;Q13576-2	Ras GTPase-activating-like protein IQGAP2	IQGAP2	>tr|E7EWC2|E7EWC2_HUMAN Ras GTPase-activating-like protein IQGAP2 (Fragment) OS=Homo sapiens GN=IQGAP2 PE=1 SV=1;>tr|F5H7S7|F5H7S7_HUMAN Ras GTPase-activating-like protein IQGAP2 OS=Homo sapiens GN=IQGAP2 PE=1 SV=2;>sp|Q13576|IQGA2_HUMAN Ras GTPase-activat
0.102053	0.458382	0.144046	0.578407	26.9375	26.7682	-_-	-_-	15	15	41.2	47.716	1.7851E-106	12.412	29	15.771	32	0.251236	0.137576	0.152137	0.0641996	P23526	P23526	P23526	Adenosylhomocysteinase	P23526;P23526-2	P23526;P23526-2	Adenosylhomocysteinase	AHCY	>sp|P23526|SAHH_HUMAN Adenosylhomocysteinase OS=Homo sapiens GN=AHCY PE=1 SV=4;>sp|P23526-2|SAHH_HUMAN Isoform 2 of Adenosylhomocysteinase OS=Homo sapiens GN=AHCY
0.0519985	0.457857	NaN	NaN	20.8737	NaN	-_-	-_-	2	2	3.8	98.767	1.4457E-08	46.64	2	NaN	0	0.251798	1	0.35102	1	Q92888	Q92888	Q92888-2;Q92888;Q92888-3;M0QZR4	Rho guanine nucleotide exchange factor 1	Q92888-2;Q92888;Q92888-3;M0QZR4;M0QZH8;M0QYS3;M0QYC1;Q92888-4	Q92888-2;Q92888;Q92888-3;M0QZR4;M0QZH8;M0QYS3;M0QYC1;Q92888-4	Rho guanine nucleotide exchange factor 1	ARHGEF1	>sp|Q92888-2|ARHG1_HUMAN Isoform 2 of Rho guanine nucleotide exchange factor 1 OS=Homo sapiens GN=ARHGEF1;>sp|Q92888|ARHG1_HUMAN Rho guanine nucleotide exchange factor 1 OS=Homo sapiens GN=ARHGEF1 PE=1 SV=2;>sp|Q92888-3|ARHG1_HUMAN Isoform 3 of Rho guanine
0.126576	0.457752	-0.134065	0.357946	26.4632	26.7455	-_-	-_-	18	9	36.2	69.412	1.7849E-216	20.136	17	13.886	18	0.251911	0.342811	0.152702	0.232543	P15311	P15311	P15311;E7EQR4	Ezrin	P15311;E7EQR4;E9PNP4	P15311;E7EQR4	Ezrin	EZR	>sp|P15311|EZRI_HUMAN Ezrin OS=Homo sapiens GN=EZR PE=1 SV=4;>tr|E7EQR4|E7EQR4_HUMAN Ezrin OS=Homo sapiens GN=EZR PE=1 SV=3
0.184979	0.457332	0.073546	0.443713	22.7527	22.9494	-_-	-_-	3	3	32.4	17.259	1.8753E-119	3.3553	3	18.796	5	0.252362	0.247172	0.29859	0.244044	Q04837	Q04837	Q04837	Single-stranded DNA-binding protein, mitochondrial	Q04837;C9K0U8;E7EUY5	Q04837;C9K0U8;E7EUY5	Single-stranded DNA-binding protein, mitochondrial	SSBP1	>sp|Q04837|SSBP_HUMAN Single-stranded DNA-binding protein, mitochondrial OS=Homo sapiens GN=SSBP1 PE=1 SV=1;>tr|C9K0U8|C9K0U8_HUMAN Single-stranded DNA-binding protein, mitochondrial (Fragment) OS=Homo sapiens GN=SSBP1 PE=1 SV=1;>tr|E7EUY5|E7EUY5_HUMAN Sin
0.210389	0.457227	-0.122711	0.279768	22.5656	22.3427	-_-	-_-	7	3	52.7	21.416	7.8774E-43	21.963	4	4.0589	3	0.252475	0.448171	0.286019	0.470887	Q96BM9	Q96BM9	Q96BM9	ADP-ribosylation factor-like protein 8A	Q96BM9;A0A087X2J2	Q96BM9	ADP-ribosylation factor-like protein 8A	ARL8A	>sp|Q96BM9|ARL8A_HUMAN ADP-ribosylation factor-like protein 8A OS=Homo sapiens GN=ARL8A PE=1 SV=1
0.124593	0.455018	-0.03811	0.498455	25.9976	26.693	-_-	-_-	35	35	39.3	138.35	9.9276E-219	18.692	27	15.261	32	0.254855	0.196911	0.162247	0.106845	P29144	P29144	P29144	Tripeptidyl-peptidase 2	P29144;Q5VZU9	P29144;Q5VZU9	Tripeptidyl-peptidase 2	TPP2	>sp|P29144|TPP2_HUMAN Tripeptidyl-peptidase 2 OS=Homo sapiens GN=TPP2 PE=1 SV=4;>tr|Q5VZU9|Q5VZU9_HUMAN Tripeptidyl-peptidase 2 OS=Homo sapiens GN=TPP2 PE=1 SV=1
0.0965318	0.454597	-0.330864	0.0847447	28.0783	28.2816	-_-	-_-	12	12	59.2	30.348	2.0067E-171	21.643	28	25.941	33	0.255311	0.776341	0.155555	0.704157	P45880	P45880	A0A0A0MR02;P45880-2;P45880;P45880-1	Voltage-dependent anion-selective channel protein 2	A0A0A0MR02;P45880-2;P45880;P45880-1;Q5JSD2;Q5JSD1;A2A3S1	A0A0A0MR02;P45880-2;P45880;P45880-1;Q5JSD2;Q5JSD1	Voltage-dependent anion-selective channel protein 2	VDAC2	>tr|A0A0A0MR02|A0A0A0MR02_HUMAN Voltage-dependent anion-selective channel protein 2 (Fragment) OS=Homo sapiens GN=VDAC2 PE=1 SV=1;>sp|P45880-2|VDAC2_HUMAN Isoform 2 of Voltage-dependent anion-selective channel protein 2 OS=Homo sapiens GN=VDAC2;>sp|P45880|
0.177344	0.452912	-0.0470403	0.33308	23.5582	22.6367	-_-	-_-	6	6	28.9	35.329	3.0408E-68	17.655	6	29.112	4	0.25714	0.374464	0.304028	0.395173	P31937	P31937	P31937	3-hydroxyisobutyrate dehydrogenase, mitochondrial	P31937;H7BZL2	P31937	3-hydroxyisobutyrate dehydrogenase, mitochondrial	HIBADH	>sp|P31937|3HIDH_HUMAN 3-hydroxyisobutyrate dehydrogenase, mitochondrial OS=Homo sapiens GN=HIBADH PE=1 SV=2
0.214249	0.451857	0.0143553	0.429857	23.1203	23.3163	-_-	-_-	3	3	26	25.127	1.0041E-23	19.375	3	19.294	3	0.258289	0.261207	0.305336	0.259098	Q99720	Q99720	Q99720	Sigma non-opioid intracellular receptor 1	Q99720;Q5T1J1;Q99720-5;Q99720-3;Q99720-2;Q99720-4	Q99720;Q5T1J1;Q99720-5;Q99720-3;Q99720-2	Sigma non-opioid intracellular receptor 1	SIGMAR1	>sp|Q99720|SGMR1_HUMAN Sigma non-opioid intracellular receptor 1 OS=Homo sapiens GN=SIGMAR1 PE=1 SV=1;>tr|Q5T1J1|Q5T1J1_HUMAN HCG20471, isoform CRA_c OS=Homo sapiens GN=SIGMAR1 PE=1 SV=1;>sp|Q99720-5|SGMR1_HUMAN Isoform 5 of Sigma non-opioid intracellular
0.104605	0.451857	0.202637	0.638862	24.4989	24.5996	-_-	-_-	11	11	27.7	68.997	2.6072E-38	20.415	10	16.429	11	0.258289	0.102695	0.165302	0.0565835	Q9UH65	Q9UH65	Q9UH65	Switch-associated protein 70	Q9UH65;E7EMB1;E9PJK8;E9PJM7	Q9UH65;E7EMB1	Switch-associated protein 70	SWAP70	>sp|Q9UH65|SWP70_HUMAN Switch-associated protein 70 OS=Homo sapiens GN=SWAP70 PE=1 SV=1;>tr|E7EMB1|E7EMB1_HUMAN Switch-associated protein 70 OS=Homo sapiens GN=SWAP70 PE=1 SV=1
0.182057	0.449958	-0.670934	-0.253343	20.7883	21.1551	-_-	-_-	4	4	10.3	68.973	3.1038E-15	23.186	3	15.061	3	0.260368	0.591711	0.359279	0.696031	Q9GZR7	Q9GZR7	F5GYL3;Q9GZR7-2;G3V529;Q9GZR7	ATP-dependent RNA helicase DDX24	F5GYL3;Q9GZR7-2;G3V529;Q9GZR7;A0A087WXU8	F5GYL3;Q9GZR7-2;G3V529;Q9GZR7;A0A087WXU8	ATP-dependent RNA helicase DDX24	DDX24	>tr|F5GYL3|F5GYL3_HUMAN ATP-dependent RNA helicase DDX24 OS=Homo sapiens GN=DDX24 PE=1 SV=1;>sp|Q9GZR7-2|DDX24_HUMAN Isoform 2 of ATP-dependent RNA helicase DDX24 OS=Homo sapiens GN=DDX24;>tr|G3V529|G3V529_HUMAN ATP-dependent RNA helicase DDX24 OS=Homo sap
0.177471	0.448161	-0.090296	0.325847	25.0984	25.4606	-_-	-_-	7	7	35	34.994	5.0699E-55	15.12	11	20.17	10	0.262345	0.384001	0.16893	0.317311	Q16698	Q16698	Q16698-2;Q16698	2,4-dienoyl-CoA reductase, mitochondrial	Q16698-2;Q16698;E5RJD2;E5RJG7;E5RFV2;E5RID6;H0YAW3	Q16698-2;Q16698;E5RJD2;E5RJG7;E5RFV2	2,4-dienoyl-CoA reductase, mitochondrial	DECR1	>sp|Q16698-2|DECR_HUMAN Isoform 2 of 2,4-dienoyl-CoA reductase, mitochondrial OS=Homo sapiens GN=DECR1;>sp|Q16698|DECR_HUMAN 2,4-dienoyl-CoA reductase, mitochondrial OS=Homo sapiens GN=DECR1 PE=1 SV=1;>tr|E5RJD2|E5RJD2_HUMAN 2,4-dienoyl-CoA reductase, mito
0.221444	0.445727	0.25084	0.610417	21.7937	22.856	-_-	-_-	4	4	23.4	26.305	3.6476E-17	7.6765	3	9.5245	4	0.26504	0.118114	0.298224	0.108927	Q16775	Q16775	H3BPK3;Q16775-2;Q16775	Hydroxyacylglutathione hydrolase, mitochondrial	H3BPK3;Q16775-2;Q16775;H3BPQ4;H3BQW8;H3BV79;Q16775-3	H3BPK3;Q16775-2;Q16775;H3BPQ4;H3BQW8	Hydroxyacylglutathione hydrolase, mitochondrial	HAGH	>tr|H3BPK3|H3BPK3_HUMAN Hydroxyacylglutathione hydrolase, mitochondrial (Fragment) OS=Homo sapiens GN=HAGH PE=1 SV=1;>sp|Q16775-2|GLO2_HUMAN Isoform 2 of Hydroxyacylglutathione hydrolase, mitochondrial OS=Homo sapiens GN=HAGH;>sp|Q16775|GLO2_HUMAN Hydroxya
0.159629	0.445515	-0.215915	0.234011	20.9801	20.8947	-_-	-_-	3	3	5.2	75.375	6.6906E-13	40.582	2	12.849	3	0.265276	0.517525	0.363978	0.530623	Q9UEY8	Q9UEY8	A0A087WX08;Q9UEY8-2;Q9UEY8	Gamma-adducin	A0A087WX08;Q9UEY8-2;Q9UEY8	A0A087WX08;Q9UEY8-2;Q9UEY8	Gamma-adducin	ADD3	>tr|A0A087WX08|A0A087WX08_HUMAN Gamma-adducin OS=Homo sapiens GN=ADD3 PE=1 SV=1;>sp|Q9UEY8-2|ADDG_HUMAN Isoform 1 of Gamma-adducin OS=Homo sapiens GN=ADD3;>sp|Q9UEY8|ADDG_HUMAN Gamma-adducin OS=Homo sapiens GN=ADD3 PE=1 SV=1
0.1129	0.444243	-0.13887	0.361095	23.5974	22.0957	-_-	-_-	3	3	9.6	31.742	4.7985E-06	10.501	8	17.312	5	0.266692	0.338928	0.314885	0.358521	Q08722	Q08722	Q08722-2;Q08722-3;Q08722-4;Q08722	Leukocyte surface antigen CD47	Q08722-2;Q08722-3;Q08722-4;Q08722	Q08722-2;Q08722-3;Q08722-4;Q08722	Leukocyte surface antigen CD47	CD47	>sp|Q08722-2|CD47_HUMAN Isoform OA3-293 of Leukocyte surface antigen CD47 OS=Homo sapiens GN=CD47;>sp|Q08722-3|CD47_HUMAN Isoform OA3-305 of Leukocyte surface antigen CD47 OS=Homo sapiens GN=CD47;>sp|Q08722-4|CD47_HUMAN Isoform OA3-312 of Leukocyte surface
0.122341	0.443607	-0.283	0.18612	23.3209	23.4283	-_-	-_-	9	3	32.8	40.361	5.097E-136	19.172	4	7.0156	5	0.267403	0.595643	0.315692	0.62556	P63096	P63096	P63096	Guanine nucleotide-binding protein G(i) subunit alpha-1	P63096;P63096-2;C9JPP4;C9JL77	P63096;P63096-2	Guanine nucleotide-binding protein G(i) subunit alpha-1	GNAI1	>sp|P63096|GNAI1_HUMAN Guanine nucleotide-binding protein G(i) subunit alpha-1 OS=Homo sapiens GN=GNAI1 PE=1 SV=2;>sp|P63096-2|GNAI1_HUMAN Isoform 2 of Guanine nucleotide-binding protein G(i) subunit alpha-1 OS=Homo sapiens GN=GNAI1
0.0791561	0.443288	-0.206545	0.276675	26.2824	26.2746	-_-	-_-	24	24	55.1	73.527	1.1578E-247	17.702	27	21.979	22	0.267759	0.452687	0.166115	0.341273	P28331	P28331	P28331-4;P28331;P28331-2	NADH-ubiquinone oxidoreductase 75 kDa subunit, mitochondrial	P28331-4;P28331;P28331-2;P28331-5;B4DJ81;P28331-3;C9JPQ5;F8WDL5	P28331-4;P28331;P28331-2;P28331-5;B4DJ81;P28331-3	NADH-ubiquinone oxidoreductase 75 kDa subunit, mitochondrial	NDUFS1	>sp|P28331-4|NDUS1_HUMAN Isoform 4 of NADH-ubiquinone oxidoreductase 75 kDa subunit, mitochondrial OS=Homo sapiens GN=NDUFS1;>sp|P28331|NDUS1_HUMAN NADH-ubiquinone oxidoreductase 75 kDa subunit, mitochondrial OS=Homo sapiens GN=NDUFS1 PE=1 SV=3;>sp|P28331-
0.181421	0.442333	-0.251882	0.132116	23.692	23.4339	-_-	-_-	4	4	23	27.368	9.2423E-39	20.936	5	23.417	4	0.268829	0.68966	0.317311	0.729295	P61587	P61587	P61587	Rho-related GTP-binding protein RhoE	P61587;E9PFH1;Q53RZ3	P61587;E9PFH1	Rho-related GTP-binding protein RhoE	RND3	>sp|P61587|RND3_HUMAN Rho-related GTP-binding protein RhoE OS=Homo sapiens GN=RND3 PE=1 SV=1;>tr|E9PFH1|E9PFH1_HUMAN Rho-related GTP-binding protein RhoE OS=Homo sapiens GN=RND3 PE=1 SV=1
0.115965	0.442015	-0.446698	0.024887	20.1331	19.0164	-_-	-_-	2	2	1.8	211.06	1.6493E-07	68.535	2	NaN	1	0.269187	0.889851	0.367707	0.843496	Q9UIW2	Q9UIW2	Q9UIW2	Plexin-A1	Q9UIW2;P51805	Q9UIW2;P51805	Plexin-A1;Plexin-A3	PLXNA1;PLXNA3	>sp|Q9UIW2|PLXA1_HUMAN Plexin-A1 OS=Homo sapiens GN=PLXNA1 PE=1 SV=3;>sp|P51805|PLXA3_HUMAN Plexin-A3 OS=Homo sapiens GN=PLXNA3 PE=1 SV=2
0.0846086	0.439251	0.0526941	0.544387	27.6241	27.637	-_-	-_-	26	26	42.2	91.706	0	14.358	54	13.317	52	0.272303	0.160878	0.170013	0.0802199	Q96QK1	Q96QK1	Q96QK1	Vacuolar protein sorting-associated protein 35	Q96QK1;I3L4S0;I3L4P4	Q96QK1	Vacuolar protein sorting-associated protein 35	VPS35	>sp|Q96QK1|VPS35_HUMAN Vacuolar protein sorting-associated protein 35 OS=Homo sapiens GN=VPS35 PE=1 SV=2
0.13606	0.437973	0.0608775	0.471031	22.1976	22.8919	-_-	-_-	3	3	7.3	48.039	6.0039E-11	8.1894	2	7.0192	4	0.273751	0.221067	0.306647	0.216187	Q9P2R7	Q9P2R7	Q9P2R7-2;Q9P2R7	Succinyl-CoA ligase [ADP-forming] subunit beta, mitochondrial	Q9P2R7-2;Q9P2R7;Q5T9Q8;Q5T9Q5	Q9P2R7-2;Q9P2R7	Succinyl-CoA ligase [ADP-forming] subunit beta, mitochondrial	SUCLA2	>sp|Q9P2R7-2|SUCB1_HUMAN Isoform 2 of Succinyl-CoA ligase [ADP-forming] subunit beta, mitochondrial OS=Homo sapiens GN=SUCLA2;>sp|Q9P2R7|SUCB1_HUMAN Succinyl-CoA ligase [ADP-forming] subunit beta, mitochondrial OS=Homo sapiens GN=SUCLA2 PE=1 SV=3
0.0384361	0.437121	-0.292829	0.17594	24.5222	23.9253	-_-	-_-	5	5	10.2	54.083	2.1349E-54	12.993	10	11.151	10	0.27472	0.612917	0.18012	0.644633	P11166	P11166	P11166	Solute carrier family 2, facilitated glucose transporter member 1	P11166;C9JIM8	P11166;C9JIM8	Solute carrier family 2, facilitated glucose transporter member 1	SLC2A1	>sp|P11166|GTR1_HUMAN Solute carrier family 2, facilitated glucose transporter member 1 OS=Homo sapiens GN=SLC2A1 PE=1 SV=2;>tr|C9JIM8|C9JIM8_HUMAN Solute carrier family 2, facilitated glucose transporter member 1 (Fragment) OS=Homo sapiens GN=SLC2A1 PE=1
0.0809305	0.436695	-0.445775	-0.0391621	19.6989	20.8454	-_-	-_-	3	3	8.4	58.32	1.5175E-08	NaN	1	40.823	2	0.275206	0.986246	0.373419	0.947507	O43172	O43172	O43172-2;O43172	U4/U6 small nuclear ribonucleoprotein Prp4	O43172-2;O43172	O43172-2;O43172	U4/U6 small nuclear ribonucleoprotein Prp4	PRPF4	>sp|O43172-2|PRP4_HUMAN Isoform 2 of U4/U6 small nuclear ribonucleoprotein Prp4 OS=Homo sapiens GN=PRPF4;>sp|O43172|PRP4_HUMAN U4/U6 small nuclear ribonucleoprotein Prp4 OS=Homo sapiens GN=PRPF4 PE=1 SV=2
0.102994	0.435415	-0.345986	0.138814	24.9045	24.5762	-_-	-_-	15	15	32	71.635	3.7727E-103	18.67	12	24.602	13	0.276668	0.677696	0.181897	0.646708	Q8NBJ5	Q8NBJ5	Q8NBJ5	Procollagen galactosyltransferase 1	Q8NBJ5;M0QYH0;M0QX72	Q8NBJ5	Procollagen galactosyltransferase 1	COLGALT1	>sp|Q8NBJ5|GT251_HUMAN Procollagen galactosyltransferase 1 OS=Homo sapiens GN=COLGALT1 PE=1 SV=1
0.098689	0.434988	-0.209645	0.263876	25.3521	25.8535	-_-	-_-	30	30	25.8	205.12	8.4031E-208	23.206	24	17.499	24	0.277156	0.471642	0.182344	0.411916	O15031	O15031	O15031	Plexin-B2	O15031;E2PU09;A6QRG9;A0A087WU36;A6QRH1;H0Y6J7	O15031	Plexin-B2	PLXNB2	>sp|O15031|PLXB2_HUMAN Plexin-B2 OS=Homo sapiens GN=PLXNB2 PE=1 SV=3
0.121148	0.434028	0.123666	0.587365	25.0573	25.0336	-_-	-_-	6	6	21.1	41.331	8.6451E-76	14.992	10	10.428	9	0.278259	0.131896	0.183352	0.0788537	P50502	P50502	P50502	Hsc70-interacting protein	P50502;H7C3I1;A0A087X1H6;Q3KNR6;Q8IZP2;Q8NFI4;F6VDH7;F8WAQ7	P50502;H7C3I1;A0A087X1H6;Q3KNR6;Q8IZP2;Q8NFI4;F6VDH7	Hsc70-interacting protein;Putative protein FAM10A4;Putative protein FAM10A5	ST13;ST13P4;ST13P5	>sp|P50502|F10A1_HUMAN Hsc70-interacting protein OS=Homo sapiens GN=ST13 PE=1 SV=2;>tr|H7C3I1|H7C3I1_HUMAN Hsc70-interacting protein (Fragment) OS=Homo sapiens GN=ST13 PE=1 SV=1;>tr|A0A087X1H6|A0A087X1H6_HUMAN Hsc70-interacting protein OS=Homo sapiens GN=S
0.116232	0.432853	0.0201999	0.445091	23.0518	22.3787	-_-	-_-	8	8	16.7	74.712	2.7507E-135	14.225	6	11.1	4	0.279611	0.245805	0.329533	0.261943	Q9UPT5	Q9UPT5	Q9UPT5-2;Q9UPT5-5;Q9UPT5-1;A0A0A0MSB8;Q9UPT5-6;Q9UPT5	Exocyst complex component 7	Q9UPT5-2;Q9UPT5-5;Q9UPT5-1;A0A0A0MSB8;Q9UPT5-6;Q9UPT5;A0A0A0MRE1;B4DJ07;B5MCY9;K7ERQ5;Q9UPT5-4;C9JME6;C9JKC2	Q9UPT5-2;Q9UPT5-5;Q9UPT5-1;A0A0A0MSB8;Q9UPT5-6;Q9UPT5;A0A0A0MRE1;B4DJ07	Exocyst complex component 7	EXOC7	>sp|Q9UPT5-2|EXOC7_HUMAN Isoform 2 of Exocyst complex component 7 OS=Homo sapiens GN=EXOC7;>sp|Q9UPT5-5|EXOC7_HUMAN Isoform 5 of Exocyst complex component 7 OS=Homo sapiens GN=EXOC7;>sp|Q9UPT5-1|EXOC7_HUMAN Isoform 1 of Exocyst complex component 7 OS=Homo
0.118227	0.432639	-0.400054	0.0312541	20.1407	20.8131	-_-	-_-	2	2	3	94.411	2.4692E-06	NaN	1	43.213	2	0.279857	0.877626	0.377811	0.833274	O00462	O00462	E9PFW2;O00462	Beta-mannosidase	E9PFW2;O00462	E9PFW2;O00462	Beta-mannosidase	MANBA	>tr|E9PFW2|E9PFW2_HUMAN Beta-mannosidase OS=Homo sapiens GN=MANBA PE=1 SV=1;>sp|O00462|MANBA_HUMAN Beta-mannosidase OS=Homo sapiens GN=MANBA PE=1 SV=3
0.0756011	0.431249	-0.0270868	0.557288	24.0044	24.1131	-_-	-_-	6	6	20.3	60.348	5.1831E-63	21.978	8	31.523	7	0.281464	0.151713	0.33163	0.143355	Q8N8S7	Q8N8S7	Q8N8S7-3;Q8N8S7-2;Q8N8S7	Protein enabled homolog	Q8N8S7-3;Q8N8S7-2;Q8N8S7;A0A075B6E5	Q8N8S7-3;Q8N8S7-2;Q8N8S7	Protein enabled homolog	ENAH	>sp|Q8N8S7-3|ENAH_HUMAN Isoform 3 of Protein enabled homolog OS=Homo sapiens GN=ENAH;>sp|Q8N8S7-2|ENAH_HUMAN Isoform 2 of Protein enabled homolog OS=Homo sapiens GN=ENAH;>sp|Q8N8S7|ENAH_HUMAN Protein enabled homolog OS=Homo sapiens GN=ENAH PE=1 SV=2
0.100036	0.429857	-0.279021	0.13014	25.7994	25.4831	-_-	-_-	7	7	36	30.658	9.1417E-156	7.0164	13	23.049	8	0.283078	0.693204	0.187777	0.664856	Q9Y277	Q9Y277	Q9Y277	Voltage-dependent anion-selective channel protein 3	Q9Y277;Q9Y277-2;E5RJN6;E5RHZ6;E5RHE1;E5RFP6;E5RK27;E5RFL1	Q9Y277;Q9Y277-2;E5RJN6;E5RHZ6	Voltage-dependent anion-selective channel protein 3	VDAC3	>sp|Q9Y277|VDAC3_HUMAN Voltage-dependent anion-selective channel protein 3 OS=Homo sapiens GN=VDAC3 PE=1 SV=1;>sp|Q9Y277-2|VDAC3_HUMAN Isoform 2 of Voltage-dependent anion-selective channel protein 3 OS=Homo sapiens GN=VDAC3;>tr|E5RJN6|E5RJN6_HUMAN Voltage
0.141956	0.42975	-0.121534	0.257614	23.0265	23.5145	-_-	-_-	3	3	18.5	31.806	3.2236E-38	87.083	3	23.212	4	0.283202	0.481072	0.333598	0.499122	Q00169	Q00169	Q00169;F5GWE5	Phosphatidylinositol transfer protein alpha isoform	Q00169;F5GWE5;I3L471;I3L4U7	Q00169;F5GWE5;I3L471;I3L4U7	Phosphatidylinositol transfer protein alpha isoform	PITPNA	>sp|Q00169|PIPNA_HUMAN Phosphatidylinositol transfer protein alpha isoform OS=Homo sapiens GN=PITPNA PE=1 SV=2;>tr|F5GWE5|F5GWE5_HUMAN Phosphatidylinositol transfer protein alpha isoform OS=Homo sapiens GN=PITPNA PE=1 SV=1;>tr|I3L471|I3L471_HUMAN Phosphati
0.131194	0.428357	-0.246515	0.195348	21.7474	22.8642	-_-	-_-	7	7	15.2	87.387	4.711E-21	18.735	4	11.303	5	0.284825	0.58018	0.317311	0.608486	Q13616	Q13616	A0A0C4DGX4;Q13616	Cullin-1	A0A0C4DGX4;Q13616	A0A0C4DGX4;Q13616	Cullin-1	CUL1	>tr|A0A0C4DGX4|A0A0C4DGX4_HUMAN Cullin-1 OS=Homo sapiens GN=CUL1 PE=4 SV=1;>sp|Q13616|CUL1_HUMAN Cullin-1 OS=Homo sapiens GN=CUL1 PE=1 SV=2
0.115699	0.423309	0.00187425	0.512682	23.8624	24.0542	-_-	-_-	9	9	25.8	52.39	1.9716E-54	15.948	9	15.396	9	0.290757	0.185169	0.342139	0.178242	Q13228	Q13228	Q13228;Q13228-4	Selenium-binding protein 1	Q13228;Q13228-4;Q13228-2;Q13228-3;A6PVX1;F2Z2W8;F8WCR4;H0Y532;C9JVL0	Q13228;Q13228-4;Q13228-2;Q13228-3;A6PVX1	Selenium-binding protein 1	SELENBP1	>sp|Q13228|SBP1_HUMAN Selenium-binding protein 1 OS=Homo sapiens GN=SELENBP1 PE=1 SV=2;>sp|Q13228-4|SBP1_HUMAN Isoform 4 of Selenium-binding protein 1 OS=Homo sapiens GN=SELENBP1;>sp|Q13228-2|SBP1_HUMAN Isoform 2 of Selenium-binding protein 1 OS=Homo sapie
0.1141	0.422879	0.0504668	0.516015	23.1643	22.4779	-_-	-_-	7	7	13.4	81.852	1.8199E-40	18.628	5	17.644	4	0.291266	0.182494	0.342715	0.195754	O00471	O00471	O00471;A0A0A0MSI8	Exocyst complex component 5	O00471;A0A0A0MSI8;F8W9B8	O00471;A0A0A0MSI8;F8W9B8	Exocyst complex component 5	EXOC5	>sp|O00471|EXOC5_HUMAN Exocyst complex component 5 OS=Homo sapiens GN=EXOC5 PE=1 SV=1;>tr|A0A0A0MSI8|A0A0A0MSI8_HUMAN Exocyst complex component 5 OS=Homo sapiens GN=EXOC5 PE=1 SV=1;>tr|F8W9B8|F8W9B8_HUMAN Exocyst complex component 5 OS=Homo sapiens GN=EXOC
0.0663992	0.422233	-0.343092	0.0742315	28.9267	28.9953	-_-	-_-	16	16	76.3	30.772	0	13.258	40	9.7327	39	0.292032	0.796007	0.187198	0.72755	P21796	P21796	P21796	Voltage-dependent anion-selective channel protein 1	P21796;C9JI87	P21796;C9JI87	Voltage-dependent anion-selective channel protein 1	VDAC1	>sp|P21796|VDAC1_HUMAN Voltage-dependent anion-selective channel protein 1 OS=Homo sapiens GN=VDAC1 PE=1 SV=2;>tr|C9JI87|C9JI87_HUMAN Voltage-dependent anion-selective channel protein 1 (Fragment) OS=Homo sapiens GN=VDAC1 PE=1 SV=2
0.040682	0.422125	-0.444694	-0.0152138	22.6677	21.4226	-_-	-_-	5	5	5	196.44	5.9391E-19	13.657	3	34.515	4	0.29216	0.967335	0.324349	0.995258	Q92614	Q92614	Q92614-2;Q92614-3;Q92614-4;Q92614	Unconventional myosin-XVIIIa	Q92614-2;Q92614-3;Q92614-4;Q92614;Q92614-5;H0YEV9	Q92614-2;Q92614-3;Q92614-4;Q92614;Q92614-5	Unconventional myosin-XVIIIa	MYO18A	>sp|Q92614-2|MY18A_HUMAN Isoform 2 of Unconventional myosin-XVIIIa OS=Homo sapiens GN=MYO18A;>sp|Q92614-3|MY18A_HUMAN Isoform 3 of Unconventional myosin-XVIIIa OS=Homo sapiens GN=MYO18A;>sp|Q92614-4|MY18A_HUMAN Isoform 4 of Unconventional myosin-XVIIIa OS=
0.188401	0.421264	-0.0114425	0.319965	21.154	21.6638	-_-	-_-	2	2	11	28.956	2.7172E-05	3.1622	2	17.641	3	0.293184	0.391865	0.390297	0.413083	Q92530	Q92530	Q5QPM7;Q92530	Proteasome inhibitor PI31 subunit	Q5QPM7;Q92530;H0Y555;F5H4Z3;Q5QPM9	Q5QPM7;Q92530;H0Y555;F5H4Z3;Q5QPM9	Proteasome inhibitor PI31 subunit	PSMF1	>tr|Q5QPM7|Q5QPM7_HUMAN Proteasome inhibitor PI31 subunit OS=Homo sapiens GN=PSMF1 PE=1 SV=2;>sp|Q92530|PSMF1_HUMAN Proteasome inhibitor PI31 subunit OS=Homo sapiens GN=PSMF1 PE=1 SV=2;>tr|H0Y555|H0Y555_HUMAN Proteasome inhibitor PI31 subunit (Fragment) OS
0.0728604	0.420402	0.0942361	0.510354	28.97	28.9227	-_-	-_-	14	11	70.5	18.502	9.3236E-206	11.621	23	14.79	21	0.294211	0.187054	0.189121	0.099353	P23528	P23528	P23528	Cofilin-1	P23528;E9PP50;G3V1A4;E9PK25;E9PQB7;E9PS23;E9PLJ3	P23528;E9PP50;G3V1A4;E9PK25;E9PQB7;E9PS23;E9PLJ3	Cofilin-1	CFL1	>sp|P23528|COF1_HUMAN Cofilin-1 OS=Homo sapiens GN=CFL1 PE=1 SV=3;>tr|E9PP50|E9PP50_HUMAN Cofilin-1 (Fragment) OS=Homo sapiens GN=CFL1 PE=1 SV=4;>tr|G3V1A4|G3V1A4_HUMAN Cofilin 1 (Non-muscle), isoform CRA_a OS=Homo sapiens GN=CFL1 PE=1 SV=1;>tr|E9PK25|E9PK
0.00173014	0.418352	-0.398912	0.108759	28.084	28.7423	-_-	-_-	38	38	51.4	122.85	0	15.57	57	14.987	85	0.296663	0.731973	0.191291	0.651792	Q9BSJ8	Q9BSJ8	Q9BSJ8;Q9BSJ8-2	Extended synaptotagmin-1	Q9BSJ8;Q9BSJ8-2;F8VZB1	Q9BSJ8;Q9BSJ8-2	Extended synaptotagmin-1	ESYT1	>sp|Q9BSJ8|ESYT1_HUMAN Extended synaptotagmin-1 OS=Homo sapiens GN=ESYT1 PE=1 SV=1;>sp|Q9BSJ8-2|ESYT1_HUMAN Isoform 2 of Extended synaptotagmin-1 OS=Homo sapiens GN=ESYT1
0.105142	0.41792	-0.126203	0.245009	23.7894	22.9256	-_-	-_-	6	6	19.9	35.786	6.6962E-17	7.8017	6	12.149	6	0.297181	0.500364	0.349393	0.52039	P50213	P50213	H0YL72;P50213	Isocitrate dehydrogenase [NAD] subunit alpha, mitochondrial	H0YL72;P50213;P50213-2;H0YNF5;H0YKD0;H0YLI6;H0YMU3;H0YM64;H0YM46	H0YL72;P50213;P50213-2	Isocitrate dehydrogenase [NAD] subunit alpha, mitochondrial	IDH3A	>tr|H0YL72|H0YL72_HUMAN Isocitrate dehydrogenase [NAD] subunit alpha, mitochondrial OS=Homo sapiens GN=IDH3A PE=1 SV=1;>sp|P50213|IDH3A_HUMAN Isocitrate dehydrogenase [NAD] subunit alpha, mitochondrial OS=Homo sapiens GN=IDH3A PE=1 SV=1;>sp|P50213-2|IDH3A_
0.179511	0.416624	-0.215479	0.191057	23.198	23.8085	-_-	-_-	6	6	21	42.509	1.4515E-43	27.313	7	13.224	9	0.298741	0.587346	0.351152	0.616399	Q16795	Q16795	Q16795	NADH dehydrogenase [ubiquinone] 1 alpha subcomplex subunit 9, mitochondrial	Q16795;F5H0J3;H3BRM9;F5GY40	Q16795	NADH dehydrogenase [ubiquinone] 1 alpha subcomplex subunit 9, mitochondrial	NDUFA9	>sp|Q16795|NDUA9_HUMAN NADH dehydrogenase [ubiquinone] 1 alpha subcomplex subunit 9, mitochondrial OS=Homo sapiens GN=NDUFA9 PE=1 SV=2
0.102188	0.414785	-0.0251036	0.415975	26.0109	26.0429	-_-	-_-	11	10	38.9	50.431	5.6295E-49	14.911	14	19.583	15	0.300962	0.275812	0.204427	0.207302	O75390	O75390	B4DJV2;O75390	Citrate synthase, mitochondrial	B4DJV2;O75390;A0A0C4DGI3;H0YIC4;F8VTT8;F8W4S1;H0YH82;F8VRP1;F8VX68;F8VPF9;F8VPA1;F8W1S4;F8W642;F8VZK9;F8VX07;F8VWQ5;F8VRI6;F8VU34;F8VR34;F8W0J2;F8VP03	B4DJV2;O75390;A0A0C4DGI3	Citrate synthase;Citrate synthase, mitochondrial	CS	>tr|B4DJV2|B4DJV2_HUMAN Citrate synthase, mitochondrial OS=Homo sapiens GN=CS PE=1 SV=1;>sp|O75390|CISY_HUMAN Citrate synthase, mitochondrial OS=Homo sapiens GN=CS PE=1 SV=2;>tr|A0A0C4DGI3|A0A0C4DGI3_HUMAN Citrate synthase, mitochondrial OS=Homo sapiens GN
0.0781998	0.414136	-0.264634	0.175045	24.7412	24.4463	-_-	-_-	9	9	34.3	40.188	8.2552E-35	35.71	13	11.561	10	0.301749	0.614445	0.205168	0.573252	P08559	P08559	P08559-3;P08559;P08559-2;P08559-4	Pyruvate dehydrogenase E1 component subunit alpha, somatic form, mitochondrial	P08559-3;P08559;P08559-2;P08559-4;Q5JPU3;Q5JPU0;Q5JPT9;Q5JPU1;P29803;Q5JPU2	P08559-3;P08559;P08559-2;P08559-4	Pyruvate dehydrogenase E1 component subunit alpha, somatic form, mitochondrial	PDHA1	>sp|P08559-3|ODPA_HUMAN Isoform 3 of Pyruvate dehydrogenase E1 component subunit alpha, somatic form, mitochondrial OS=Homo sapiens GN=PDHA1;>sp|P08559|ODPA_HUMAN Pyruvate dehydrogenase E1 component subunit alpha, somatic form, mitochondrial OS=Homo sapien
0.105544	0.413161	-0.401216	0.0464211	22.8607	22.5542	-_-	-_-	2	2	11.6	30.993	2.1423E-54	39.341	4	11.45	3	0.302933	0.848626	0.355879	0.876539	P20645	P20645	P20645	Cation-dependent mannose-6-phosphate receptor	P20645;F5GXE0;H0YGE9;F5GXU0;H0YGT2;F5H883;F5GX30	P20645;F5GXE0;H0YGE9;F5GXU0;H0YGT2;F5H883;F5GX30	Cation-dependent mannose-6-phosphate receptor	M6PR;PHC1	>sp|P20645|MPRD_HUMAN Cation-dependent mannose-6-phosphate receptor OS=Homo sapiens GN=M6PR PE=1 SV=1;>tr|F5GXE0|F5GXE0_HUMAN Cation-dependent mannose-6-phosphate receptor (Fragment) OS=Homo sapiens GN=M6PR PE=1 SV=1;>tr|H0YGE9|H0YGE9_HUMAN Cation-dependen
0.0969364	0.411535	-0.10939	0.236217	22.1791	21.1087	-_-	-_-	4	4	15.9	36.049	1.5054E-12	53.73	3	23.148	2	0.304915	0.514058	0.336542	0.527656	O14908	O14908	O14908	PDZ domain-containing protein GIPC1	O14908;K7EM11;O14908-2;K7ELJ2;Q8TF64	O14908;K7EM11;O14908-2	PDZ domain-containing protein GIPC1	GIPC1	>sp|O14908|GIPC1_HUMAN PDZ domain-containing protein GIPC1 OS=Homo sapiens GN=GIPC1 PE=1 SV=2;>tr|K7EM11|K7EM11_HUMAN PDZ domain-containing protein GIPC1 (Fragment) OS=Homo sapiens GN=GIPC1 PE=1 SV=1;>sp|O14908-2|GIPC1_HUMAN Isoform 2 of PDZ domain-contain
0.172487	0.411426	-0.211364	0.190425	23.3652	23.6066	-_-	-_-	4	4	33.3	20.383	3.8315E-33	18.044	4	7.8385	4	0.305048	0.588405	0.358262	0.617569	Q9Y6M9	Q9Y6M9	E9PH64;E7EWZ0;Q9Y6M9;E9PF49	NADH dehydrogenase [ubiquinone] 1 beta subcomplex subunit 9	E9PH64;E7EWZ0;Q9Y6M9;E9PF49	E9PH64;E7EWZ0;Q9Y6M9;E9PF49	NADH dehydrogenase [ubiquinone] 1 beta subcomplex subunit 9	NDUFB9	>tr|E9PH64|E9PH64_HUMAN NADH dehydrogenase [ubiquinone] 1 beta subcomplex subunit 9 OS=Homo sapiens GN=NDUFB9 PE=1 SV=1;>tr|E7EWZ0|E7EWZ0_HUMAN NADH dehydrogenase [ubiquinone] 1 beta subcomplex subunit 9 OS=Homo sapiens GN=NDUFB9 PE=1 SV=1;>sp|Q9Y6M9|NDUB9
0.142609	0.409255	-0.37159	0.0371714	23.7413	23.6423	-_-	-_-	5	5	58	16.057	6.7768E-36	43.175	4	19.54	3	0.307708	0.86629	0.361259	0.923085	P01033	P01033	Q5H9A7;P01033	Metalloproteinase inhibitor 1	Q5H9A7;P01033;H0Y789;Q5H9B5;Q5H9B4	Q5H9A7;P01033;H0Y789	Metalloproteinase inhibitor 1	TIMP1	>tr|Q5H9A7|Q5H9A7_HUMAN Metalloproteinase inhibitor 1 OS=Homo sapiens GN=TIMP1 PE=1 SV=1;>sp|P01033|TIMP1_HUMAN Metalloproteinase inhibitor 1 OS=Homo sapiens GN=TIMP1 PE=1 SV=1;>tr|H0Y789|H0Y789_HUMAN Metalloproteinase inhibitor 1 (Fragment) OS=Homo sapien
0.162855	0.403486	-0.267861	0.0802483	22.9975	22.6703	-_-	-_-	4	4	22.6	31.148	6.6009E-18	13.481	6	18.032	4	0.314853	0.784735	0.369298	0.812377	Q99685	Q99685	Q99685-2;Q99685;A0A0C4DFN3	Monoglyceride lipase	Q99685-2;Q99685;A0A0C4DFN3;C9JAM4;H7C599;E7EWX8;C9J8Q3;H7C5K5;H7C4E0	Q99685-2;Q99685;A0A0C4DFN3;C9JAM4;H7C599;E7EWX8	Monoglyceride lipase	MGLL	>sp|Q99685-2|MGLL_HUMAN Isoform 2 of Monoglyceride lipase OS=Homo sapiens GN=MGLL;>sp|Q99685|MGLL_HUMAN Monoglyceride lipase OS=Homo sapiens GN=MGLL PE=1 SV=2;>tr|A0A0C4DFN3|A0A0C4DFN3_HUMAN Monoglyceride lipase OS=Homo sapiens GN=MGLL PE=4 SV=1;>tr|C9JAM4
0.0643311	0.403377	0.0714881	0.586212	26.0693	26.1106	-_-	-_-	17	17	41.9	79.306	2.1157E-243	18.05	24	10.035	20	0.314989	0.132617	0.207701	0.0609236	Q9NY33	Q9NY33	Q9NY33-4;Q9NY33	Dipeptidyl peptidase 3	Q9NY33-4;Q9NY33;G3V1D3;G3V180;E9PQ14;E9PKK8;E9PPK9;Q9NY33-2;E9PNX5;E9PQF2	Q9NY33-4;Q9NY33;G3V1D3;G3V180	Dipeptidyl peptidase 3	DPP3	>sp|Q9NY33-4|DPP3_HUMAN Isoform 4 of Dipeptidyl peptidase 3 OS=Homo sapiens GN=DPP3;>sp|Q9NY33|DPP3_HUMAN Dipeptidyl peptidase 3 OS=Homo sapiens GN=DPP3 PE=1 SV=2;>tr|G3V1D3|G3V1D3_HUMAN Dipeptidyl peptidase 3 OS=Homo sapiens GN=DPP3 PE=1 SV=1;>tr|G3V180|G
0.146655	0.403268	0.065848	0.502432	22.2045	22.7212	-_-	-_-	4	4	37.1	21.445	1.4636E-76	18.016	2	9.7306	3	0.315125	0.193575	0.346262	0.207375	Q9BY32	Q9BY32	Q9BY32	Inosine triphosphate pyrophosphatase	Q9BY32;Q9BY32-2;Q9BY32-3	Q9BY32;Q9BY32-2;Q9BY32-3	Inosine triphosphate pyrophosphatase	ITPA	>sp|Q9BY32|ITPA_HUMAN Inosine triphosphate pyrophosphatase OS=Homo sapiens GN=ITPA PE=1 SV=2;>sp|Q9BY32-2|ITPA_HUMAN Isoform 2 of Inosine triphosphate pyrophosphatase OS=Homo sapiens GN=ITPA;>sp|Q9BY32-3|ITPA_HUMAN Isoform 3 of Inosine triphosphate pyropho
0.0672257	0.402831	0.538439	1.05443	18.922	21.6611	-_-	-_-	4	4	9.4	36.034	9.0888E-09	NaN	1	57.578	3	0.31567	0.00822328	0.411055	0.00935044	Q9NZ01	Q9NZ01	Q9NZ01	Very-long-chain enoyl-CoA reductase	Q9NZ01;Q9NZ01-2;M0R3C3;M0R329;B4DR74	Q9NZ01;Q9NZ01-2;M0R3C3	Very-long-chain enoyl-CoA reductase	TECR	>sp|Q9NZ01|TECR_HUMAN Very-long-chain enoyl-CoA reductase OS=Homo sapiens GN=TECR PE=1 SV=1;>sp|Q9NZ01-2|TECR_HUMAN Isoform 2 of Very-long-chain enoyl-CoA reductase OS=Homo sapiens GN=TECR;>tr|M0R3C3|M0R3C3_HUMAN Very-long-chain enoyl-CoA reductase OS=Homo
0.0795658	0.402067	-0.554888	-0.0821329	23.1195	22.1557	-_-	-_-	4	4	18.4	40.781	4.1243E-39	3.0465	4	7.9716	2	0.316626	0.903383	0.371291	0.877329	Q9Y6E0	Q9Y6E0	H0Y630;B4DR80;Q9Y6E0-2;Q9Y6E0	Serine/threonine-protein kinase 24	H0Y630;B4DR80;Q9Y6E0-2;Q9Y6E0;Q5JV99;Q5JV98;C9JJV0;C9JDH9;C9J6L2;C9JCC0;C9J232;H7C279;O00506-3;Q9P289-2;O00506-2;Q9P289-3;Q8NBY1;Q9P289;O00506;B4E0Y9	H0Y630;B4DR80;Q9Y6E0-2;Q9Y6E0;Q5JV99;Q5JV98	Serine/threonine-protein kinase 24;Serine/threonine-protein kinase 24 36 kDa subunit;Serine/threonine-protein kinase 24 12 kDa subunit	STK24	>tr|H0Y630|H0Y630_HUMAN Serine/threonine-protein kinase 24 (Fragment) OS=Homo sapiens GN=STK24 PE=1 SV=1;>tr|B4DR80|B4DR80_HUMAN Serine/threonine-protein kinase 24 OS=Homo sapiens GN=STK24 PE=1 SV=1;>sp|Q9Y6E0-2|STK24_HUMAN Isoform A of Serine/threonine-pr
0.130799	0.40163	-0.115801	0.29125	19.3477	19.9005	-_-	-_-	2	2	3.8	69.077	0.00030196	NaN	1	NaN	1	0.317174	0.431636	0.412429	0.456484	Q96T51	Q96T51	Q96T51-2;Q96T51	RUN and FYVE domain-containing protein 1	Q96T51-2;Q96T51;H0Y9Y8;J3KPP6;Q96T51-3	Q96T51-2;Q96T51;H0Y9Y8;J3KPP6;Q96T51-3	RUN and FYVE domain-containing protein 1	RUFY1	>sp|Q96T51-2|RUFY1_HUMAN Isoform 2 of RUN and FYVE domain-containing protein 1 OS=Homo sapiens GN=RUFY1;>sp|Q96T51|RUFY1_HUMAN RUN and FYVE domain-containing protein 1 OS=Homo sapiens GN=RUFY1 PE=1 SV=2;>tr|H0Y9Y8|H0Y9Y8_HUMAN RUN and FYVE domain-containin
0.0576928	0.400319	-0.225194	0.253505	25.3148	25.5896	-_-	-_-	15	15	36	66.294	2.789E-128	14.321	18	11.772	25	0.31882	0.487316	0.221393	0.42924	O95831	O95831	O95831-3;O95831	Apoptosis-inducing factor 1, mitochondrial	O95831-3;O95831;O95831-6;O95831-4;O95831-2;E9PMA0;O95831-5	O95831-3;O95831;O95831-6;O95831-4	Apoptosis-inducing factor 1, mitochondrial	AIFM1	>sp|O95831-3|AIFM1_HUMAN Isoform 3 of Apoptosis-inducing factor 1, mitochondrial OS=Homo sapiens GN=AIFM1;>sp|O95831|AIFM1_HUMAN Apoptosis-inducing factor 1, mitochondrial OS=Homo sapiens GN=AIFM1 PE=1 SV=1;>sp|O95831-6|AIFM1_HUMAN Isoform 6 of Apoptosis-i
0.110096	0.40021	-0.0135672	0.363003	23.3735	21.7817	-_-	-_-	3	3	1.2	331.07	2.0294E-05	45.731	3	3.7483	2	0.318958	0.336589	0.373911	0.356105	O43149	O43149	O43149	Zinc finger ZZ-type and EF-hand domain-containing protein 1	O43149;O43149-3	O43149;O43149-3	Zinc finger ZZ-type and EF-hand domain-containing protein 1	ZZEF1	>sp|O43149|ZZEF1_HUMAN Zinc finger ZZ-type and EF-hand domain-containing protein 1 OS=Homo sapiens GN=ZZEF1 PE=1 SV=6;>sp|O43149-3|ZZEF1_HUMAN Isoform 3 of Zinc finger ZZ-type and EF-hand domain-containing protein 1 OS=Homo sapiens GN=ZZEF1
0.124725	0.39835	-0.0336582	0.492315	25.1703	25.4032	-_-	-_-	20	20	24.3	113.79	2.523E-65	14.678	20	18.853	20	0.321304	0.202144	0.223778	0.138313	Q9NSE4	Q9NSE4	Q9NSE4	Isoleucine--tRNA ligase, mitochondrial	Q9NSE4	Q9NSE4	Isoleucine--tRNA ligase, mitochondrial	IARS2	>sp|Q9NSE4|SYIM_HUMAN Isoleucine--tRNA ligase, mitochondrial OS=Homo sapiens GN=IARS2 PE=1 SV=2
0.12499	0.394734	-0.419449	0.00158601	20.9295	21.4216	-_-	-_-	4	4	9.8	62.824	1.5995E-17	12.924	3	11.412	3	0.325898	0.934794	0.420377	0.962777	Q16134	Q16134	Q16134-3;Q16134	Electron transfer flavoprotein-ubiquinone oxidoreductase, mitochondrial	Q16134-3;Q16134	Q16134-3;Q16134	Electron transfer flavoprotein-ubiquinone oxidoreductase, mitochondrial	ETFDH	>sp|Q16134-3|ETFD_HUMAN Isoform 2 of Electron transfer flavoprotein-ubiquinone oxidoreductase, mitochondrial OS=Homo sapiens GN=ETFDH;>sp|Q16134|ETFD_HUMAN Electron transfer flavoprotein-ubiquinone oxidoreductase, mitochondrial OS=Homo sapiens GN=ETFDH PE=
0.103397	0.393306	-0.139538	0.261711	25.054	25.1098	-_-	-_-	12	12	34	53.354	6.0025E-61	13.894	15	29.355	18	0.327723	0.47489	0.229972	0.415497	Q6NUK1	Q6NUK1	Q6NUK1	Calcium-binding mitochondrial carrier protein SCaMC-1	Q6NUK1;Q6NUK1-2;J3KN42;H3BMI3	Q6NUK1;Q6NUK1-2	Calcium-binding mitochondrial carrier protein SCaMC-1	SLC25A24	>sp|Q6NUK1|SCMC1_HUMAN Calcium-binding mitochondrial carrier protein SCaMC-1 OS=Homo sapiens GN=SLC25A24 PE=1 SV=2;>sp|Q6NUK1-2|SCMC1_HUMAN Isoform 2 of Calcium-binding mitochondrial carrier protein SCaMC-1 OS=Homo sapiens GN=SLC25A24
0.0554733	0.390888	-0.0800574	0.386259	23.0423	23.2706	-_-	-_-	10	10	14.2	104.07	8.5344E-47	6.9566	5	12.575	6	0.33083	0.308918	0.387235	0.310607	Q96KP1	Q96KP1	Q96KP1	Exocyst complex component 2	Q96KP1	Q96KP1	Exocyst complex component 2	EXOC2	>sp|Q96KP1|EXOC2_HUMAN Exocyst complex component 2 OS=Homo sapiens GN=EXOC2 PE=1 SV=1
0.0529723	0.390227	-0.00339428	0.412511	28.5685	28.5581	-_-	-_-	7	7	47.5	23.207	1.2232E-123	11.748	16	11.532	13	0.331681	0.279542	0.222932	0.174962	P52565	P52565	P52565	Rho GDP-dissociation inhibitor 1	P52565;J3KRE2;J3KTF8;J3QQX2;J3KS60;P52565-2;J3KRY1	P52565;J3KRE2;J3KTF8;J3QQX2	Rho GDP-dissociation inhibitor 1	ARHGDIA	>sp|P52565|GDIR1_HUMAN Rho GDP-dissociation inhibitor 1 OS=Homo sapiens GN=ARHGDIA PE=1 SV=3;>tr|J3KRE2|J3KRE2_HUMAN Rho GDP-dissociation inhibitor 1 OS=Homo sapiens GN=ARHGDIA PE=1 SV=1;>tr|J3KTF8|J3KTF8_HUMAN Rho GDP-dissociation inhibitor 1 (Fragment) O
0.00460933	0.388906	0.386149	0.924328	21.7238	22.2249	-_-	-_-	2	2	9	40.917	5.3781E-05	0	2	11.072	2	0.33339	0.0200027	0.363569	0.0223967	Q99816	Q99816	F5H442;Q99816	Tumor susceptibility gene 101 protein	F5H442;Q99816;Q99816-2	F5H442;Q99816;Q99816-2	Tumor susceptibility gene 101 protein	TSG101	>tr|F5H442|F5H442_HUMAN Tumor susceptibility gene 101 protein OS=Homo sapiens GN=TSG101 PE=1 SV=1;>sp|Q99816|TS101_HUMAN Tumor susceptibility gene 101 protein OS=Homo sapiens GN=TSG101 PE=1 SV=2;>sp|Q99816-2|TS101_HUMAN Isoform 2 of Tumor susceptibility ge
0.0988237	0.385707	0.275007	0.647268	20.7969	21.0327	-_-	-_-	2	2	9.1	26.644	5.2094E-06	NaN	1	23.765	2	0.33755	0.0984579	0.430914	0.139926	Q9BVG4	Q9BVG4	A6NDF3;Q9BVG4	Protein PBDC1	A6NDF3;Q9BVG4	A6NDF3;Q9BVG4	Protein PBDC1	PBDC1	>tr|A6NDF3|A6NDF3_HUMAN Protein PBDC1 OS=Homo sapiens GN=PBDC1 PE=1 SV=2;>sp|Q9BVG4|PBDC1_HUMAN Protein PBDC1 OS=Homo sapiens GN=PBDC1 PE=1 SV=1
0.103934	0.38416	0.012068	0.385044	22.3679	23.627	-_-	-_-	4	4	19.9	33.932	1.2693E-71	24.847	3	129.12	3	0.339573	0.310325	0.369404	0.312133	Q9NUJ1	Q9NUJ1	Q9NUJ1	Mycophenolic acid acyl-glucuronide esterase, mitochondrial	Q9NUJ1;Q9NUJ1-3;Q9NUJ1-2	Q9NUJ1;Q9NUJ1-3;Q9NUJ1-2	Mycophenolic acid acyl-glucuronide esterase, mitochondrial	ABHD10	>sp|Q9NUJ1|ABHDA_HUMAN Mycophenolic acid acyl-glucuronide esterase, mitochondrial OS=Homo sapiens GN=ABHD10 PE=1 SV=1;>sp|Q9NUJ1-3|ABHDA_HUMAN Isoform 3 of Mycophenolic acid acyl-glucuronide esterase, mitochondrial OS=Homo sapiens GN=ABHD10;>sp|Q9NUJ1-2|AB
0.123799	0.383939	0.690998	0.993493	21.2307	20.0147	-_-	-_-	3	3	25.1	21.39	2.5125E-42	32.826	2	NaN	1	0.339863	0.0126122	0.369678	0.028716	Q9H2U2	Q9H2U2	D6R967;H0Y9D8;Q9H2U2;Q9H2U2-2	Inorganic pyrophosphatase 2, mitochondrial	D6R967;H0Y9D8;Q9H2U2;Q9H2U2-2;D6RGV9;Q9H2U2-6;Q9H2U2-3;A0A0C4DGB9;D6RAD3	D6R967;H0Y9D8;Q9H2U2;Q9H2U2-2;D6RGV9;Q9H2U2-6;Q9H2U2-3	Inorganic pyrophosphatase 2, mitochondrial	PPA2	>tr|D6R967|D6R967_HUMAN Inorganic pyrophosphatase 2, mitochondrial (Fragment) OS=Homo sapiens GN=PPA2 PE=1 SV=1;>tr|H0Y9D8|H0Y9D8_HUMAN Inorganic pyrophosphatase 2, mitochondrial (Fragment) OS=Homo sapiens GN=PPA2 PE=1 SV=1;>sp|Q9H2U2|IPYR2_HUMAN Inorganic
0.15769	0.382501	-0.560132	-0.182917	22.7518	21.9044	-_-	-_-	5	5	40.3	23.916	4.1902E-21	4.9645	3	29.484	3	0.341752	0.714616	0.399465	0.692351	Q9BTZ2	Q9BTZ2	Q9BTZ2-8;Q9BTZ2-4;Q9BTZ2	Dehydrogenase/reductase SDR family member 4	Q9BTZ2-8;Q9BTZ2-4;Q9BTZ2;Q6PKH6;Q6PKH6-2;H0YN69;D3YTE6;F5GWZ1;F6TD35;Q9BTZ2-3;Q9BTZ2-7;Q9BTZ2-2;E9PFL3;Q9BTZ2-5;A0A087WXI8;P0CG22;H0YNP7;H0YKN3;A0A087WSZ6;F5H660	Q9BTZ2-8;Q9BTZ2-4;Q9BTZ2;Q6PKH6;Q6PKH6-2;H0YN69;D3YTE6	Dehydrogenase/reductase SDR family member 4;Dehydrogenase/reductase SDR family member 4-like 2	DHRS4;DHRS4L2	>sp|Q9BTZ2-8|DHRS4_HUMAN Isoform 8 of Dehydrogenase/reductase SDR family member 4 OS=Homo sapiens GN=DHRS4;>sp|Q9BTZ2-4|DHRS4_HUMAN Isoform 4 of Dehydrogenase/reductase SDR family member 4 OS=Homo sapiens GN=DHRS4;>sp|Q9BTZ2|DHRS4_HUMAN Dehydrogenase/reduc
0.146264	0.38228	-0.191343	0.182947	21.1464	21.7499	-_-	-_-	2	2	17.4	18.97	0.00022723	28.53	2	13.097	2	0.342043	0.601004	0.434955	0.626739	Q8NE86	Q8NE86	S4R468;Q8NE86-3;Q8NE86	Calcium uniporter protein, mitochondrial	S4R468;Q8NE86-3;Q8NE86;A0A087X2H6;Q8NE86-2	S4R468;Q8NE86-3;Q8NE86;A0A087X2H6;Q8NE86-2	Calcium uniporter protein, mitochondrial	MCU	>tr|S4R468|S4R468_HUMAN Calcium uniporter protein, mitochondrial (Fragment) OS=Homo sapiens GN=MCU PE=1 SV=1;>sp|Q8NE86-3|MCU_HUMAN Isoform 3 of Calcium uniporter protein, mitochondrial OS=Homo sapiens GN=MCU;>sp|Q8NE86|MCU_HUMAN Calcium uniporter protein,
0.063641	0.381837	-0.212384	0.314174	23.5201	23.8839	-_-	-_-	10	10	11.5	125.12	7.3538E-47	18.455	6	12.249	5	0.342626	0.3997	0.400443	0.409649	O43847	O43847	G3V1R5;A0A087WYK8;O43847;O43847-2;B1AKJ5	Nardilysin	G3V1R5;A0A087WYK8;O43847;O43847-2;B1AKJ5;F5H7V1;H0Y5G9	G3V1R5;A0A087WYK8;O43847;O43847-2;B1AKJ5;F5H7V1;H0Y5G9	Nardilysin	NRD1	>tr|G3V1R5|G3V1R5_HUMAN Nardilysin OS=Homo sapiens GN=NRD1 PE=1 SV=1;>tr|A0A087WYK8|A0A087WYK8_HUMAN Nardilysin OS=Homo sapiens GN=NRD1 PE=1 SV=1;>sp|O43847|NRDC_HUMAN Nardilysin OS=Homo sapiens GN=NRD1 PE=1 SV=2;>sp|O43847-2|NRDC_HUMAN Isoform 2 of Nardil
0.0419438	0.380064	-0.0887916	0.332966	21.6469	21.3602	-_-	-_-	3	3	8.7	50.704	5.6408E-11	18.701	3	26.501	3	0.344968	0.374614	0.374488	0.395327	P41240	P41240	P41240	Tyrosine-protein kinase CSK	P41240;H3BU69;H3BUM9	P41240	Tyrosine-protein kinase CSK	CSK	>sp|P41240|CSK_HUMAN Tyrosine-protein kinase CSK OS=Homo sapiens GN=CSK PE=1 SV=1
0.0368901	0.379066	-0.289986	0.194844	25.5073	26.2511	-_-	-_-	15	15	42.1	63.664	4.5062E-148	11.938	18	17.925	24	0.34629	0.58102	0.248113	0.479069	Q13740	Q13740	Q13740-2;Q13740	CD166 antigen	Q13740-2;Q13740;F5GXJ9;H7C543;Q13740-3;Q13740-4	Q13740-2;Q13740;F5GXJ9	CD166 antigen	ALCAM	>sp|Q13740-2|CD166_HUMAN Isoform 2 of CD166 antigen OS=Homo sapiens GN=ALCAM;>sp|Q13740|CD166_HUMAN CD166 antigen OS=Homo sapiens GN=ALCAM PE=1 SV=2;>tr|F5GXJ9|F5GXJ9_HUMAN CD166 antigen OS=Homo sapiens GN=ALCAM PE=1 SV=1
0.0180643	0.378401	-0.383718	0.103397	26.9687	27.2026	-_-	-_-	11	11	36.3	53.248	7.9199E-108	21.128	41	19.544	55	0.347175	0.741808	0.2373	0.663347	Q9ULV4	Q9ULV4	Q9ULV4;Q9ULV4-2;Q9ULV4-3	Coronin-1C	Q9ULV4;Q9ULV4-2;Q9ULV4-3;B4E3S0;H0YHL7;F8W1H8;F8VUX3;F8VSA4;F8VRE9;F8VTT6;F8VVB7;F8VV53;Q6QEF8-4;Q6QEF8-3;Q6QEF8-2;J3QLV6;J3KSS5;Q6QEF8-5;Q6QEF8	Q9ULV4;Q9ULV4-2;Q9ULV4-3;B4E3S0	Coronin-1C;Coronin	CORO1C	>sp|Q9ULV4|COR1C_HUMAN Coronin-1C OS=Homo sapiens GN=CORO1C PE=1 SV=1;>sp|Q9ULV4-2|COR1C_HUMAN Isoform 2 of Coronin-1C OS=Homo sapiens GN=CORO1C;>sp|Q9ULV4-3|COR1C_HUMAN Isoform 3 of Coronin-1C OS=Homo sapiens GN=CORO1C;>tr|B4E3S0|B4E3S0_HUMAN Coronin-1C O
0.152378	0.375957	0.0918014	0.439995	21.4704	21.1495	-_-	-_-	2	2	19	24.737	2.7312E-32	27.76	2	30.467	2	0.350432	0.250884	0.379628	0.293609	O95372	O95372	O95372	Acyl-protein thioesterase 2	O95372;Q5QPN5;Q5QPN9;Q5QPQ1;Q5QPQ0;Q5QPQ3;Q5QPQ2	O95372;Q5QPN5;Q5QPN9;Q5QPQ1;Q5QPQ0;Q5QPQ3;Q5QPQ2	Acyl-protein thioesterase 2	LYPLA2	>sp|O95372|LYPA2_HUMAN Acyl-protein thioesterase 2 OS=Homo sapiens GN=LYPLA2 PE=1 SV=1;>tr|Q5QPN5|Q5QPN5_HUMAN Acyl-protein thioesterase 2 (Fragment) OS=Homo sapiens GN=LYPLA2 PE=1 SV=4;>tr|Q5QPN9|Q5QPN9_HUMAN Acyl-protein thioesterase 2 OS=Homo sapiens GN
-0.0226835	0.375401	-0.268904	0.214622	31.3653	31.6652	-_-	-_-	56	36	68.1	104.85	0	14.455	159	16.25	151	0.351176	0.548503	0.241046	0.443236	O43707	O43707	O43707	Alpha-actinin-4	O43707;O43707-2;O43707-3;F5GXS2;H7C144;K7EJH8;K7EP19	O43707;O43707-2;O43707-3;F5GXS2	Alpha-actinin-4	ACTN4	>sp|O43707|ACTN4_HUMAN Alpha-actinin-4 OS=Homo sapiens GN=ACTN4 PE=1 SV=2;>sp|O43707-2|ACTN4_HUMAN Isoform ACTN4ISO of Alpha-actinin-4 OS=Homo sapiens GN=ACTN4;>sp|O43707-3|ACTN4_HUMAN Isoform 3 of Alpha-actinin-4 OS=Homo sapiens GN=ACTN4;>tr|F5GXS2|F5GXS2
0.132379	0.374288	-0.207578	0.185993	23.7425	24.0512	-_-	-_-	7	7	31.7	34.36	2.9282E-67	30.012	9	20.881	7	0.352668	0.595857	0.411664	0.625796	P35914	P35914	P35914	Hydroxymethylglutaryl-CoA lyase, mitochondrial	P35914;P35914-3;P35914-2;H0Y2L7	P35914;P35914-3;P35914-2	Hydroxymethylglutaryl-CoA lyase, mitochondrial	HMGCL	>sp|P35914|HMGCL_HUMAN Hydroxymethylglutaryl-CoA lyase, mitochondrial OS=Homo sapiens GN=HMGCL PE=1 SV=2;>sp|P35914-3|HMGCL_HUMAN Isoform 3 of Hydroxymethylglutaryl-CoA lyase, mitochondrial OS=Homo sapiens GN=HMGCL;>sp|P35914-2|HMGCL_HUMAN Isoform 2 of Hyd
0.132248	0.372506	-0.0190534	0.354903	21.6092	21.8406	-_-	-_-	10	3	36.9	33.064	1.5212E-57	19.602	3	9.3499	2	0.355065	0.346589	0.38398	0.366431	P12235	P12235	P12235	ADP/ATP translocase 1	P12235;V9GYG0	P12235;V9GYG0	ADP/ATP translocase 1	SLC25A4	>sp|P12235|ADT1_HUMAN ADP/ATP translocase 1 OS=Homo sapiens GN=SLC25A4 PE=1 SV=4;>tr|V9GYG0|V9GYG0_HUMAN ADP/ATP translocase 1 OS=Homo sapiens GN=SLC25A4 PE=1 SV=1
0.0460021	0.372172	-0.406254	0.0771063	23.4707	22.9053	-_-	-_-	6	6	14.5	68.04	7.679E-60	27.168	3	3.1946	4	0.355516	0.790616	0.414843	0.84031	Q9H2D6	Q9H2D6	Q9H2D6-5;Q9H2D6-7;Q9H2D6-3;Q9H2D6-2;Q9H2D6	TRIO and F-actin-binding protein	Q9H2D6-5;Q9H2D6-7;Q9H2D6-3;Q9H2D6-2;Q9H2D6;Q9H2D6-6;F6WMF4;F6WYE2;F6TR96;H0Y5J9	Q9H2D6-5;Q9H2D6-7;Q9H2D6-3;Q9H2D6-2;Q9H2D6;Q9H2D6-6	TRIO and F-actin-binding protein	TRIOBP	>sp|Q9H2D6-5|TARA_HUMAN Isoform 1 of TRIO and F-actin-binding protein OS=Homo sapiens GN=TRIOBP;>sp|Q9H2D6-7|TARA_HUMAN Isoform 7 of TRIO and F-actin-binding protein OS=Homo sapiens GN=TRIOBP;>sp|Q9H2D6-3|TARA_HUMAN Isoform 4 of TRIO and F-actin-binding pr
0.0292761	0.370834	-0.364181	0.124857	24.2104	23.96	-_-	-_-	9	9	26.1	51.201	1.7173E-67	20.776	5	20.857	8	0.357325	0.702713	0.41686	0.743677	P10515	P10515	H0YDD4;P10515	Dihydrolipoyllysine-residue acetyltransferase component of pyruvate dehydrogenase complex, mitochondrial	H0YDD4;P10515;E9PEJ4	H0YDD4;P10515;E9PEJ4	Dihydrolipoyllysine-residue acetyltransferase component of pyruvate dehydrogenase complex, mitochondrial	DLAT	>tr|H0YDD4|H0YDD4_HUMAN Acetyltransferase component of pyruvate dehydrogenase complex (Fragment) OS=Homo sapiens GN=DLAT PE=1 SV=1;>sp|P10515|ODP2_HUMAN Dihydrolipoyllysine-residue acetyltransferase component of pyruvate dehydrogenase complex, mitochondria
0.109962	0.370722	-0.34485	0.0479571	26.0973	26.2388	-_-	-_-	9	9	40.6	28.993	5.542E-76	10.903	15	7.9367	10	0.357476	0.8457	0.246972	0.787091	P30040	P30040	P30040	Endoplasmic reticulum resident protein 29	P30040;F8VY02;P30040-2;F8W1G0	P30040;F8VY02	Endoplasmic reticulum resident protein 29	ERP29	>sp|P30040|ERP29_HUMAN Endoplasmic reticulum resident protein 29 OS=Homo sapiens GN=ERP29 PE=1 SV=4;>tr|F8VY02|F8VY02_HUMAN Endoplasmic reticulum resident protein 29 OS=Homo sapiens GN=ERP29 PE=1 SV=1
0.0429245	0.370611	-0.686777	-0.253636	22.2068	22.7033	-_-	-_-	6	6	12.3	67.764	1.7711E-30	20.242	4	18.046	6	0.357627	0.591221	0.386384	0.572081	O00186	O00186	O00186	Syntaxin-binding protein 3	O00186	O00186	Syntaxin-binding protein 3	STXBP3	>sp|O00186|STXB3_HUMAN Syntaxin-binding protein 3 OS=Homo sapiens GN=STXBP3 PE=1 SV=2
0.121413	0.370276	-0.235416	0.240864	23.4761	24.2226	-_-	-_-	9	9	10.5	133.47	2.1534E-43	59.528	7	19.16	8	0.358081	0.506796	0.417703	0.527484	Q9UKX5	Q9UKX5	Q9UKX5;Q9UKX5-2	Integrin alpha-11	Q9UKX5;Q9UKX5-2	Q9UKX5;Q9UKX5-2	Integrin alpha-11	ITGA11	>sp|Q9UKX5|ITA11_HUMAN Integrin alpha-11 OS=Homo sapiens GN=ITGA11 PE=1 SV=2;>sp|Q9UKX5-2|ITA11_HUMAN Isoform 2 of Integrin alpha-11 OS=Homo sapiens GN=ITGA11
0.0889556	0.369271	-0.239498	0.23352	23.3765	22.4529	-_-	-_-	4	4	23	29.668	5.2332E-63	14.665	4	7.1895	3	0.359444	0.518298	0.419224	0.542577	P47985	P47985	P47985	Cytochrome b-c1 complex subunit Rieske, mitochondrial	P47985;P0C7P4	P47985;P0C7P4	Cytochrome b-c1 complex subunit Rieske, mitochondrial;Cytochrome b-c1 complex subunit 11;Putative cytochrome b-c1 complex subunit Rieske-like protein 1	UQCRFS1;UQCRFS1P1	>sp|P47985|UCRI_HUMAN Cytochrome b-c1 complex subunit Rieske, mitochondrial OS=Homo sapiens GN=UQCRFS1 PE=1 SV=2;>sp|P0C7P4|UCRIL_HUMAN Putative cytochrome b-c1 complex subunit Rieske-like protein 1 OS=Homo sapiens GN=UQCRFS1P1 PE=5 SV=1
0.0104934	0.368377	-0.446875	0.0661237	25.545	25.5546	-_-	-_-	14	14	34.9	76.689	9.3922E-198	11.818	13	16.173	15	0.36066	0.811263	0.262372	0.804272	P16435	P16435	P16435	NADPH--cytochrome P450 reductase	P16435;H0Y4R2;E7EMD0;C9JU80	P16435;H0Y4R2;E7EMD0	NADPH--cytochrome P450 reductase	POR	>sp|P16435|NCPR_HUMAN NADPH--cytochrome P450 reductase OS=Homo sapiens GN=POR PE=1 SV=2;>tr|H0Y4R2|H0Y4R2_HUMAN NADPH--cytochrome P450 reductase (Fragment) OS=Homo sapiens GN=POR PE=1 SV=1;>tr|E7EMD0|E7EMD0_HUMAN NADPH--cytochrome P450 reductase OS=Homo sa
0.11929	0.367818	-0.887447	-0.351498	21.195	23.8622	-_-	-_-	9	9	14.4	119.7	1.4506E-34	25.321	2	17.778	7	0.361421	0.438778	0.389942	0.396281	Q8IZL8	Q8IZL8	Q8IZL8	Proline-, glutamic acid- and leucine-rich protein 1	Q8IZL8;C9JFV4;E7EV54;I3L445;I3L4P1;I3L1P4;I3L4M7	Q8IZL8;C9JFV4;E7EV54	Proline-, glutamic acid- and leucine-rich protein 1	PELP1	>sp|Q8IZL8|PELP1_HUMAN Proline-, glutamic acid- and leucine-rich protein 1 OS=Homo sapiens GN=PELP1 PE=1 SV=2;>tr|C9JFV4|C9JFV4_HUMAN Proline-, glutamic acid- and leucine-rich protein 1 OS=Homo sapiens GN=PELP1 PE=1 SV=2;>tr|E7EV54|E7EV54_HUMAN Proline-, g
0.0113525	0.367707	0.0747794	0.556209	29.7416	29.7539	-_-	-_-	26	26	65.3	67.877	0	16.857	106	15.092	120	0.361574	0.152464	0.250845	0.0743196	P29401	P29401	P29401;P29401-2	Transketolase	P29401;P29401-2;A0A0B4J1R6;E9PFF2;F8W888	P29401;P29401-2;A0A0B4J1R6;E9PFF2	Transketolase	TKT	>sp|P29401|TKT_HUMAN Transketolase OS=Homo sapiens GN=TKT PE=1 SV=3;>sp|P29401-2|TKT_HUMAN Isoform 2 of Transketolase OS=Homo sapiens GN=TKT;>tr|A0A0B4J1R6|A0A0B4J1R6_HUMAN Transketolase OS=Homo sapiens GN=TKT PE=1 SV=1;>tr|E9PFF2|E9PFF2_HUMAN Transketolas
0.0941009	0.364572	-0.369856	0.177599	20.9754	21.8984	-_-	-_-	3	3	7.3	87.579	4.355E-11	12.457	2	21.542	3	0.365864	0.610087	0.456176	0.635958	Q14156	Q14156	Q14156-3;Q14156-2;Q14156	Protein EFR3 homolog A	Q14156-3;Q14156-2;Q14156;E5RJS1;H7BXG9;Q9Y2G0-3;E7ESK9;Q9Y2G0	Q14156-3;Q14156-2;Q14156	Protein EFR3 homolog A	EFR3A	>sp|Q14156-3|EFR3A_HUMAN Isoform 3 of Protein EFR3 homolog A OS=Homo sapiens GN=EFR3A;>sp|Q14156-2|EFR3A_HUMAN Isoform 2 of Protein EFR3 homolog A OS=Homo sapiens GN=EFR3A;>sp|Q14156|EFR3A_HUMAN Protein EFR3 homolog A OS=Homo sapiens GN=EFR3A PE=1 SV=2
0.0754641	0.363115	0.0805212	0.487795	24.5874	24.1866	-_-	-_-	5	5	42.9	11.737	1.4336E-24	1.2049	3	30.168	4	0.367869	0.206061	0.269596	0.200269	P10599	P10599	P10599	Thioredoxin	P10599;P10599-2	P10599;P10599-2	Thioredoxin	TXN	>sp|P10599|THIO_HUMAN Thioredoxin OS=Homo sapiens GN=TXN PE=1 SV=3;>sp|P10599-2|THIO_HUMAN Isoform 2 of Thioredoxin OS=Homo sapiens GN=TXN
-0.0158263	0.361768	-0.273169	0.235972	22.9964	24.0029	-_-	-_-	12	12	24.1	96.955	2.584E-49	34.418	9	20.847	11	0.369729	0.514442	0.43068	0.535919	Q9BZF1	Q9BZF1	Q9BZF1-3;Q9BZF1-2;Q9BZF1	Oxysterol-binding protein-related protein 8	Q9BZF1-3;Q9BZF1-2;Q9BZF1;F8VQX7;F8VUA7;F8VVD3;F8VVE7;F8VZ43	Q9BZF1-3;Q9BZF1-2;Q9BZF1;F8VQX7;F8VUA7	Oxysterol-binding protein-related protein 8;Oxysterol-binding protein	OSBPL8	>sp|Q9BZF1-3|OSBL8_HUMAN Isoform 3 of Oxysterol-binding protein-related protein 8 OS=Homo sapiens GN=OSBPL8;>sp|Q9BZF1-2|OSBL8_HUMAN Isoform 2 of Oxysterol-binding protein-related protein 8 OS=Homo sapiens GN=OSBPL8;>sp|Q9BZF1|OSBL8_HUMAN Oxysterol-binding
0.0703893	0.361432	-0.475114	0.017922	22.4403	22.4559	-_-	-_-	4	4	9.2	79.579	3.8193E-12	20.86	4	25.683	4	0.370195	0.903255	0.398154	0.931251	Q9UKM7	Q9UKM7	Q9UKM7	Endoplasmic reticulum mannosyl-oligosaccharide 1,2-alpha-mannosidase	Q9UKM7;H0YG20;H0YGV7;H0YI64	Q9UKM7;H0YG20;H0YGV7	Endoplasmic reticulum mannosyl-oligosaccharide 1,2-alpha-mannosidase	MAN1B1	>sp|Q9UKM7|MA1B1_HUMAN Endoplasmic reticulum mannosyl-oligosaccharide 1,2-alpha-mannosidase OS=Homo sapiens GN=MAN1B1 PE=1 SV=2;>tr|H0YG20|H0YG20_HUMAN alpha-1,2-Mannosidase OS=Homo sapiens GN=MAN1B1 PE=1 SV=2;>tr|H0YGV7|H0YGV7_HUMAN alpha-1,2-Mannosidase
-0.0356827	0.361319	-0.156691	0.341303	30.3869	30.8885	-_-	-_-	89	87	66.1	189.25	0	16.547	242	19.931	233	0.37035	0.363803	0.259187	0.252525	P46940	P46940	P46940	Ras GTPase-activating-like protein IQGAP1	P46940;H0YLE8;A0A087X225;H0YKA5;A0A087WWP1;F2Z2E2;Q86VI3;E9PDT6	P46940;H0YLE8	Ras GTPase-activating-like protein IQGAP1	IQGAP1	>sp|P46940|IQGA1_HUMAN Ras GTPase-activating-like protein IQGAP1 OS=Homo sapiens GN=IQGAP1 PE=1 SV=1;>tr|H0YLE8|H0YLE8_HUMAN Ras GTPase-activating-like protein IQGAP1 OS=Homo sapiens GN=IQGAP1 PE=1 SV=1
0.0291349	0.360982	-0.0947261	0.415326	26.9292	26.4332	-_-	-_-	7	5	29.1	39.455	3.3615E-127	20.327	12	16.789	13	0.370817	0.276508	0.259633	0.172309	P09972	P09972	P09972	Fructose-bisphosphate aldolase C	P09972;A8MVZ9;K7EKH5;J3KSV6;J3QKP5;C9J8F3;J3QKK1	P09972;A8MVZ9;K7EKH5;J3KSV6;J3QKP5	Fructose-bisphosphate aldolase C;Fructose-bisphosphate aldolase	ALDOC	>sp|P09972|ALDOC_HUMAN Fructose-bisphosphate aldolase C OS=Homo sapiens GN=ALDOC PE=1 SV=2;>tr|A8MVZ9|A8MVZ9_HUMAN Fructose-bisphosphate aldolase OS=Homo sapiens GN=ALDOC PE=1 SV=1;>tr|K7EKH5|K7EKH5_HUMAN Fructose-bisphosphate aldolase (Fragment) OS=Homo s
-0.0651891	0.36042	-0.220211	0.269632	23.6157	23.9212	-_-	-_-	6	6	14.2	57.947	1.5924E-15	18.264	6	25.931	7	0.371596	0.463064	0.432757	0.479285	Q9NVI7-3;H0Y2W2;Q9NVI7-2	H0Y2W2	Q9NVI7-3;H0Y2W2;Q9NVI7-2	ATPase family AAA domain-containing protein 3A (Fragment)	Q9NVI7-3;H0Y2W2;Q9NVI7-2;Q9NVI7;Q5T9A4;Q5T9A4-3;Q5T9A4-2;Q5T2N8;Q5SV16	Q9NVI7-3;H0Y2W2;Q9NVI7-2;Q9NVI7;Q5T9A4;Q5T9A4-3	ATPase family AAA domain-containing protein 3A;ATPase family AAA domain-containing protein 3B	ATAD3A;ATAD3B	>sp|Q9NVI7-3|ATD3A_HUMAN Isoform 3 of ATPase family AAA domain-containing protein 3A OS=Homo sapiens GN=ATAD3A;>tr|H0Y2W2|H0Y2W2_HUMAN ATPase family AAA domain-containing protein 3A (Fragment) OS=Homo sapiens GN=ATAD3A PE=1 SV=1;>sp|Q9NVI7-2|ATD3A_HUMAN Is
0.00748262	0.359859	-0.138172	0.327572	26.7054	27.1282	-_-	-_-	21	21	42.2	85.424	2.1003E-286	13.345	33	19.091	43	0.372376	0.381712	0.261122	0.269887	Q99798	Q99798	Q99798	Aconitate hydratase, mitochondrial	Q99798;A2A274	Q99798;A2A274	Aconitate hydratase, mitochondrial	ACO2	>sp|Q99798|ACON_HUMAN Aconitate hydratase, mitochondrial OS=Homo sapiens GN=ACO2 PE=1 SV=2;>tr|A2A274|A2A274_HUMAN Aconitate hydratase, mitochondrial OS=Homo sapiens GN=ACO2 PE=1 SV=1
0.0462816	0.358846	0.183836	0.558464	25.8438	24.9841	-_-	-_-	13	12	52.9	38.169	1.7629E-54	17.413	12	21.94	14	0.373783	0.150898	0.275555	0.0941945	O75436	O75436	O75436	Vacuolar protein sorting-associated protein 26A	O75436;S4R3Q6;O75436-2;S4R2Y3	O75436;S4R3Q6;O75436-2	Vacuolar protein sorting-associated protein 26A	VPS26A	>sp|O75436|VP26A_HUMAN Vacuolar protein sorting-associated protein 26A OS=Homo sapiens GN=VPS26A PE=1 SV=2;>tr|S4R3Q6|S4R3Q6_HUMAN Vacuolar protein sorting-associated protein 26A OS=Homo sapiens GN=VPS26A PE=1 SV=1;>sp|O75436-2|VP26A_HUMAN Isoform 2 of Vac
0.0370308	0.357383	0.134615	0.619554	24.2357	24.5374	-_-	-_-	11	11	25.7	81.224	1.0635E-121	18.797	10	26.931	8	0.375824	0.112975	0.43746	0.0642275	P13798	P13798	P13798;C9JIF9	Acylamino-acid-releasing enzyme	P13798;C9JIF9;H7C393;H7C1U0;C9JLK2;F8WEH5	P13798;C9JIF9;H7C393;H7C1U0	Acylamino-acid-releasing enzyme	APEH	>sp|P13798|ACPH_HUMAN Acylamino-acid-releasing enzyme OS=Homo sapiens GN=APEH PE=1 SV=4;>tr|C9JIF9|C9JIF9_HUMAN Acylamino-acid-releasing enzyme OS=Homo sapiens GN=APEH PE=1 SV=1;>tr|H7C393|H7C393_HUMAN Acylamino-acid-releasing enzyme (Fragment) OS=Homo sap
0.00920381	0.355806	-0.16503	0.354678	19.6315	19.3238	-_-	-_-	3	3	3.4	144.68	5.2212E-09	17.155	2	18.652	3	0.378031	0.34687	0.466894	0.381597	O60271	O60271	O60271-4;O60271-2;A0A087X2D8;O60271	C-Jun-amino-terminal kinase-interacting protein 4	O60271-4;O60271-2;A0A087X2D8;O60271;O60271-5;O60271-3;O60271-9	O60271-4;O60271-2;A0A087X2D8;O60271;O60271-5;O60271-3;O60271-9	C-Jun-amino-terminal kinase-interacting protein 4	SPAG9	>sp|O60271-4|JIP4_HUMAN Isoform 4 of C-Jun-amino-terminal kinase-interacting protein 4 OS=Homo sapiens GN=SPAG9;>sp|O60271-2|JIP4_HUMAN Isoform 2 of C-Jun-amino-terminal kinase-interacting protein 4 OS=Homo sapiens GN=SPAG9;>tr|A0A087X2D8|A0A087X2D8_HUMAN
-0.000173111	0.354791	-0.0582326	0.40719	24.5419	24.1668	-_-	-_-	9	9	42.3	38.703	1.1074E-45	16.638	12	14.337	11	0.379456	0.285337	0.2813	0.28509	P55263	P55263	P55263-2;P55263	Adenosine kinase	P55263-2;P55263;P55263-3;P55263-4	P55263-2;P55263;P55263-3;P55263-4	Adenosine kinase	ADK	>sp|P55263-2|ADK_HUMAN Isoform 2 of Adenosine kinase OS=Homo sapiens GN=ADK;>sp|P55263|ADK_HUMAN Adenosine kinase OS=Homo sapiens GN=ADK PE=1 SV=2;>sp|P55263-3|ADK_HUMAN Isoform 3 of Adenosine kinase OS=Homo sapiens GN=ADK;>sp|P55263-4|ADK_HUMAN Isoform 4
0.00920381	0.353775	-0.143723	0.288654	29.2235	29.2223	-_-	-_-	15	15	45.9	44.552	0	20.818	68	21.546	61	0.380885	0.435344	0.269286	0.323472	P07339	P07339	P07339	Cathepsin D	P07339;C9JH19;H7C469;F8WD96;H7C1V0;F8W787	P07339;C9JH19;H7C469	Cathepsin D;Cathepsin D light chain;Cathepsin D heavy chain	CTSD	>sp|P07339|CATD_HUMAN Cathepsin D OS=Homo sapiens GN=CTSD PE=1 SV=1;>tr|C9JH19|C9JH19_HUMAN Cathepsin D (Fragment) OS=Homo sapiens GN=CTSD PE=1 SV=1;>tr|H7C469|H7C469_HUMAN Uncharacterized protein (Fragment) OS=Homo sapiens PE=1 SV=3
0.0270125	0.353662	0.00518438	0.487075	25.6808	25.8142	-_-	-_-	8	8	42.6	35.102	1.1213E-120	13.35	12	8.4798	11	0.381044	0.20669	0.282913	0.142396	O00764	O00764	O00764	Pyridoxal kinase	O00764;F2Z2Y4;O00764-3;O00764-2;A8MV33	O00764;F2Z2Y4;O00764-3;O00764-2	Pyridoxal kinase	PDXK	>sp|O00764|PDXK_HUMAN Pyridoxal kinase OS=Homo sapiens GN=PDXK PE=1 SV=1;>tr|F2Z2Y4|F2Z2Y4_HUMAN Pyridoxal kinase OS=Homo sapiens GN=PDXK PE=1 SV=1;>sp|O00764-3|PDXK_HUMAN Isoform 3 of Pyridoxal kinase OS=Homo sapiens GN=PDXK;>sp|O00764-2|PDXK_HUMAN Isofor
-8.65959E-05	0.353549	-0.252071	0.232292	25.4252	25.5599	-_-	-_-	14	14	36.5	63.566	6.1039E-144	12.484	18	14.453	19	0.381203	0.520233	0.283075	0.465965	P31040	P31040	D6RFM5;P31040	Succinate dehydrogenase [ubiquinone] flavoprotein subunit, mitochondrial	D6RFM5;P31040;P31040-2;P31040-3;A0A087X1I3;H0Y8X1	D6RFM5;P31040;P31040-2;P31040-3;A0A087X1I3	Succinate dehydrogenase [ubiquinone] flavoprotein subunit, mitochondrial	SDHA	>tr|D6RFM5|D6RFM5_HUMAN Succinate dehydrogenase [ubiquinone] flavoprotein subunit, mitochondrial OS=Homo sapiens GN=SDHA PE=1 SV=1;>sp|P31040|SDHA_HUMAN Succinate dehydrogenase [ubiquinone] flavoprotein subunit, mitochondrial OS=Homo sapiens GN=SDHA PE=1 S
-0.0386878	0.353436	-0.414961	0.0825664	25.4651	26.2412	-_-	-_-	11	11	15.2	116.61	8.8745E-100	16.105	12	19.072	20	0.381362	0.780405	0.283237	0.708982	P26006	P26006	P26006;P26006-1	Integrin alpha-3	P26006;P26006-1;D6R9X8;H0YA49	P26006;P26006-1	Integrin alpha-3;Integrin alpha-3 heavy chain;Integrin alpha-3 light chain	ITGA3	>sp|P26006|ITA3_HUMAN Integrin alpha-3 OS=Homo sapiens GN=ITGA3 PE=1 SV=5;>sp|P26006-1|ITA3_HUMAN Isoform 2 of Integrin alpha-3 OS=Homo sapiens GN=ITGA3
0.018919	0.351967	0.116498	0.612305	25.2619	25.1226	-_-	-_-	9	9	38.2	51.7	6.1485E-46	16.999	13	16.178	13	0.383436	0.117037	0.285347	0.067309	P00390	P00390	P00390-2;P00390	Glutathione reductase, mitochondrial	P00390-2;P00390;P00390-4;P00390-3;P00390-5;H0YC68;E5RI06	P00390-2;P00390;P00390-4;P00390-3;P00390-5	Glutathione reductase, mitochondrial	GSR	>sp|P00390-2|GSHR_HUMAN Isoform Cytoplasmic of Glutathione reductase, mitochondrial OS=Homo sapiens GN=GSR;>sp|P00390|GSHR_HUMAN Glutathione reductase, mitochondrial OS=Homo sapiens GN=GSR PE=1 SV=2;>sp|P00390-4|GSHR_HUMAN Isoform 3 of Glutathione reductas
0.037312	0.351741	-0.478045	-0.187132	23.4005	23.355	-_-	-_-	6	6	29.1	33.287	5.0193E-35	20.005	6	17.08	7	0.383756	0.707006	0.446271	0.651196	Q14344	Q14344	Q14344-2;Q14344	Guanine nucleotide-binding protein subunit alpha-13	Q14344-2;Q14344	Q14344-2;Q14344	Guanine nucleotide-binding protein subunit alpha-13	GNA13	>sp|Q14344-2|GNA13_HUMAN Isoform 2 of Guanine nucleotide-binding protein subunit alpha-13 OS=Homo sapiens GN=GNA13;>sp|Q14344|GNA13_HUMAN Guanine nucleotide-binding protein subunit alpha-13 OS=Homo sapiens GN=GNA13 PE=1 SV=2
0.0422241	0.351063	0.0688772	0.428035	23.7657	24.3265	-_-	-_-	8	6	42.6	30.85	9.6957E-97	8.3405	6	16.764	11	0.384717	0.263092	0.447337	0.194994	O75828	O75828	O75828	Carbonyl reductase [NADPH] 3	O75828	O75828	Carbonyl reductase [NADPH] 3	CBR3	>sp|O75828|CBR3_HUMAN Carbonyl reductase [NADPH] 3 OS=Homo sapiens GN=CBR3 PE=1 SV=3
0.00532815	0.349365	-0.266004	0.196859	28.2379	28.1786	-_-	-_-	24	24	59.5	61.054	0	12.137	68	16.171	64	0.387127	0.577666	0.275312	0.475347	P10809	P10809	P10809	60 kDa heat shock protein, mitochondrial	P10809;E7ESH4;E7EXB4;P10809-2;C9JL25;C9JL19;C9JCQ4;C9J0S9	P10809	60 kDa heat shock protein, mitochondrial	HSPD1	>sp|P10809|CH60_HUMAN 60 kDa heat shock protein, mitochondrial OS=Homo sapiens GN=HSPD1 PE=1 SV=2
0.0405417	0.349365	-0.528261	-0.149569	23.9	23.5571	-_-	-_-	7	7	36.9	28.86	7.0943E-24	16.572	7	9.2832	6	0.387127	0.77577	0.450012	0.717682	Q16270	Q16270	Q16270-2;Q16270	Insulin-like growth factor-binding protein 7	Q16270-2;Q16270	Q16270-2;Q16270	Insulin-like growth factor-binding protein 7	IGFBP7	>sp|Q16270-2|IBP7_HUMAN Isoform 2 of Insulin-like growth factor-binding protein 7 OS=Homo sapiens GN=IGFBP7;>sp|Q16270|IBP7_HUMAN Insulin-like growth factor-binding protein 7 OS=Homo sapiens GN=IGFBP7 PE=1 SV=1
0.0200577	0.347779	-0.194807	0.312665	21.8286	21.7068	-_-	-_-	4	4	17.1	35.984	1.7694E-29	13.213	3	36.924	2	0.389387	0.401758	0.416053	0.423257	Q8TE77	Q8TE77	A0A087WWG1;Q8TE77-2;Q8TE77	Protein phosphatase Slingshot homolog 3	A0A087WWG1;Q8TE77-2;Q8TE77;Q8TE77-3;E9PIT5;Q8TE77-5;Q8TE77-4;C9JUG3	A0A087WWG1;Q8TE77-2;Q8TE77;Q8TE77-3;E9PIT5	Protein phosphatase Slingshot homolog 3	SSH3	>tr|A0A087WWG1|A0A087WWG1_HUMAN Protein phosphatase Slingshot homolog 3 (Fragment) OS=Homo sapiens GN=SSH3 PE=1 SV=1;>sp|Q8TE77-2|SSH3_HUMAN Isoform 2 of Protein phosphatase Slingshot homolog 3 OS=Homo sapiens GN=SSH3;>sp|Q8TE77|SSH3_HUMAN Protein phosphat
0.0241777	0.345169	-0.44044	0.0430645	23.9958	24.0738	-_-	-_-	7	7	20.8	51.851	2.5578E-58	10.939	9	21.992	10	0.393124	0.855028	0.456662	0.910795	O75306	O75306	O75306-2;O75306	NADH dehydrogenase [ubiquinone] iron-sulfur protein 2, mitochondrial	O75306-2;O75306	O75306-2;O75306	NADH dehydrogenase [ubiquinone] iron-sulfur protein 2, mitochondrial	NDUFS2	>sp|O75306-2|NDUS2_HUMAN Isoform 2 of NADH dehydrogenase [ubiquinone] iron-sulfur protein 2, mitochondrial OS=Homo sapiens GN=NDUFS2;>sp|O75306|NDUS2_HUMAN NADH dehydrogenase [ubiquinone] iron-sulfur protein 2, mitochondrial OS=Homo sapiens GN=NDUFS2 PE=1
0.0117819	0.34426	-0.28604	0.194465	27.0238	26.956	-_-	-_-	17	17	40.3	61.397	1.6058E-158	15.793	38	14.419	32	0.39443	0.581651	0.282403	0.479769	P00367	P00367	P00367	Glutamate dehydrogenase 1, mitochondrial	P00367;P00367-3;P00367-2;P49448	P00367;P00367-3;P00367-2;P49448	Glutamate dehydrogenase 1, mitochondrial;Glutamate dehydrogenase 2, mitochondrial	GLUD1;GLUD2	>sp|P00367|DHE3_HUMAN Glutamate dehydrogenase 1, mitochondrial OS=Homo sapiens GN=GLUD1 PE=1 SV=2;>sp|P00367-3|DHE3_HUMAN Isoform 3 of Glutamate dehydrogenase 1, mitochondrial OS=Homo sapiens GN=GLUD1;>sp|P00367-2|DHE3_HUMAN Isoform 2 of Glutamate dehydrog
0.0648829	0.34301	-0.119918	0.356144	19.4104	21.0475	-_-	-_-	2	2	4.1	62.528	1.3595E-06	NaN	1	22.439	2	0.396232	0.345046	0.482787	0.37996	Q96SU4	Q96SU4	Q96SU4-5;Q96SU4-4;Q96SU4-3;Q96SU4-7;Q96SU4-2;Q96SU4;Q96SU4-6	Oxysterol-binding protein-related protein 9	Q96SU4-5;Q96SU4-4;Q96SU4-3;Q96SU4-7;Q96SU4-2;Q96SU4;Q96SU4-6;A0A096LPC8	Q96SU4-5;Q96SU4-4;Q96SU4-3;Q96SU4-7;Q96SU4-2;Q96SU4;Q96SU4-6;A0A096LPC8	Oxysterol-binding protein-related protein 9	OSBPL9	>sp|Q96SU4-5|OSBL9_HUMAN Isoform 5 of Oxysterol-binding protein-related protein 9 OS=Homo sapiens GN=OSBPL9;>sp|Q96SU4-4|OSBL9_HUMAN Isoform 4 of Oxysterol-binding protein-related protein 9 OS=Homo sapiens GN=OSBPL9;>sp|Q96SU4-3|OSBL9_HUMAN Isoform 3 of Ox
-0.0059996	0.34153	-0.412616	0.0221902	27.385	27.4172	-_-	-_-	12	2	70.1	20.825	1.0713E-121	15.022	16	24.361	13	0.39837	0.895038	0.286245	0.846718	P61224	P61224	P61224	Ras-related protein Rap-1b	P61224;E7ESV4;P61224-3;F5H7Y6;F5H6R7;F5H004;F5GX62;A6NIZ1;F5H0B7;F5H500;F5GYB5;P61224-2;F5H077;F5GWU8;F5H491;F5H823;B7ZB78;F5GZG1;F5H4H0;F5GYH7;F8WBC0	P61224;E7ESV4;P61224-3;F5H7Y6;F5H6R7;F5H004;F5GX62;A6NIZ1;F5H0B7;F5H500;F5GYB5;P61224-2;F5H077;F5GWU8;F5H491;F5H823;B7ZB78;F5GZG1	Ras-related protein Rap-1b;Ras-related protein Rap-1b-like protein	RAP1B	>sp|P61224|RAP1B_HUMAN Ras-related protein Rap-1b OS=Homo sapiens GN=RAP1B PE=1 SV=1;>tr|E7ESV4|E7ESV4_HUMAN Ras-related protein Rap-1b (Fragment) OS=Homo sapiens GN=RAP1B PE=1 SV=1;>sp|P61224-3|RAP1B_HUMAN Isoform 3 of Ras-related protein Rap-1b OS=Homo s
-0.00524649	0.340847	0.495388	0.869871	22.1529	21.4893	-_-	-_-	4	4	20.1	34.596	1.5523E-11	16.676	3	29.725	3	0.39936	0.0282472	0.42532	0.0314321	Q96GK7	Q96GK7	Q96GK7	Fumarylacetoacetate hydrolase domain-containing protein 2A	Q96GK7;C9JGM0;Q6P2I3	Q96GK7;C9JGM0;Q6P2I3	Fumarylacetoacetate hydrolase domain-containing protein 2A;Fumarylacetoacetate hydrolase domain-containing protein 2B	FAHD2A;FAHD2B	>sp|Q96GK7|FAH2A_HUMAN Fumarylacetoacetate hydrolase domain-containing protein 2A OS=Homo sapiens GN=FAHD2A PE=1 SV=1;>tr|C9JGM0|C9JGM0_HUMAN Fumarylacetoacetate hydrolase domain-containing protein 2A (Fragment) OS=Homo sapiens GN=FAHD2A PE=1 SV=1;>sp|Q6P2
0.0920721	0.340505	0.0951818	0.517024	23.4886	23.628	-_-	-_-	9	9	12	132.6	2.1549E-43	14.061	7	10.687	8	0.399856	0.181691	0.464118	0.174591	Q9BTW9	Q9BTW9	Q9BTW9;J3KR97;Q9BTW9-4	Tubulin-specific chaperone D	Q9BTW9;J3KR97;Q9BTW9-4;Q9BTW9-5;I3L0V3;I3L120;I3L4D2;I3L1S3;I3L3H4;I3L131;Q9BTW9-3;I3L143;I3L163;I3L500;I3L439	Q9BTW9;J3KR97;Q9BTW9-4;Q9BTW9-5	Tubulin-specific chaperone D	TBCD	>sp|Q9BTW9|TBCD_HUMAN Tubulin-specific chaperone D OS=Homo sapiens GN=TBCD PE=1 SV=2;>tr|J3KR97|J3KR97_HUMAN Tubulin-specific chaperone D OS=Homo sapiens GN=TBCD PE=1 SV=1;>sp|Q9BTW9-4|TBCD_HUMAN Isoform 4 of Tubulin-specific chaperone D OS=Homo sapiens GN
-0.0471894	0.339251	-0.432162	0.0487942	21.8846	21.5818	-_-	-_-	3	3	6.2	103.96	9.0146E-10	9.3898	3	9.0997	3	0.401677	0.844106	0.42747	0.872006	Q4KMQ2	Q4KMQ2	Q4KMQ2-3;Q4KMQ2;Q4KMQ2-4;Q4KMQ2-2	Anoctamin-6	Q4KMQ2-3;Q4KMQ2;Q4KMQ2-4;Q4KMQ2-2	Q4KMQ2-3;Q4KMQ2;Q4KMQ2-4;Q4KMQ2-2	Anoctamin-6	ANO6	>sp|Q4KMQ2-3|ANO6_HUMAN Isoform 3 of Anoctamin-6 OS=Homo sapiens GN=ANO6;>sp|Q4KMQ2|ANO6_HUMAN Anoctamin-6 OS=Homo sapiens GN=ANO6 PE=1 SV=2;>sp|Q4KMQ2-4|ANO6_HUMAN Isoform 4 of Anoctamin-6 OS=Homo sapiens GN=ANO6;>sp|Q4KMQ2-2|ANO6_HUMAN Isoform 2 of Anoct
-0.0820718	0.338339	-0.0292641	0.561595	25.7807	25.679	-_-	-_-	12	12	41.1	46.382	1.3625E-125	19.119	22	18.641	21	0.403006	0.148744	0.305433	0.0924246	Q12765	Q12765	Q12765;Q12765-2	Secernin-1	Q12765;Q12765-2;Q12765-3;C9K052;B8ZZP4;C9J7U9	Q12765;Q12765-2;Q12765-3;C9K052	Secernin-1	SCRN1	>sp|Q12765|SCRN1_HUMAN Secernin-1 OS=Homo sapiens GN=SCRN1 PE=1 SV=2;>sp|Q12765-2|SCRN1_HUMAN Isoform 2 of Secernin-1 OS=Homo sapiens GN=SCRN1;>sp|Q12765-3|SCRN1_HUMAN Isoform 3 of Secernin-1 OS=Homo sapiens GN=SCRN1;>tr|C9K052|C9K052_HUMAN Secernin-1 (Fra
0.0199154	0.337997	-0.36049	0.0829751	25.1329	25.1955	-_-	-_-	10	10	53.9	38.534	1.6241E-160	20.468	12	15.762	13	0.403505	0.779642	0.305949	0.766753	Q9UJZ1	Q9UJZ1	Q9UJZ1	Stomatin-like protein 2, mitochondrial	Q9UJZ1;A0A087WYB4;Q9UJZ1-2;F2Z2I8	Q9UJZ1;A0A087WYB4;Q9UJZ1-2	Stomatin-like protein 2, mitochondrial	STOML2	>sp|Q9UJZ1|STML2_HUMAN Stomatin-like protein 2, mitochondrial OS=Homo sapiens GN=STOML2 PE=1 SV=1;>tr|A0A087WYB4|A0A087WYB4_HUMAN Stomatin-like protein 2, mitochondrial OS=Homo sapiens GN=STOML2 PE=1 SV=1;>sp|Q9UJZ1-2|STML2_HUMAN Isoform 2 of Stomatin-like
0.0275787	0.337654	-0.533388	-0.0435716	25.1223	25.539	-_-	-_-	17	17	32.2	84.784	4.1952E-107	18.971	21	24.216	19	0.404005	0.977721	0.306466	0.94763	O60568	O60568	O60568	Procollagen-lysine,2-oxoglutarate 5-dioxygenase 3	O60568;H7C2S8;H7C2V1;H7C0B8;C9JIX5;C9JU11	O60568	Procollagen-lysine,2-oxoglutarate 5-dioxygenase 3	PLOD3	>sp|O60568|PLOD3_HUMAN Procollagen-lysine,2-oxoglutarate 5-dioxygenase 3 OS=Homo sapiens GN=PLOD3 PE=1 SV=1
0.00963388	0.337654	-0.200399	0.0951818	21.3079	19.9574	-_-	-_-	3	3	22.1	32.611	9.8385E-13	51.621	2	NaN	1	0.404005	0.756958	0.429629	0.732472	Q04323	Q04323	E9PJ81;E9PRQ7;Q04323;Q04323-2	UBX domain-containing protein 1	E9PJ81;E9PRQ7;Q04323;Q04323-2;A0A087WTZ5	E9PJ81;E9PRQ7;Q04323;Q04323-2;A0A087WTZ5	UBX domain-containing protein 1	UBXN1	>tr|E9PJ81|E9PJ81_HUMAN UBX domain-containing protein 1 (Fragment) OS=Homo sapiens GN=UBXN1 PE=1 SV=1;>tr|E9PRQ7|E9PRQ7_HUMAN UBX domain-containing protein 1 OS=Homo sapiens GN=UBXN1 PE=1 SV=1;>sp|Q04323|UBXN1_HUMAN UBX domain-containing protein 1 OS=Homo
0.0554733	0.336969	-0.481827	-0.014485	20.2425	19.8727	-_-	-_-	2	2	3.7	92.227	0.00044702	4.3747	2	NaN	1	0.405006	0.965922	0.49039	0.907228	Q14644	Q14644	Q14644-2;Q14644	Ras GTPase-activating protein 3	Q14644-2;Q14644	Q14644-2;Q14644	Ras GTPase-activating protein 3	RASA3	>sp|Q14644-2|RASA3_HUMAN Isoform 2 of Ras GTPase-activating protein 3 OS=Homo sapiens GN=RASA3;>sp|Q14644|RASA3_HUMAN Ras GTPase-activating protein 3 OS=Homo sapiens GN=RASA3 PE=1 SV=3
0.0513026	0.335369	0.268554	0.634872	23.7337	23.6032	-_-	-_-	6	6	31.9	33.232	1.3794E-26	12.24	6	3.8118	6	0.407349	0.104756	0.472406	0.0954541	Q9HC38	Q9HC38	Q9HC38-2;Q9HC38;F6TLX2	Glyoxalase domain-containing protein 4	Q9HC38-2;Q9HC38;F6TLX2;I3L3Q4;Q9HC38-3;I3L1I0	Q9HC38-2;Q9HC38;F6TLX2;I3L3Q4;Q9HC38-3	Glyoxalase domain-containing protein 4	GLOD4	>sp|Q9HC38-2|GLOD4_HUMAN Isoform 2 of Glyoxalase domain-containing protein 4 OS=Homo sapiens GN=GLOD4;>sp|Q9HC38|GLOD4_HUMAN Glyoxalase domain-containing protein 4 OS=Homo sapiens GN=GLOD4 PE=1 SV=1;>tr|F6TLX2|F6TLX2_HUMAN Glyoxalase domain-containing prot
0.101784	0.335255	-0.499402	-0.164092	21.1863	21.5689	-_-	-_-	2	2	14.3	20.108	1.4634E-08	15.86	2	11.807	2	0.407517	0.74894	0.432883	0.725893	O43181	O43181	O43181	NADH dehydrogenase [ubiquinone] iron-sulfur protein 4, mitochondrial	O43181;H0Y9M8	O43181;H0Y9M8	NADH dehydrogenase [ubiquinone] iron-sulfur protein 4, mitochondrial	NDUFS4	>sp|O43181|NDUS4_HUMAN NADH dehydrogenase [ubiquinone] iron-sulfur protein 4, mitochondrial OS=Homo sapiens GN=NDUFS4 PE=1 SV=1;>tr|H0Y9M8|H0Y9M8_HUMAN NADH dehydrogenase [ubiquinone] iron-sulfur protein 4, mitochondrial (Fragment) OS=Homo sapiens GN=NDUFS
-0.0537333	0.334339	-0.0413429	0.348912	22.6562	21.5019	-_-	-_-	2	2	11.1	35.023	4.5867E-06	16.383	3	8.1954	2	0.408861	0.354107	0.434128	0.374189	Q96BJ3	Q96BJ3	Q96BJ3	Axin interactor, dorsalization-associated protein	Q96BJ3;Q96BJ3-2;Q96BJ3-3	Q96BJ3;Q96BJ3-2;Q96BJ3-3	Axin interactor, dorsalization-associated protein	AIDA	>sp|Q96BJ3|AIDA_HUMAN Axin interactor, dorsalization-associated protein OS=Homo sapiens GN=AIDA PE=1 SV=1;>sp|Q96BJ3-2|AIDA_HUMAN Isoform 2 of Axin interactor, dorsalization-associated protein OS=Homo sapiens GN=AIDA;>sp|Q96BJ3-3|AIDA_HUMAN Isoform 3 of Ax
0.0160683	0.334111	-0.196161	0.353323	22.8932	23.2336	-_-	-_-	7	7	12.3	92.967	9.6343E-30	18.742	9	40.354	11	0.409197	0.348562	0.474449	0.353722	Q13488	Q13488	Q13488	V-type proton ATPase 116 kDa subunit a isoform 3	Q13488;E9PNA6;Q13488-2;E9PM12;E9PMC5;H0YCE3;H0YEL3	Q13488;E9PNA6;Q13488-2	V-type proton ATPase 116 kDa subunit a isoform 3	TCIRG1	>sp|Q13488|VPP3_HUMAN V-type proton ATPase 116 kDa subunit a isoform 3 OS=Homo sapiens GN=TCIRG1 PE=1 SV=3;>tr|E9PNA6|E9PNA6_HUMAN V-type proton ATPase subunit a (Fragment) OS=Homo sapiens GN=TCIRG1 PE=1 SV=1;>sp|Q13488-2|VPP3_HUMAN Isoform Short of V-type
0.0538064	0.330558	0.254231	0.589572	21.9738	21.4468	-_-	-_-	2	2	11.2	24.95	1.2284E-34	9.0881	2	6.4199	2	0.414442	0.130525	0.439294	0.141005	Q9H444	Q9H444	Q9H444	Charged multivesicular body protein 4b	Q9H444	Q9H444	Charged multivesicular body protein 4b	CHMP4B	>sp|Q9H444|CHM4B_HUMAN Charged multivesicular body protein 4b OS=Homo sapiens GN=CHMP4B PE=1 SV=1
0.0480967	0.330558	0.0583859	0.449112	24.5768	24.0867	-_-	-_-	8	8	46.5	34.293	5.2654E-61	15.339	9	25.656	9	0.414442	0.241848	0.317311	0.238347	Q16836	Q16836	Q16836;E9PF18;Q16836-3;Q16836-2;A0A0A0MSE2	Hydroxyacyl-coenzyme A dehydrogenase, mitochondrial	Q16836;E9PF18;Q16836-3;Q16836-2;A0A0A0MSE2	Q16836;E9PF18;Q16836-3;Q16836-2;A0A0A0MSE2	Hydroxyacyl-coenzyme A dehydrogenase, mitochondrial	HADH	>sp|Q16836|HCDH_HUMAN Hydroxyacyl-coenzyme A dehydrogenase, mitochondrial OS=Homo sapiens GN=HADH PE=1 SV=3;>tr|E9PF18|E9PF18_HUMAN Hydroxyacyl-coenzyme A dehydrogenase, mitochondrial OS=Homo sapiens GN=HADH PE=1 SV=1;>sp|Q16836-3|HCDH_HUMAN Isoform 3 of H
-0.0277779	0.330214	-0.068907	0.397474	28.6298	28.5281	-_-	-_-	24	24	66.1	54.603	6.5969E-278	22.109	58	18.949	56	0.414952	0.296127	0.302547	0.189647	Q16881	Q16881	F8W809;Q16881-5;Q16881-2;A0A087WSW9;Q16881-4;E9PNQ6;Q16881-3;Q16881-6;Q16881;A0A087WSY9	Thioredoxin reductase 1, cytoplasmic	F8W809;Q16881-5;Q16881-2;A0A087WSW9;Q16881-4;E9PNQ6;Q16881-3;Q16881-6;Q16881;A0A087WSY9;E9PIR7;E2QRB9;Q16881-7;E9PKD3;A0A0B4J225;E9PIZ5;E9PLT3;E9PKI4;E9PQI3;E9PRI8;E9PJU2;A0A096LPD9;E7EWK1;A0A096LPK7;E7ENA2;Q9NNW7-2;D3YTF8;D3YTF9;Q9NNW7	F8W809;Q16881-5;Q16881-2;A0A087WSW9;Q16881-4;E9PNQ6;Q16881-3;Q16881-6;Q16881;A0A087WSY9;E9PIR7;E2QRB9;Q16881-7	Thioredoxin reductase 1, cytoplasmic	TXNRD1	>tr|F8W809|F8W809_HUMAN Thioredoxin reductase 1, cytoplasmic OS=Homo sapiens GN=TXNRD1 PE=1 SV=1;>sp|Q16881-5|TRXR1_HUMAN Isoform 5 of Thioredoxin reductase 1, cytoplasmic OS=Homo sapiens GN=TXNRD1;>sp|Q16881-2|TRXR1_HUMAN Isoform 2 of Thioredoxin reductas
-0.0407343	0.329755	0.0680517	0.51005	27.8599	27.7283	-_-	-_-	14	9	39.8	63.146	0	14.152	33	11.098	36	0.415633	0.187301	0.303221	0.099539	P06744	P06744	P06744;P06744-2;A0A0A0MTS2	Glucose-6-phosphate isomerase	P06744;P06744-2;A0A0A0MTS2;K7EQ48;K7EPY4;K7EP41;K7ENA0;K7ESF4;K7EIL4;K7ERK8;K7ELR7;K7ERC6	P06744;P06744-2;A0A0A0MTS2;K7EQ48	Glucose-6-phosphate isomerase	GPI	>sp|P06744|G6PI_HUMAN Glucose-6-phosphate isomerase OS=Homo sapiens GN=GPI PE=1 SV=4;>sp|P06744-2|G6PI_HUMAN Isoform 2 of Glucose-6-phosphate isomerase OS=Homo sapiens GN=GPI;>tr|A0A0A0MTS2|A0A0A0MTS2_HUMAN Glucose-6-phosphate isomerase (Fragment) OS=Homo
-0.00121239	0.328837	-0.388639	0.0167816	21.3743	21.3641	-_-	-_-	2	2	6.6	39.908	2.3784E-10	32.267	2	16.596	2	0.416999	0.905452	0.441658	0.933449	Q9H074	Q9H074	D6REB4;Q9H074-3;Q9H074-2;Q9H074	Polyadenylate-binding protein-interacting protein 1	D6REB4;Q9H074-3;Q9H074-2;Q9H074	D6REB4;Q9H074-3;Q9H074-2;Q9H074	Polyadenylate-binding protein-interacting protein 1	PAIP1	>tr|D6REB4|D6REB4_HUMAN Polyadenylate-binding protein-interacting protein 1 OS=Homo sapiens GN=PAIP1 PE=1 SV=1;>sp|Q9H074-3|PAIP1_HUMAN Isoform 3 of Polyadenylate-binding protein-interacting protein 1 OS=Homo sapiens GN=PAIP1;>sp|Q9H074-2|PAIP1_HUMAN Isofo
-0.0652042	0.327228	-0.0576469	0.461738	22.663	21.7672	-_-	-_-	8	8	3.7	403.08	2.7456E-25	23.264	5	35.648	5	0.419396	0.229716	0.443874	0.245168	Q709C8	Q709C8	Q709C8-4;Q709C8-2;Q709C8-3;Q709C8	Vacuolar protein sorting-associated protein 13C	Q709C8-4;Q709C8-2;Q709C8-3;Q709C8	Q709C8-4;Q709C8-2;Q709C8-3;Q709C8	Vacuolar protein sorting-associated protein 13C	VPS13C	>sp|Q709C8-4|VP13C_HUMAN Isoform 4 of Vacuolar protein sorting-associated protein 13C OS=Homo sapiens GN=VPS13C;>sp|Q709C8-2|VP13C_HUMAN Isoform 2 of Vacuolar protein sorting-associated protein 13C OS=Homo sapiens GN=VPS13C;>sp|Q709C8-3|VP13C_HUMAN Isoform
0.016211	0.324926	-0.360657	0.0585243	27.1551	27.3791	-_-	-_-	9	6	66.2	23.482	1.297E-187	6.2986	11	13.698	13	0.422839	0.825628	0.310374	0.762972	P51148	P51148	P51148;P51148-2	Ras-related protein Rab-5C	P51148;P51148-2;K7ERI8;K7ERQ8;F8VVK3;K7ENY4;F8VWU4;F8VSF8;K7EIP6;F8WCY6;F8WD79;F8VPW9;F8VWZ7	P51148;P51148-2;K7ERI8;K7ERQ8;F8VVK3;K7ENY4	Ras-related protein Rab-5C	RAB5C	>sp|P51148|RAB5C_HUMAN Ras-related protein Rab-5C OS=Homo sapiens GN=RAB5C PE=1 SV=2;>sp|P51148-2|RAB5C_HUMAN Isoform 2 of Ras-related protein Rab-5C OS=Homo sapiens GN=RAB5C;>tr|K7ERI8|K7ERI8_HUMAN Uncharacterized protein OS=Homo sapiens PE=3 SV=1;>tr|K7E
-0.0425608	0.324465	-0.122146	0.389347	26.1266	26.0849	-_-	-_-	23	14	46.9	70.02	0	13.688	14	24.238	20	0.423531	0.305361	0.311062	0.236453	P54652	P54652	P54652	Heat shock-related 70 kDa protein 2	P54652	P54652	Heat shock-related 70 kDa protein 2	HSPA2	>sp|P54652|HSP72_HUMAN Heat shock-related 70 kDa protein 2 OS=Homo sapiens GN=HSPA2 PE=1 SV=1
0.00345838	0.32435	0.0784732	0.514905	27.697	27.7197	-_-	-_-	10	10	37.1	36.426	2.0341E-129	11.296	19	7.0737	20	0.423704	0.183382	0.311234	0.0966013	P40925	P40925	P40925;P40925-3	Malate dehydrogenase, cytoplasmic	P40925;P40925-3;B9A041;P40925-2;B8ZZ51;C9JF79;C9JRL4;C9JLV6	P40925;P40925-3;B9A041;P40925-2;B8ZZ51;C9JF79	Malate dehydrogenase, cytoplasmic;Malate dehydrogenase	MDH1	>sp|P40925|MDHC_HUMAN Malate dehydrogenase, cytoplasmic OS=Homo sapiens GN=MDH1 PE=1 SV=4;>sp|P40925-3|MDHC_HUMAN Isoform 3 of Malate dehydrogenase, cytoplasmic OS=Homo sapiens GN=MDH1;>tr|B9A041|B9A041_HUMAN Malate dehydrogenase, cytoplasmic OS=Homo sapie
-0.00219453	0.323889	-0.164141	0.25181	27.4341	26.8347	-_-	-_-	13	13	43	47.517	1.1026E-166	10.945	21	11.253	25	0.424396	0.489904	0.311924	0.380184	P00505	P00505	P00505	Aspartate aminotransferase, mitochondrial	P00505;P00505-2	P00505;P00505-2	Aspartate aminotransferase, mitochondrial	GOT2	>sp|P00505|AATM_HUMAN Aspartate aminotransferase, mitochondrial OS=Homo sapiens GN=GOT2 PE=1 SV=3;>sp|P00505-2|AATM_HUMAN Isoform 2 of Aspartate aminotransferase, mitochondrial OS=Homo sapiens GN=GOT2
-0.00670966	0.323543	-0.029912	0.391218	26.6227	26.6659	-_-	-_-	10	10	56.4	31.462	7.0675E-144	14.345	20	10.641	21	0.424916	0.303218	0.312442	0.196018	P10768	P10768	P10768	S-formylglutathione hydrolase	P10768;X6RA14;H7BZT7;U3KQT1	P10768;X6RA14;H7BZT7	S-formylglutathione hydrolase	ESD	>sp|P10768|ESTD_HUMAN S-formylglutathione hydrolase OS=Homo sapiens GN=ESD PE=1 SV=2;>tr|X6RA14|X6RA14_HUMAN S-formylglutathione hydrolase OS=Homo sapiens GN=ESD PE=1 SV=1;>tr|H7BZT7|H7BZT7_HUMAN S-formylglutathione hydrolase (Fragment) OS=Homo sapiens GN=
-0.0210283	0.322044	0.00504059	0.422341	28.4294	28.7293	-_-	-_-	12	12	74.5	18.012	3.847E-154	12.874	23	16.538	24	0.427175	0.269047	0.314695	0.165831	P62937	P62937	P62937	Peptidyl-prolyl cis-trans isomerase A	P62937;P62937-2;F8WE65;C9J5S7;E5RIZ5;Q9Y536;F5H284;A0A0B4J2A2;A0A075B767;A0A075B759	P62937;P62937-2;F8WE65;C9J5S7	Peptidyl-prolyl cis-trans isomerase A;Peptidyl-prolyl cis-trans isomerase A, N-terminally processed;Peptidyl-prolyl cis-trans isomerase	PPIA	>sp|P62937|PPIA_HUMAN Peptidyl-prolyl cis-trans isomerase A OS=Homo sapiens GN=PPIA PE=1 SV=2;>sp|P62937-2|PPIA_HUMAN Isoform 2 of Peptidyl-prolyl cis-trans isomerase A OS=Homo sapiens GN=PPIA;>tr|F8WE65|F8WE65_HUMAN Peptidyl-prolyl cis-trans isomerase OS=
-0.016512	0.320311	0.0496307	0.480162	27.0168	26.6775	-_-	-_-	14	14	58.2	36.573	1.3728E-151	40.985	20	35.662	24	0.429792	0.212799	0.317311	0.119227	P14550	P14550	P14550	Alcohol dehydrogenase [NADP(+)]	P14550;Q5T621;V9GYG2;V9GYP9	P14550	Alcohol dehydrogenase [NADP(+)]	AKR1A1	>sp|P14550|AK1A1_HUMAN Alcohol dehydrogenase [NADP(+)] OS=Homo sapiens GN=AKR1A1 PE=1 SV=3
-0.0147765	0.320196	-0.245882	0.301705	22.8079	21.3593	-_-	-_-	9	9	5.3	246.6	5.2019E-31	11.284	7	24.632	3	0.429967	0.416892	0.497361	0.438804	Q13439	Q13439	H0Y6I0;Q13439-3;Q13439-4;Q13439;Q13439-5	Golgin subfamily A member 4	H0Y6I0;Q13439-3;Q13439-4;Q13439;Q13439-5;C9JHJ5	H0Y6I0;Q13439-3;Q13439-4;Q13439;Q13439-5;C9JHJ5	Golgin subfamily A member 4	GOLGA4	>tr|H0Y6I0|H0Y6I0_HUMAN Golgin subfamily A member 4 (Fragment) OS=Homo sapiens GN=GOLGA4 PE=1 SV=1;>sp|Q13439-3|GOGA4_HUMAN Isoform 3 of Golgin subfamily A member 4 OS=Homo sapiens GN=GOLGA4;>sp|Q13439-4|GOGA4_HUMAN Isoform 4 of Golgin subfamily A member 4
0.00848693	0.32008	-0.159895	0.268913	21.122	21.236	-_-	-_-	2	2	7.1	73.776	5.3294E-25	0.5254	2	11.67	2	0.430142	0.46413	0.511984	0.48723	P23786	P23786	P23786	Carnitine O-palmitoyltransferase 2, mitochondrial	P23786	P23786	Carnitine O-palmitoyltransferase 2, mitochondrial	CPT2	>sp|P23786|CPT2_HUMAN Carnitine O-palmitoyltransferase 2, mitochondrial OS=Homo sapiens GN=CPT2 PE=1 SV=2
-0.0121262	0.319734	0.25532	0.656359	23.727	23.2918	-_-	-_-	4	4	30	28.338	1.9784E-32	19.699	4	15.988	3	0.430668	0.0940348	0.498132	0.0847492	Q9NVZ3	Q9NVZ3	Q9NVZ3	Adaptin ear-binding coat-associated protein 2	Q9NVZ3;D6RAN6;Q9NVZ3-3;F6SKB8;Q9NVZ3-2;D6RB24;Q9NVZ3-4;H0Y970	Q9NVZ3;D6RAN6;Q9NVZ3-3;F6SKB8;Q9NVZ3-2;D6RB24;Q9NVZ3-4	Adaptin ear-binding coat-associated protein 2	NECAP2	>sp|Q9NVZ3|NECP2_HUMAN Adaptin ear-binding coat-associated protein 2 OS=Homo sapiens GN=NECAP2 PE=1 SV=1;>tr|D6RAN6|D6RAN6_HUMAN Adaptin ear-binding coat-associated protein 2 OS=Homo sapiens GN=NECAP2 PE=1 SV=1;>sp|Q9NVZ3-3|NECP2_HUMAN Isoform 3 of Adaptin
0.0719	0.319502	-0.173905	0.206268	22.2311	22.7891	-_-	-_-	5	5	9.3	96.798	5.2089E-25	18.483	3	16.352	5	0.431018	0.562127	0.454601	0.588553	P46379	P46379	P46379-4;P46379-5;P46379-2;P46379;P46379-3	Large proline-rich protein BAG6	P46379-4;P46379-5;P46379-2;P46379;P46379-3;F6S6P2;X6REW1;H0Y4L1;F6TC96;F6UR09;F6U1F2;F6XTU0;H0Y710;A0A0A6YYP0;F6WML8;F6VEM6;F6X9W3;F6U341	P46379-4;P46379-5;P46379-2;P46379;P46379-3	Large proline-rich protein BAG6	BAG6	>sp|P46379-4|BAG6_HUMAN Isoform 4 of Large proline-rich protein BAG6 OS=Homo sapiens GN=BAG6;>sp|P46379-5|BAG6_HUMAN Isoform 5 of Large proline-rich protein BAG6 OS=Homo sapiens GN=BAG6;>sp|P46379-2|BAG6_HUMAN Isoform 2 of Large proline-rich protein BAG6 O
-0.0107156	0.317883	-0.120106	0.282262	24.3046	24.3162	-_-	-_-	10	9	25.7	56.381	1.2476E-102	10.395	10	16.279	13	0.433478	0.44455	0.337301	0.382241	P05091	P05091	P05091	Aldehyde dehydrogenase, mitochondrial	P05091;P05091-2;F8VP50;S4R3S4	P05091;P05091-2	Aldehyde dehydrogenase, mitochondrial	ALDH2	>sp|P05091|ALDH2_HUMAN Aldehyde dehydrogenase, mitochondrial OS=Homo sapiens GN=ALDH2 PE=1 SV=2;>sp|P05091-2|ALDH2_HUMAN Isoform 2 of Aldehyde dehydrogenase, mitochondrial OS=Homo sapiens GN=ALDH2
-0.213471	0.316841	-0.266142	0.156526	20.4851	22.3671	-_-	-_-	4	4	6.1	131.2	6.8428E-17	NaN	1	8.3601	3	0.435065	0.646456	0.516182	0.672826	Q01970	Q01970	Q01970-2;Q01970	1-phosphatidylinositol 4,5-bisphosphate phosphodiesterase beta-3	Q01970-2;Q01970	Q01970-2;Q01970	1-phosphatidylinositol 4,5-bisphosphate phosphodiesterase beta-3	PLCB3	>sp|Q01970-2|PLCB3_HUMAN Isoform 2 of 1-phosphatidylinositol 4,5-bisphosphate phosphodiesterase beta-3 OS=Homo sapiens GN=PLCB3;>sp|Q01970|PLCB3_HUMAN 1-phosphatidylinositol 4,5-bisphosphate phosphodiesterase beta-3 OS=Homo sapiens GN=PLCB3 PE=1 SV=2
0.0655723	0.316609	-0.196409	0.343123	23.2374	23.4486	-_-	-_-	3	3	35	18.048	7.1175E-24	8.0459	3	10.041	3	0.435419	0.361468	0.503361	0.367807	Q9NWV4	Q9NWV4	Q9NWV4	UPF0587 protein C1orf123	Q9NWV4	Q9NWV4	UPF0587 protein C1orf123	C1orf123	>sp|Q9NWV4|CA123_HUMAN UPF0587 protein C1orf123 OS=Homo sapiens GN=C1orf123 PE=1 SV=1
0.0654344	0.314407	-0.156161	0.239642	23.5816	24.0365	-_-	-_-	5	5	23.9	30.895	1.7405E-32	9.7495	6	13.752	5	0.438786	0.508699	0.507064	0.529584	P42126	P42126	P42126-2;P42126	Enoyl-CoA delta isomerase 1, mitochondrial	P42126-2;P42126;Q96DC0;H3BS70	P42126-2;P42126;Q96DC0;H3BS70	Enoyl-CoA delta isomerase 1, mitochondrial	ECI1;DCI	>sp|P42126-2|ECI1_HUMAN Isoform 2 of Enoyl-CoA delta isomerase 1, mitochondrial OS=Homo sapiens GN=ECI1;>sp|P42126|ECI1_HUMAN Enoyl-CoA delta isomerase 1, mitochondrial OS=Homo sapiens GN=ECI1 PE=1 SV=1;>tr|Q96DC0|Q96DC0_HUMAN DCI protein OS=Homo sapiens G
-0.076615	0.312898	-0.383097	-0.0192288	21.3449	19.4122	-_-	-_-	2	2	6.7	45.843	0.00013886	7.8877	2	NaN	1	0.441102	0.975122	0.463886	0.914956	Q6P1N0	Q6P1N0	K7EMP1;Q6P1N0-2;Q6P1N0	Coiled-coil and C2 domain-containing protein 1A	K7EMP1;Q6P1N0-2;Q6P1N0	K7EMP1;Q6P1N0-2;Q6P1N0	Coiled-coil and C2 domain-containing protein 1A	CC2D1A	>tr|K7EMP1|K7EMP1_HUMAN Coiled-coil and C2 domain-containing protein 1A (Fragment) OS=Homo sapiens GN=CC2D1A PE=1 SV=1;>sp|Q6P1N0-2|C2D1A_HUMAN Isoform 2 of Coiled-coil and C2 domain-containing protein 1A OS=Homo sapiens GN=CC2D1A;>sp|Q6P1N0|C2D1A_HUMAN Co
-0.0244139	0.312781	-0.611601	-0.102357	24.4479	24.9179	-_-	-_-	12	12	16.7	115.06	7.1005E-116	18.137	12	13.538	9	0.44128	0.86469	0.345571	0.821399	Q9UIQ6	Q9UIQ6	Q9UIQ6-3;Q9UIQ6-2;Q9UIQ6	Leucyl-cystinyl aminopeptidase	Q9UIQ6-3;Q9UIQ6-2;Q9UIQ6	Q9UIQ6-3;Q9UIQ6-2;Q9UIQ6	Leucyl-cystinyl aminopeptidase;Leucyl-cystinyl aminopeptidase, pregnancy serum form	LNPEP	>sp|Q9UIQ6-3|LCAP_HUMAN Isoform 3 of Leucyl-cystinyl aminopeptidase OS=Homo sapiens GN=LNPEP;>sp|Q9UIQ6-2|LCAP_HUMAN Isoform 2 of Leucyl-cystinyl aminopeptidase OS=Homo sapiens GN=LNPEP;>sp|Q9UIQ6|LCAP_HUMAN Leucyl-cystinyl aminopeptidase OS=Homo sapiens G
0.0238941	0.311736	0.010923	0.485118	22.1726	22.3781	-_-	-_-	4	4	13.1	47.752	6.5361E-15	17.573	3	21.92	3	0.44289	0.208406	0.465531	0.222904	Q6YP21	Q6YP21	Q6YP21-3;Q6YP21	Kynurenine--oxoglutarate transaminase 3	Q6YP21-3;Q6YP21;A0A0A0MRN7;A0A0A0MRN6;Q6YP21-2	Q6YP21-3;Q6YP21;A0A0A0MRN7;A0A0A0MRN6	Kynurenine--oxoglutarate transaminase 3	CCBL2	>sp|Q6YP21-3|KAT3_HUMAN Isoform 3 of Kynurenine--oxoglutarate transaminase 3 OS=Homo sapiens GN=CCBL2;>sp|Q6YP21|KAT3_HUMAN Kynurenine--oxoglutarate transaminase 3 OS=Homo sapiens GN=CCBL2 PE=1 SV=1;>tr|A0A0A0MRN7|A0A0A0MRN7_HUMAN Kynurenine--oxoglutarate
-0.0617518	0.309642	-0.269304	0.202261	26.177	25.1388	-_-	-_-	51	51	32	254.41	0	17.035	43	19.235	37	0.446121	0.56872	0.333736	0.520817	O75165	O75165	O75165	DnaJ homolog subfamily C member 13	O75165;H0YA63;H0Y8Q2	O75165	DnaJ homolog subfamily C member 13	DNAJC13	>sp|O75165|DJC13_HUMAN DnaJ homolog subfamily C member 13 OS=Homo sapiens GN=DNAJC13 PE=1 SV=5
-0.00190562	0.309176	-0.206312	0.290424	19.7932	17.6579	-_-	-_-	2	2	10.8	38.398	8.8896E-06	43.113	2	NaN	1	0.446842	0.432813	0.526186	0.45751	Q9BZE9	Q9BZE9	J3KRY8;Q9BZE9-3;Q9BZE9;Q9BZE9-2	Tether containing UBX domain for GLUT4	J3KRY8;Q9BZE9-3;Q9BZE9;Q9BZE9-2;J3KRF7;J3QL04;Q9BZE9-4;J3QR12	J3KRY8;Q9BZE9-3;Q9BZE9;Q9BZE9-2;J3KRF7;J3QL04;Q9BZE9-4;J3QR12	Tether containing UBX domain for GLUT4	ASPSCR1	>tr|J3KRY8|J3KRY8_HUMAN Tether-containing UBX domain for GLUT4 (Fragment) OS=Homo sapiens GN=ASPSCR1 PE=1 SV=2;>sp|Q9BZE9-3|ASPC1_HUMAN Isoform 3 of Tether containing UBX domain for GLUT4 OS=Homo sapiens GN=ASPSCR1;>sp|Q9BZE9|ASPC1_HUMAN Tether containing
-0.0168623	0.308594	0.252173	0.709291	23.3988	22.7957	-_-	-_-	5	4	17.1	49.301	4.4215E-30	23.247	5	34.576	3	0.447744	0.0713507	0.516906	0.0624798	O75351	O75351	O75351	Vacuolar protein sorting-associated protein 4B	O75351;Q6PIW4-2;Q6PIW4	O75351	Vacuolar protein sorting-associated protein 4B	VPS4B	>sp|O75351|VPS4B_HUMAN Vacuolar protein sorting-associated protein 4B OS=Homo sapiens GN=VPS4B PE=1 SV=2
0.0224743	0.306612	-0.613233	-0.193107	25.2241	25.0036	-_-	-_-	12	12	48.6	28.723	6.2706E-73	18.807	16	9.3967	9	0.450822	0.69627	0.355742	0.636326	Q06323	Q06323	Q06323	Proteasome activator complex subunit 1	Q06323;Q06323-3;Q06323-2;H0YKK6;H0YLU2	Q06323;Q06323-3;Q06323-2	Proteasome activator complex subunit 1	PSME1	>sp|Q06323|PSME1_HUMAN Proteasome activator complex subunit 1 OS=Homo sapiens GN=PSME1 PE=1 SV=1;>sp|Q06323-3|PSME1_HUMAN Isoform 3 of Proteasome activator complex subunit 1 OS=Homo sapiens GN=PSME1;>sp|Q06323-2|PSME1_HUMAN Isoform 2 of Proteasome activato
0.0233263	0.304978	-0.265761	0.131589	22.6698	22.9644	-_-	-_-	4	4	15.7	31.629	5.1487E-13	24.286	4	13.546	3	0.453368	0.690604	0.475158	0.730336	P21912	P21912	P21912	Succinate dehydrogenase [ubiquinone] iron-sulfur subunit, mitochondrial	P21912;A0A087WXX8;A0A087WWT1	P21912;A0A087WXX8;A0A087WWT1	Succinate dehydrogenase [ubiquinone] iron-sulfur subunit, mitochondrial	SDHB	>sp|P21912|SDHB_HUMAN Succinate dehydrogenase [ubiquinone] iron-sulfur subunit, mitochondrial OS=Homo sapiens GN=SDHB PE=1 SV=3;>tr|A0A087WXX8|A0A087WXX8_HUMAN Succinate dehydrogenase [ubiquinone] iron-sulfur subunit, mitochondrial (Fragment) OS=Homo sapie
-0.066231	0.304161	-0.0750944	0.338225	23.2963	22.6636	-_-	-_-	4	4	22.3	31.707	1.4047E-15	23.89	5	9.8295	4	0.454646	0.367771	0.524478	0.388277	O95861	O95861	A6NF51;O95861;O95861-2	3'(2'),5'-bisphosphate nucleotidase 1	A6NF51;O95861;O95861-2;F8VVW8;O95861-4;F8VZG4;F8W1J0;O95861-3;F8VRY7	A6NF51;O95861;O95861-2;F8VVW8;O95861-4;F8VZG4;F8W1J0;O95861-3	3(2),5-bisphosphate nucleotidase 1	BPNT1	>tr|A6NF51|A6NF51_HUMAN 3(2),5-bisphosphate nucleotidase 1 OS=Homo sapiens GN=BPNT1 PE=1 SV=2;>sp|O95861|BPNT1_HUMAN 3(2),5-bisphosphate nucleotidase 1 OS=Homo sapiens GN=BPNT1 PE=1 SV=1;>sp|O95861-2|BPNT1_HUMAN Isoform 2 of 3(2),5-bisphosphate nu
0.0257376	0.304161	0.0539454	0.556895	21.639	22.7348	-_-	-_-	6	6	11.6	94.134	8.5131E-39	25.1	4	12.594	5	0.454646	0.151986	0.47633	0.163667	P42226	P42226	P42226	Signal transducer and activator of transcription 6	P42226;P42226-2;P42226-3;G3V2X7;H0YJH6;Q5FBW6;G3V2L2;G3V2M3;G3V3E9;G3V2H4;G3V5I8;G3V568;G3V370;H0YIY2;G3V5K5	P42226;P42226-2;P42226-3;G3V2X7;H0YJH6	Signal transducer and activator of transcription 6	STAT6	>sp|P42226|STAT6_HUMAN Signal transducer and activator of transcription 6 OS=Homo sapiens GN=STAT6 PE=1 SV=1;>sp|P42226-2|STAT6_HUMAN Isoform 2 of Signal transducer and activator of transcription 6 OS=Homo sapiens GN=STAT6;>sp|P42226-3|STAT6_HUMAN Isoform
0.0788831	0.302992	-1.05877	-0.642887	20.3978	22.5155	-_-	-_-	3	3	22.5	19.258	1.7086E-113	NaN	1	NaN	1	0.456475	0.138737	0.534329	0.134397	O60831	O60831	O60831	PRA1 family protein 2	O60831;A6NP52;A6NM71	O60831;A6NP52	PRA1 family protein 2	PRAF2	>sp|O60831|PRAF2_HUMAN PRA1 family protein 2 OS=Homo sapiens GN=PRAF2 PE=1 SV=1;>tr|A6NP52|A6NP52_HUMAN PRA1 family protein 2 OS=Homo sapiens GN=PRAF2 PE=1 SV=1
0.012068	0.302407	-0.303454	0.233275	21.3724	22.2563	-_-	-_-	2	2	9.2	57.829	0.00063885	58.322	2	34.407	2	0.457392	0.518684	0.47885	0.542971	Q8NC44	Q8NC44	Q8NC44	Protein FAM134A	Q8NC44;H7C3D5	Q8NC44;H7C3D5	Protein FAM134A	FAM134A	>sp|Q8NC44|F134A_HUMAN Protein FAM134A OS=Homo sapiens GN=FAM134A PE=1 SV=3;>tr|H7C3D5|H7C3D5_HUMAN Protein FAM134A (Fragment) OS=Homo sapiens GN=FAM134A PE=1 SV=1
-0.0573316	0.30229	-0.0616013	0.409907	23.9675	23.4603	-_-	-_-	14	14	13.7	178.97	3.0093E-77	23.866	13	19.249	8	0.457576	0.282367	0.52769	0.281884	Q9H3S7	Q9H3S7	Q9H3S7	Tyrosine-protein phosphatase non-receptor type 23	Q9H3S7;R4GMM7	Q9H3S7	Tyrosine-protein phosphatase non-receptor type 23	PTPN23	>sp|Q9H3S7|PTN23_HUMAN Tyrosine-protein phosphatase non-receptor type 23 OS=Homo sapiens GN=PTPN23 PE=1 SV=1
-0.0280426	0.300651	-0.387676	0.0114957	24.1332	24.7473	-_-	-_-	4	4	26.2	31.362	1.3952E-62	15.261	6	15.069	10	0.460152	0.915647	0.530513	0.928593	Q07021	Q07021	Q07021	Complement component 1 Q subcomponent-binding protein, mitochondrial	Q07021;I3L3Q7;I3L3B0	Q07021;I3L3Q7;I3L3B0	Complement component 1 Q subcomponent-binding protein, mitochondrial	C1QBP	>sp|Q07021|C1QBP_HUMAN Complement component 1 Q subcomponent-binding protein, mitochondrial OS=Homo sapiens GN=C1QBP PE=1 SV=1;>tr|I3L3Q7|I3L3Q7_HUMAN Complement component 1 Q subcomponent-binding protein, mitochondrial (Fragment) OS=Homo sapiens GN=C1QBP
0.0233263	0.300651	-0.552262	-0.111898	22.9241	24.212	-_-	-_-	12	12	15.1	128.4	3.9433E-42	9.0185	5	30.712	4	0.460152	0.846543	0.530513	0.786577	Q9P2R3	Q9P2R3	Q9P2R3;Q9P2R3-2;Q9P2R3-4	Rabankyrin-5	Q9P2R3;Q9P2R3-2;Q9P2R3-4;K7EPT2	Q9P2R3;Q9P2R3-2;Q9P2R3-4	Ankyrin repeat and FYVE domain-containing protein 1	ANKFY1	>sp|Q9P2R3|ANFY1_HUMAN Rabankyrin-5 OS=Homo sapiens GN=ANKFY1 PE=1 SV=2;>sp|Q9P2R3-2|ANFY1_HUMAN Isoform 2 of Rabankyrin-5 OS=Homo sapiens GN=ANKFY1;>sp|Q9P2R3-4|ANFY1_HUMAN Isoform 4 of Rabankyrin-5 OS=Homo sapiens GN=ANKFY1
0.00705191	0.299362	-0.344117	0.110764	25.397	25.626	-_-	-_-	13	13	41.5	54.392	3.1824E-138	10.623	17	27.807	18	0.462183	0.728306	0.367934	0.706096	Q96HE7	Q96HE7	Q96HE7	ERO1-like protein alpha	Q96HE7;G3V3E6;G3V5B3;G3V2H0;G3V503	Q96HE7	ERO1-like protein alpha	ERO1L	>sp|Q96HE7|ERO1A_HUMAN ERO1-like protein alpha OS=Homo sapiens GN=ERO1L PE=1 SV=2
-0.0569263	0.298541	-0.543951	-0.15756	26.2659	26.3187	-_-	-_-	7	7	55.1	19.73	9.8862E-161	9.5057	10	6.9206	8	0.463479	0.760972	0.351398	0.755744	P04179	P04179	P04179-4;P04179;A0A0C4DFU2	Superoxide dismutase [Mn], mitochondrial	P04179-4;P04179;A0A0C4DFU2;F5H3C5;F5H4R2;F5GYZ5;P04179-2;A0A0C4DFU1;P04179-3;A0A0C4DG56;G8JLJ2;G5E9P6;F5GXZ9	P04179-4;P04179;A0A0C4DFU2;F5H3C5;F5H4R2;F5GYZ5;P04179-2;A0A0C4DFU1;P04179-3;A0A0C4DG56	Superoxide dismutase [Mn], mitochondrial	SOD2	>sp|P04179-4|SODM_HUMAN Isoform 4 of Superoxide dismutase [Mn], mitochondrial OS=Homo sapiens GN=SOD2;>sp|P04179|SODM_HUMAN Superoxide dismutase [Mn], mitochondrial OS=Homo sapiens GN=SOD2 PE=1 SV=2;>tr|A0A0C4DFU2|A0A0C4DFU2_HUMAN Superoxide dismutase [Mn]
0.0243196	0.296663	-0.1148	0.284514	25.5699	25.7322	-_-	-_-	11	11	75.5	26.923	1.8818E-209	10.035	15	15.136	14	0.466453	0.441294	0.372538	0.378698	Q99714	Q99714	Q99714	3-hydroxyacyl-CoA dehydrogenase type-2	Q99714;Q99714-2;Q5H928	Q99714;Q99714-2;Q5H928	3-hydroxyacyl-CoA dehydrogenase type-2	HSD17B10	>sp|Q99714|HCD2_HUMAN 3-hydroxyacyl-CoA dehydrogenase type-2 OS=Homo sapiens GN=HSD17B10 PE=1 SV=3;>sp|Q99714-2|HCD2_HUMAN Isoform 2 of 3-hydroxyacyl-CoA dehydrogenase type-2 OS=Homo sapiens GN=HSD17B10;>tr|Q5H928|Q5H928_HUMAN 3-hydroxyacyl-CoA dehydrogena
-0.0672283	0.296193	-0.455772	0.0200577	24.511	23.5854	-_-	-_-	31	30	20.3	305.48	2.4029E-141	17.826	21	13.582	28	0.467198	0.899142	0.373343	0.958868	P78559	P78559	P78559;E9PGC8	Microtubule-associated protein 1A	P78559;E9PGC8;P78559-2	P78559;E9PGC8;P78559-2	Microtubule-associated protein 1A;MAP1A heavy chain;MAP1 light chain LC2	MAP1A	>sp|P78559|MAP1A_HUMAN Microtubule-associated protein 1A OS=Homo sapiens GN=MAP1A PE=1 SV=6;>tr|E9PGC8|E9PGC8_HUMAN Microtubule-associated protein 1A OS=Homo sapiens GN=MAP1A PE=1 SV=1;>sp|P78559-2|MAP1A_HUMAN Isoform 2 of Microtubule-associated protein 1A
-0.0357123	0.294782	0.115699	0.465922	24.2814	23.9012	-_-	-_-	7	7	29.7	33.428	1.5243E-39	14.802	7	8.0263	8	0.469441	0.225793	0.375767	0.221215	P53004	P53004	P53004	Biliverdin reductase A	P53004;C9J1E1	P53004	Biliverdin reductase A	BLVRA	>sp|P53004|BIEA_HUMAN Biliverdin reductase A OS=Homo sapiens GN=BLVRA PE=1 SV=2
-0.0421299	0.294665	-0.849986	-0.171336	21.8933	19.7606	-_-	-_-	3	3	5.5	94.404	5.6823E-30	4.0427	3	NaN	1	0.469628	0.735669	0.490059	0.829943	Q5VIR6-4	Q5VIR6-4	Q5VIR6-4	Isoform 4 of Vacuolar protein sorting-associated protein 53 homolog	Q5VIR6-4;F6VX93;Q5VIR6-2;Q5VIR6-3;Q5VIR6;I3L184	Q5VIR6-4;F6VX93;Q5VIR6-2;Q5VIR6-3;Q5VIR6	Vacuolar protein sorting-associated protein 53 homolog	VPS53	>sp|Q5VIR6-4|VPS53_HUMAN Isoform 4 of Vacuolar protein sorting-associated protein 53 homolog OS=Homo sapiens GN=VPS53;>tr|F6VX93|F6VX93_HUMAN Vacuolar protein sorting-associated protein 53 homolog OS=Homo sapiens GN=VPS53 PE=1 SV=1;>sp|Q5VIR6-2|VPS53_HUMAN
-0.0402002	0.293841	-0.338287	0.070252	23.9489	23.2877	-_-	-_-	10	10	28.6	67.568	3.9995E-37	11.583	10	8.0273	7	0.47094	0.803486	0.542321	0.854418	P61764	P61764	P61764;P61764-2	Syntaxin-binding protein 1	P61764;P61764-2;A0A096LP52	P61764;P61764-2	Syntaxin-binding protein 1	STXBP1	>sp|P61764|STXB1_HUMAN Syntaxin-binding protein 1 OS=Homo sapiens GN=STXBP1 PE=1 SV=1;>sp|P61764-2|STXB1_HUMAN Isoform 2 of Syntaxin-binding protein 1 OS=Homo sapiens GN=STXBP1
-0.0521917	0.293606	-0.710992	-0.238698	24.7775	24.5506	-_-	-_-	19	14	44.5	61.174	1.6582E-117	26.198	12	37.019	13	0.471315	0.616469	0.377796	0.550522	Q9H223	Q9H223	Q9H223	EH domain-containing protein 4	Q9H223;A0A087WUA5	Q9H223;A0A087WUA5	EH domain-containing protein 4	EHD4	>sp|Q9H223|EHD4_HUMAN EH domain-containing protein 4 OS=Homo sapiens GN=EHD4 PE=1 SV=1;>tr|A0A087WUA5|A0A087WUA5_HUMAN EH domain-containing protein 4 OS=Homo sapiens GN=EHD4 PE=1 SV=1
0.0795658	0.291721	-0.537864	-0.173987	19.3831	23.0325	-_-	-_-	4	4	22.9	26.867	2.6215E-19	NaN	1	96.965	4	0.474327	0.730832	0.54933	0.674182	P61289	P61289	K9J957;P61289;P61289-3;P61289-2	Proteasome activator complex subunit 3	K9J957;P61289;P61289-3;P61289-2;A0A087WTV2;K7ENH2;B3KQ25;K7ESG5;K7EMD0;K7EPX6;K7EKR3;B7Z8D3	K9J957;P61289;P61289-3;P61289-2;A0A087WTV2;K7ENH2;B3KQ25;K7ESG5	Proteasome activator complex subunit 3	PSME3	>tr|K9J957|K9J957_HUMAN Proteasome activator complex subunit 3 OS=Homo sapiens GN=PSME3 PE=1 SV=1;>sp|P61289|PSME3_HUMAN Proteasome activator complex subunit 3 OS=Homo sapiens GN=PSME3 PE=1 SV=1;>sp|P61289-3|PSME3_HUMAN Isoform 3 of Proteasome activator co
-0.0834775	0.290778	-0.0680749	0.419647	24.6409	24.4447	-_-	-_-	11	9	25.2	58.47	7.7909E-101	14.554	7	10.849	7	0.475838	0.271896	0.3827	0.203497	O60749	O60749	O60749	Sorting nexin-2	O60749;O60749-2;D6RC15	O60749;O60749-2	Sorting nexin-2	SNX2	>sp|O60749|SNX2_HUMAN Sorting nexin-2 OS=Homo sapiens GN=SNX2 PE=1 SV=2;>sp|O60749-2|SNX2_HUMAN Isoform 2 of Sorting nexin-2 OS=Homo sapiens GN=SNX2
0.00345838	0.29007	NaN	NaN	20.5913	NaN	-_-	-_-	2	2	4.6	88.569	4.9779E-05	7.9504	2	NaN	0	0.476974	1	0.551545	1	Q8NCN5	Q8NCN5	A8MT40;Q8NCN5	Pyruvate dehydrogenase phosphatase regulatory subunit, mitochondrial	A8MT40;Q8NCN5;H3BUH3;H3BQG3	A8MT40;Q8NCN5;H3BUH3;H3BQG3	Pyruvate dehydrogenase phosphatase regulatory subunit, mitochondrial	PDPR	>tr|A8MT40|A8MT40_HUMAN Pyruvate dehydrogenase phosphatase regulatory subunit, mitochondrial OS=Homo sapiens GN=PDPR PE=1 SV=2;>sp|Q8NCN5|PDPR_HUMAN Pyruvate dehydrogenase phosphatase regulatory subunit, mitochondrial OS=Homo sapiens GN=PDPR PE=1 SV=2;>tr|
0.0532504	0.289834	-0.102465	0.212383	19.694	19.0562	-_-	-_-	2	2	10.3	26.321	5.0771E-07	67.05	2	NaN	1	0.477353	0.552139	0.551862	0.560148	Q969U7	Q969U7	Q969U7-2;Q969U7	Proteasome assembly chaperone 2	Q969U7-2;Q969U7;V9GZ55;K7ENR6	Q969U7-2;Q969U7;V9GZ55;K7ENR6	Proteasome assembly chaperone 2	PSMG2	>sp|Q969U7-2|PSMG2_HUMAN Isoform 2 of Proteasome assembly chaperone 2 OS=Homo sapiens GN=PSMG2;>sp|Q969U7|PSMG2_HUMAN Proteasome assembly chaperone 2 OS=Homo sapiens GN=PSMG2 PE=1 SV=1;>tr|V9GZ55|V9GZ55_HUMAN Proteasome assembly chaperone 2 (Fragment) OS=H
-0.0403782	0.289598	-0.359786	0.105008	26.3903	26.459	-_-	-_-	14	14	41.9	52.645	2.2457E-149	12.139	28	12.649	24	0.477732	0.738849	0.366049	0.659867	P31930	P31930	P31930	Cytochrome b-c1 complex subunit 1, mitochondrial	P31930	P31930	Cytochrome b-c1 complex subunit 1, mitochondrial	UQCRC1	>sp|P31930|QCR1_HUMAN Cytochrome b-c1 complex subunit 1, mitochondrial OS=Homo sapiens GN=UQCRC1 PE=1 SV=3
0.0267293	0.287236	-0.485115	-0.106591	21.8657	22.741	-_-	-_-	3	3	33.8	17.218	3.5587E-52	12.22	2	22.075	3	0.481537	0.856627	0.500947	0.831391	Q9H4G4	Q9H4G4	Q9H4G4	Golgi-associated plant pathogenesis-related protein 1	Q9H4G4;A0A087WUM5;Q5VZR0	Q9H4G4	Golgi-associated plant pathogenesis-related protein 1	GLIPR2	>sp|Q9H4G4|GAPR1_HUMAN Golgi-associated plant pathogenesis-related protein 1 OS=Homo sapiens GN=GLIPR2 PE=1 SV=3
-0.0291463	0.286171	-0.52614	-0.131329	23.7262	23.7967	-_-	-_-	8	7	26.8	54.099	1.9851E-67	18.772	7	24.018	10	0.483257	0.809843	0.555776	0.750792	O43237	O43237	O43237	Cytoplasmic dynein 1 light intermediate chain 2	O43237;O43237-2;B4E2E0;J3KRI4;J3KRZ2;H3BUM4	O43237;O43237-2;B4E2E0	Cytoplasmic dynein 1 light intermediate chain 2	DYNC1LI2	>sp|O43237|DC1L2_HUMAN Cytoplasmic dynein 1 light intermediate chain 2 OS=Homo sapiens GN=DYNC1LI2 PE=1 SV=1;>sp|O43237-2|DC1L2_HUMAN Isoform 2 of Cytoplasmic dynein 1 light intermediate chain 2 OS=Homo sapiens GN=DYNC1LI2;>tr|B4E2E0|B4E2E0_HUMAN Cytoplasm
-0.0244725	0.285698	-0.578607	-0.0921556	24.5801	24.2465	-_-	-_-	13	13	20.2	99.31	7.114E-43	9.94	10	23.428	12	0.484023	0.884173	0.391608	0.823401	Q6UB35	Q6UB35	A0A087WVM4;Q6UB35;B7ZM99	Monofunctional C1-tetrahydrofolate synthase, mitochondrial	A0A087WVM4;Q6UB35;B7ZM99;Q4VXM0;H0Y327;Q4VXM1;Q4VXV2;Q6UB35-2	A0A087WVM4;Q6UB35;B7ZM99	Monofunctional C1-tetrahydrofolate synthase, mitochondrial	MTHFD1L	>tr|A0A087WVM4|A0A087WVM4_HUMAN Monofunctional C1-tetrahydrofolate synthase, mitochondrial OS=Homo sapiens GN=MTHFD1L PE=1 SV=1;>sp|Q6UB35|C1TM_HUMAN Monofunctional C1-tetrahydrofolate synthase, mitochondrial OS=Homo sapiens GN=MTHFD1L PE=1 SV=1;>tr|B7ZM99
-0.081858	0.284633	-0.26873	0.182819	23.5026	15.9702	-_-	-_-	2	2	3.8	60.908	0.00017885	45.879	2	NaN	1	0.485749	0.601219	0.558495	0.60175	O00400	O00400	O00400	Acetyl-coenzyme A transporter 1	O00400;H7C562	O00400;H7C562	Acetyl-coenzyme A transporter 1	SLC33A1	>sp|O00400|ACATN_HUMAN Acetyl-coenzyme A transporter 1 OS=Homo sapiens GN=SLC33A1 PE=1 SV=1;>tr|H7C562|H7C562_HUMAN Acetyl-coenzyme A transporter 1 (Fragment) OS=Homo sapiens GN=SLC33A1 PE=1 SV=1
-0.0282928	0.284396	0.0926134	0.555718	20.9782	22.17	-_-	-_-	3	3	5.4	81.798	1.2855E-08	14.816	2	2.1034	3	0.486133	0.152807	0.559191	0.164532	Q8IYI6	Q8IYI6	Q8IYI6	Exocyst complex component 8	Q8IYI6	Q8IYI6	Exocyst complex component 8	EXOC8	>sp|Q8IYI6|EXOC8_HUMAN Exocyst complex component 8 OS=Homo sapiens GN=EXOC8 PE=1 SV=2
-0.0702242	0.284277	-0.23737	0.202762	24.5424	24.7621	-_-	-_-	13	13	31.2	67.55	7.1991E-154	22.966	13	15.451	16	0.486325	0.567893	0.394121	0.519875	Q8NE71	Q8NE71	H0YGW7;Q8NE71-2;Q8NE71	ATP-binding cassette sub-family F member 1	H0YGW7;Q8NE71-2;Q8NE71;Q5STZ8	H0YGW7;Q8NE71-2;Q8NE71	ATP-binding cassette sub-family F member 1	ABCF1	>tr|H0YGW7|H0YGW7_HUMAN ATP-binding cassette sub-family F member 1 (Fragment) OS=Homo sapiens GN=ABCF1 PE=1 SV=1;>sp|Q8NE71-2|ABCF1_HUMAN Isoform 2 of ATP-binding cassette sub-family F member 1 OS=Homo sapiens GN=ABCF1;>sp|Q8NE71|ABCF1_HUMAN ATP-binding ca
0.014641	0.283092	-0.645412	-0.297839	18.4457	19.7158	-_-	-_-	2	2	2.5	121.9	1.1461E-05	NaN	1	6.2817	2	0.488251	0.519443	0.560955	0.626877	O60264	O60264	O60264	SWI/SNF-related matrix-associated actin-dependent regulator of chromatin subfamily A member 5	O60264	O60264	SWI/SNF-related matrix-associated actin-dependent regulator of chromatin subfamily A member 5	SMARCA5	>sp|O60264|SMCA5_HUMAN SWI/SNF-related matrix-associated actin-dependent regulator of chromatin subfamily A member 5 OS=Homo sapiens GN=SMARCA5 PE=1 SV=1
-0.0282928	0.282618	-0.258322	0.177089	25.0406	24.7002	-_-	-_-	16	4	63.6	37.512	1.9644E-220	28.841	9	26.645	8	0.489022	0.610957	0.39707	0.569231	P62136	P62136	P62136;P62136-2	Serine/threonine-protein phosphatase PP1-alpha catalytic subunit	P62136;P62136-2;P62136-3;E9PMD7;F5H1L6;F5H037;F8W0V8	P62136;P62136-2;P62136-3;E9PMD7	Serine/threonine-protein phosphatase PP1-alpha catalytic subunit;Serine/threonine-protein phosphatase	PPP1CA	>sp|P62136|PP1A_HUMAN Serine/threonine-protein phosphatase PP1-alpha catalytic subunit OS=Homo sapiens GN=PPP1CA PE=1 SV=1;>sp|P62136-2|PP1A_HUMAN Isoform 2 of Serine/threonine-protein phosphatase PP1-alpha catalytic subunit OS=Homo sapiens GN=PPP1CA;>sp|P
-0.0447318	0.282143	-0.275751	0.146394	28.1235	28.1654	-_-	-_-	14	14	56.2	35.503	9.0665E-231	11.631	28	15.649	35	0.489795	0.664254	0.37855	0.573145	P40926	P40926	P40926	Malate dehydrogenase, mitochondrial	P40926;P40926-2;G3XAL0	P40926;P40926-2;G3XAL0	Malate dehydrogenase, mitochondrial;Malate dehydrogenase	MDH2	>sp|P40926|MDHM_HUMAN Malate dehydrogenase, mitochondrial OS=Homo sapiens GN=MDH2 PE=1 SV=3;>sp|P40926-2|MDHM_HUMAN Isoform 2 of Malate dehydrogenase, mitochondrial OS=Homo sapiens GN=MDH2;>tr|G3XAL0|G3XAL0_HUMAN Malate dehydrogenase OS=Homo sapiens GN=MDH
-0.0779545	0.281906	-0.0283516	0.443607	21.8193	22.4662	-_-	-_-	3	3	30.1	23.375	1.6545E-13	16.984	2	15.818	4	0.490181	0.247277	0.508837	0.263477	P53990	P53990	H3BMU1;H3BUI0;J3KR23;P53990-2;P53990-3;P53990;P53990-4;P53990-5	IST1 homolog	H3BMU1;H3BUI0;J3KR23;P53990-2;P53990-3;P53990;P53990-4;P53990-5;F5GXM3;H3BQF7;H3BRE2;P53990-6	H3BMU1;H3BUI0;J3KR23;P53990-2;P53990-3;P53990;P53990-4;P53990-5;F5GXM3;H3BQF7	IST1 homolog	IST1	>tr|H3BMU1|H3BMU1_HUMAN IST1 homolog (Fragment) OS=Homo sapiens GN=IST1 PE=1 SV=1;>tr|H3BUI0|H3BUI0_HUMAN IST1 homolog (Fragment) OS=Homo sapiens GN=IST1 PE=1 SV=1;>tr|J3KR23|J3KR23_HUMAN IST1 homolog (Fragment) OS=Homo sapiens GN=IST1 PE=1 SV=1;>sp|P53990
-0.0665482	0.279768	-0.0152721	0.461738	28.7395	28.7447	-_-	-_-	28	28	56	70.81	0	14.815	68	12.897	66	0.493672	0.229716	0.382586	0.132807	P13797	P13797	P13797	Plastin-3	P13797;P13797-2;A0A0A0MSQ0;P13797-3;F8W8D8;U3KQI3;H7C4N2;P13796;Q14651;F2Z2Z9;Q5TBN3;C9JAM8	P13797;P13797-2;A0A0A0MSQ0;P13797-3;F8W8D8	Plastin-3	PLS3	>sp|P13797|PLST_HUMAN Plastin-3 OS=Homo sapiens GN=PLS3 PE=1 SV=4;>sp|P13797-2|PLST_HUMAN Isoform 2 of Plastin-3 OS=Homo sapiens GN=PLS3;>tr|A0A0A0MSQ0|A0A0A0MSQ0_HUMAN Plastin-3 OS=Homo sapiens GN=PLS3 PE=1 SV=1;>sp|P13797-3|PLST_HUMAN Isoform 3 of Plasti
-0.0796457	0.278936	-0.458822	0.0265876	25.4841	25.5793	-_-	-_-	7	7	21.9	48.755	3.4147E-42	10.72	11	10.339	13	0.495034	0.886583	0.403658	0.893938	P36957	P36957	P36957	Dihydrolipoyllysine-residue succinyltransferase component of 2-oxoglutarate dehydrogenase complex, mitochondrial	P36957;P36957-2;Q86SW4;H0YJF9;G3V5M3;G3V3F0	P36957;P36957-2;Q86SW4	Dihydrolipoyllysine-residue succinyltransferase component of 2-oxoglutarate dehydrogenase complex, mitochondrial	DLST	>sp|P36957|ODO2_HUMAN Dihydrolipoyllysine-residue succinyltransferase component of 2-oxoglutarate dehydrogenase complex, mitochondrial OS=Homo sapiens GN=DLST PE=1 SV=4;>sp|P36957-2|ODO2_HUMAN Isoform 2 of Dihydrolipoyllysine-residue succinyltransferase co
-0.0456101	0.27858	-0.208044	0.184217	24.0644	24.564	-_-	-_-	10	10	33	43.206	1.3354E-54	20.384	10	20.456	13	0.495618	0.598856	0.569253	0.555305	Q9Y305	Q9Y305	Q9Y305-3;Q9Y305-2;Q9Y305;Q9Y305-4	Acyl-coenzyme A thioesterase 9, mitochondrial	Q9Y305-3;Q9Y305-2;Q9Y305;Q9Y305-4;H7C5Q2;C9J7L8	Q9Y305-3;Q9Y305-2;Q9Y305;Q9Y305-4;H7C5Q2	Acyl-coenzyme A thioesterase 9, mitochondrial	ACOT9	>sp|Q9Y305-3|ACOT9_HUMAN Isoform 3 of Acyl-coenzyme A thioesterase 9, mitochondrial OS=Homo sapiens GN=ACOT9;>sp|Q9Y305-2|ACOT9_HUMAN Isoform 2 of Acyl-coenzyme A thioesterase 9, mitochondrial OS=Homo sapiens GN=ACOT9;>sp|Q9Y305|ACOT9_HUMAN Acyl-coenzyme A
-0.0583078	0.277747	-0.604937	-0.09068	24.817	25.1373	-_-	-_-	12	12	21.5	77.683	1.0804E-71	18.187	15	12.353	12	0.496985	0.886997	0.4058	0.846214	Q96AQ6	Q96AQ6	Q96AQ6-2;Q96AQ6	Pre-B-cell leukemia transcription factor-interacting protein 1	Q96AQ6-2;Q96AQ6;Q96AQ6-3;Q5T173	Q96AQ6-2;Q96AQ6;Q96AQ6-3	Pre-B-cell leukemia transcription factor-interacting protein 1	PBXIP1	>sp|Q96AQ6-2|PBIP1_HUMAN Isoform 2 of Pre-B-cell leukemia transcription factor-interacting protein 1 OS=Homo sapiens GN=PBXIP1;>sp|Q96AQ6|PBIP1_HUMAN Pre-B-cell leukemia transcription factor-interacting protein 1 OS=Homo sapiens GN=PBXIP1 PE=1 SV=1;>sp|Q96
-0.0553365	0.27739	0.119423	0.532766	23.5234	23.6787	-_-	-_-	4	4	16.9	37.119	1.4917E-14	5.5006	5	9.4339	7	0.497571	0.169485	0.571379	0.161822	O43681	O43681	A0A087WXS7;O43681	ATPase ASNA1	A0A087WXS7;O43681;K7ERW9	A0A087WXS7;O43681;K7ERW9	ATPase ASNA1	ASNA1	>tr|A0A087WXS7|A0A087WXS7_HUMAN ATPase ASNA1 OS=Homo sapiens GN=ASNA1 PE=1 SV=1;>sp|O43681|ASNA_HUMAN ATPase ASNA1 OS=Homo sapiens GN=ASNA1 PE=1 SV=2;>tr|K7ERW9|K7ERW9_HUMAN ATPase ASNA1 (Fragment) OS=Homo sapiens GN=ASNA1 PE=1 SV=1
-0.0604273	0.27739	-0.0593446	0.371726	26.6094	26.3085	-_-	-_-	14	11	60.1	36.432	9.1381E-157	8.3947	26	22.325	25	0.497571	0.326028	0.386656	0.216869	P28482	P28482	P28482-2;P28482	Mitogen-activated protein kinase 1	P28482-2;P28482	P28482-2;P28482	Mitogen-activated protein kinase 1	MAPK1	>sp|P28482-2|MK01_HUMAN Isoform 2 of Mitogen-activated protein kinase 1 OS=Homo sapiens GN=MAPK1;>sp|P28482|MK01_HUMAN Mitogen-activated protein kinase 1 OS=Homo sapiens GN=MAPK1 PE=1 SV=3
-0.0218043	0.277271	-1.38703	-0.874217	24.0452	24.6582	-_-	-_-	13	13	20.4	103.64	5.589E-120	26.622	10	11.365	8	0.497767	0.0412317	0.571592	0.0199447	P55265	P55265	P55265-5;P55265;P55265-4	Double-stranded RNA-specific adenosine deaminase	P55265-5;P55265;P55265-4;P55265-3;H0YCK3;P55265-2	P55265-5;P55265;P55265-4;P55265-3;H0YCK3;P55265-2	Double-stranded RNA-specific adenosine deaminase	ADAR	>sp|P55265-5|DSRAD_HUMAN Isoform 5 of Double-stranded RNA-specific adenosine deaminase OS=Homo sapiens GN=ADAR;>sp|P55265|DSRAD_HUMAN Double-stranded RNA-specific adenosine deaminase OS=Homo sapiens GN=ADAR PE=1 SV=4;>sp|P55265-4|DSRAD_HUMAN Isoform 4 of D
-0.0455059	0.276675	-0.207811	0.262674	25.7206	25.7578	-_-	-_-	20	20	36.9	83.308	5.5884E-121	24.911	20	13.614	17	0.498745	0.473445	0.407736	0.413902	P48449	P48449	P48449	Lanosterol synthase	P48449;P48449-3;P48449-2;C9J315	P48449;P48449-3;P48449-2	Lanosterol synthase	LSS	>sp|P48449|ERG7_HUMAN Lanosterol synthase OS=Homo sapiens GN=LSS PE=1 SV=1;>sp|P48449-3|ERG7_HUMAN Isoform 3 of Lanosterol synthase OS=Homo sapiens GN=LSS;>sp|P48449-2|ERG7_HUMAN Isoform 2 of Lanosterol synthase OS=Homo sapiens GN=LSS
-0.041046	0.275365	0.201383	0.543298	25.7394	25.5318	-_-	-_-	9	9	56.4	18.506	9.1418E-43	10.446	6	3.1965	3	0.500904	0.16167	0.410111	0.103153	P60981	P60981	P60981	Destrin	P60981;F6RFD5;P60981-2	P60981;F6RFD5;P60981-2	Destrin	DSTN	>sp|P60981|DEST_HUMAN Destrin OS=Homo sapiens GN=DSTN PE=1 SV=3;>tr|F6RFD5|F6RFD5_HUMAN Destrin OS=Homo sapiens GN=DSTN PE=1 SV=1;>sp|P60981-2|DEST_HUMAN Isoform 2 of Destrin OS=Homo sapiens GN=DSTN
-0.0426351	0.275245	-1.22341	-0.77722	23.4104	24.2049	-_-	-_-	6	6	17.4	58.788	4.8966E-43	17.252	10	22.269	8	0.5011	0.070903	0.57522	0.060871	P15502	P15502	P15502-7;P15502-6;P15502-12;G3V0G6;P15502-13;E7ENM0;P15502-5;E7EN65;P15502-2;P15502-1;P15502-4;P15502-10;P15502;F8WAH6;P15502-9	Elastin	P15502-7;P15502-6;P15502-12;G3V0G6;P15502-13;E7ENM0;P15502-5;E7EN65;P15502-2;P15502-1;P15502-4;P15502-10;P15502;F8WAH6;P15502-9;E7ETP7;P15502-8;B3KRT8;G5E950;E7EWS8;E7ENW7;E7EQH8;E7EP82;P15502-11	P15502-7;P15502-6;P15502-12;G3V0G6;P15502-13;E7ENM0;P15502-5;E7EN65;P15502-2;P15502-1;P15502-4;P15502-10;P15502;F8WAH6;P15502-9;E7ETP7;P15502-8;B3KRT8;G5E950	Elastin	ELN	>sp|P15502-7|ELN_HUMAN Isoform 7 of Elastin OS=Homo sapiens GN=ELN;>sp|P15502-6|ELN_HUMAN Isoform 6 of Elastin OS=Homo sapiens GN=ELN;>sp|P15502-12|ELN_HUMAN Isoform 12 of Elastin OS=Homo sapiens GN=ELN;>tr|G3V0G6|G3V0G6_HUMAN Elastin OS=Homo sapiens GN=EL
-0.0894361	0.275126	0.0177795	0.379066	27.1368	27.0996	-_-	-_-	13	13	55.6	27.566	7.5034E-52	11.752	21	13.289	17	0.501297	0.317311	0.390553	0.208837	P78417	P78417	P78417	Glutathione S-transferase omega-1	P78417;Q5TA02;P78417-3;P78417-2;Q5TA01	P78417;Q5TA02;P78417-3;P78417-2;Q5TA01	Glutathione S-transferase omega-1	GSTO1	>sp|P78417|GSTO1_HUMAN Glutathione S-transferase omega-1 OS=Homo sapiens GN=GSTO1 PE=1 SV=2;>tr|Q5TA02|Q5TA02_HUMAN Glutathione S-transferase omega-1 (Fragment) OS=Homo sapiens GN=GSTO1 PE=1 SV=1;>sp|P78417-3|GSTO1_HUMAN Isoform 3 of Glutathione S-transfer
0.0132121	0.275126	-0.285917	0.102457	22.5447	23.7124	-_-	-_-	10	10	12.1	141.54	1.6047E-77	26.11	4	33.838	6	0.501297	0.743537	0.518966	0.788608	Q9UQE7	Q9UQE7	Q9UQE7	Structural maintenance of chromosomes protein 3	Q9UQE7	Q9UQE7	Structural maintenance of chromosomes protein 3	SMC3	>sp|Q9UQE7|SMC3_HUMAN Structural maintenance of chromosomes protein 3 OS=Homo sapiens GN=SMC3 PE=1 SV=2
-0.0275279	0.27453	0.123931	0.529171	21.7024	20.8846	-_-	-_-	2	2	4.4	73.919	0.00010178	45.251	3	6.99	2	0.502281	0.172217	0.519861	0.21741	Q709F0	Q709F0	Q709F0-3;Q709F0	Acyl-CoA dehydrogenase family member 11	Q709F0-3;Q709F0;F8WEV0;D6RDI8;Q709F0-2	Q709F0-3;Q709F0;F8WEV0;D6RDI8;Q709F0-2	Acyl-CoA dehydrogenase family member 11	ACAD11	>sp|Q709F0-3|ACD11_HUMAN Isoform 3 of Acyl-CoA dehydrogenase family member 11 OS=Homo sapiens GN=ACAD11;>sp|Q709F0|ACD11_HUMAN Acyl-CoA dehydrogenase family member 11 OS=Homo sapiens GN=ACAD11 PE=1 SV=2;>tr|F8WEV0|F8WEV0_HUMAN Acyl-CoA dehydrogenase family
-0.0676666	0.273217	-0.379376	0.0226164	25.3151	26.0873	-_-	-_-	7	7	49.1	24.526	1.1396E-90	9.5627	8	21.621	13	0.50445	0.894218	0.41402	0.90304	P25789	P25789	H0YMZ1;H0YL69;P25789	Proteasome subunit alpha type-4	H0YMZ1;H0YL69;P25789;H0YMA1;H0YN18;H0YLC2;H0YKT8;H0YMI6;P25789-2;H0YKS0;H0YLS6;H0YMV3	H0YMZ1;H0YL69;P25789;H0YMA1;H0YN18;H0YLC2;H0YKT8;H0YMI6;P25789-2	Proteasome subunit alpha type;Proteasome subunit alpha type-4;Proteasome subunit beta type	PSMA4	>tr|H0YMZ1|H0YMZ1_HUMAN Proteasome subunit alpha type (Fragment) OS=Homo sapiens GN=PSMA4 PE=1 SV=4;>tr|H0YL69|H0YL69_HUMAN Proteasome subunit alpha type (Fragment) OS=Homo sapiens GN=PSMA4 PE=1 SV=1;>sp|P25789|PSA4_HUMAN Proteasome subunit alpha type-4 OS
-0.010425	0.273098	-0.204831	0.196985	22.4199	22.7299	-_-	-_-	5	5	7.4	112.13	1.6076E-31	17.729	4	21.935	4	0.504648	0.577457	0.522016	0.602818	O94804	O94804	O94804	Serine/threonine-protein kinase 10	O94804	O94804	Serine/threonine-protein kinase 10	STK10	>sp|O94804|STK10_HUMAN Serine/threonine-protein kinase 10 OS=Homo sapiens GN=STK10 PE=1 SV=1
-0.0115153	0.27274	0.0915306	0.488309	24.2613	24.3389	-_-	-_-	5	5	46.6	21.097	4.7171E-38	8.9181	6	6.4298	4	0.505241	0.205612	0.414893	0.141426	Q9NRV9	Q9NRV9	Q9NRV9	Heme-binding protein 1	Q9NRV9;F5GWX2;H0YG71	Q9NRV9;F5GWX2	Heme-binding protein 1	HEBP1	>sp|Q9NRV9|HEBP1_HUMAN Heme-binding protein 1 OS=Homo sapiens GN=HEBP1 PE=1 SV=1;>tr|F5GWX2|F5GWX2_HUMAN Heme-binding protein 1 OS=Homo sapiens GN=HEBP1 PE=1 SV=1
-0.0383174	0.272143	0.659925	1.04096	22.8122	22.3312	-_-	-_-	6	4	17.6	42.766	2.1856E-34	29.539	3	21.576	4	0.50623	0.00905424	0.5808	0.0102785	P50452	P50452	P50452	Serpin B8	P50452;P50452-2;C9JVA8;H7BXK7;C9JTJ8;P50452-3	P50452;P50452-2;C9JVA8;H7BXK7;C9JTJ8	Serpin B8	SERPINB8	>sp|P50452|SPB8_HUMAN Serpin B8 OS=Homo sapiens GN=SERPINB8 PE=1 SV=2;>sp|P50452-2|SPB8_HUMAN Isoform 2 of Serpin B8 OS=Homo sapiens GN=SERPINB8;>tr|C9JVA8|C9JVA8_HUMAN Serpin B8 (Fragment) OS=Homo sapiens GN=SERPINB8 PE=1 SV=1;>tr|H7BXK7|H7BXK7_HUMAN Serp
-0.0937405	0.270947	-0.223879	0.251568	25.6422	25.7765	-_-	-_-	17	17	32.5	90.043	6.2662E-194	10.88	19	22.739	23	0.508214	0.490275	0.418177	0.432523	Q63ZY3	Q63ZY3	Q63ZY3-3;Q63ZY3	KN motif and ankyrin repeat domain-containing protein 2	Q63ZY3-3;Q63ZY3;Q63ZY3-2;K7EIU4;K7ERU2;K7ES05;Q5W0W2;Q5W0W3;Q14678-2;Q14678	Q63ZY3-3;Q63ZY3;Q63ZY3-2	KN motif and ankyrin repeat domain-containing protein 2	KANK2	>sp|Q63ZY3-3|KANK2_HUMAN Isoform 3 of KN motif and ankyrin repeat domain-containing protein 2 OS=Homo sapiens GN=KANK2;>sp|Q63ZY3|KANK2_HUMAN KN motif and ankyrin repeat domain-containing protein 2 OS=Homo sapiens GN=KANK2 PE=1 SV=1;>sp|Q63ZY3-2|KANK2_HUMA
-0.0409718	0.269871	0.0875986	0.583712	20.9102	22.9295	-_-	-_-	7	7	12.9	107.84	1.1953E-20	24.458	3	22.947	4	0.510004	0.13419	0.578993	0.125312	Q9H270	Q9H270	Q9H270;A0A087WXL6	Vacuolar protein sorting-associated protein 11 homolog	Q9H270;A0A087WXL6;B7Z879	Q9H270;A0A087WXL6;B7Z879	Vacuolar protein sorting-associated protein 11 homolog	VPS11	>sp|Q9H270|VPS11_HUMAN Vacuolar protein sorting-associated protein 11 homolog OS=Homo sapiens GN=VPS11 PE=1 SV=1;>tr|A0A087WXL6|A0A087WXL6_HUMAN Vacuolar protein sorting 11 (Yeast), isoform CRA_a OS=Homo sapiens GN=VPS11 PE=1 SV=1;>tr|B7Z879|B7Z879_HUMAN V
-0.113583	0.267835	-0.771594	-0.314463	23.2438	21.2865	-_-	-_-	5	5	22	38.518	1.7568E-17	17.524	4	67.253	2	0.513397	0.493661	0.588588	0.477313	P49593	P49593	P49593-2;P49593	Protein phosphatase 1F	P49593-2;P49593;B5MCT7;A8MX49;C9JL74;C9J2F3	P49593-2;P49593;B5MCT7	Protein phosphatase 1F	PPM1F	>sp|P49593-2|PPM1F_HUMAN Isoform 2 of Protein phosphatase 1F OS=Homo sapiens GN=PPM1F;>sp|P49593|PPM1F_HUMAN Protein phosphatase 1F OS=Homo sapiens GN=PPM1F PE=1 SV=3;>tr|B5MCT7|B5MCT7_HUMAN Protein phosphatase 1F OS=Homo sapiens GN=PPM1F PE=1 SV=1
-0.0711332	0.267476	-0.144489	0.274053	24.5081	23.954	-_-	-_-	10	10	31.3	58.042	1.7901E-75	20.016	12	13.252	6	0.513998	0.456535	0.424581	0.472096	Q13177	Q13177	Q13177	Serine/threonine-protein kinase PAK 2	Q13177;H7C1X3;A0A087X294;O75914-2;O75914;O75914-4;O75914-3;E9PM17;B3KNX7;Q13153;Q13153-2;B1AKS5;H0YCG5	Q13177	Serine/threonine-protein kinase PAK 2;PAK-2p27;PAK-2p34	PAK2	>sp|Q13177|PAK2_HUMAN Serine/threonine-protein kinase PAK 2 OS=Homo sapiens GN=PAK2 PE=1 SV=3
-0.034973	0.267476	0.211511	0.681314	20.307	19.8982	-_-	-_-	4	4	6.3	110.18	1.8933E-09	1.747	2	NaN	1	0.513998	0.0827073	0.58229	0.122102	Q9P253	Q9P253	Q9P253	Vacuolar protein sorting-associated protein 18 homolog	Q9P253;H0YMC9;H0YLM6	Q9P253	Vacuolar protein sorting-associated protein 18 homolog	VPS18	>sp|Q9P253|VPS18_HUMAN Vacuolar protein sorting-associated protein 18 homolog OS=Homo sapiens GN=VPS18 PE=1 SV=2
-0.0872275	0.266876	-0.275507	0.227248	24.4081	24.943	-_-	-_-	10	10	23.2	80.227	1.7112E-58	16.228	11	23.281	11	0.515	0.528226	0.425692	0.474948	P98082	P98082	P98082-3;P98082	Disabled homolog 2	P98082-3;P98082;P98082-2;D6REB1;D6RIA5;D6RFF7	P98082-3;P98082;P98082-2	Disabled homolog 2	DAB2	>sp|P98082-3|DAB2_HUMAN Isoform 3 of Disabled homolog 2 OS=Homo sapiens GN=DAB2;>sp|P98082|DAB2_HUMAN Disabled homolog 2 OS=Homo sapiens GN=DAB2 PE=1 SV=3;>sp|P98082-2|DAB2_HUMAN Isoform 2 of Disabled homolog 2 OS=Homo sapiens GN=DAB2
0.0103502	0.266876	-0.307287	0.0187766	23.8254	24.2735	-_-	-_-	7	7	37.6	26.659	1.8153E-58	22.981	11	15.658	7	0.515	0.901609	0.590328	0.961551	Q9ULC3	Q9ULC3	Q9ULC3	Ras-related protein Rab-23	Q9ULC3	Q9ULC3	Ras-related protein Rab-23	RAB23	>sp|Q9ULC3|RAB23_HUMAN Ras-related protein Rab-23 OS=Homo sapiens GN=RAB23 PE=1 SV=1
-0.0127956	0.266277	-0.437467	-0.0447616	20.6252	20.5243	-_-	-_-	2	2	17.4	16.965	1.5421E-12	5.3119	2	13.474	2	0.516004	0.97542	0.583944	0.956669	Q9H6Z4	Q9H6Z4	K7EIJ4;B7Z7F3;Q9H6Z4-3;Q9H6Z4-2;Q9H6Z4	Ran-binding protein 3	K7EIJ4;B7Z7F3;Q9H6Z4-3;Q9H6Z4-2;Q9H6Z4	K7EIJ4;B7Z7F3;Q9H6Z4-3;Q9H6Z4-2;Q9H6Z4	Ran-binding protein 3	RANBP3	>tr|K7EIJ4|K7EIJ4_HUMAN Ran-binding protein 3 (Fragment) OS=Homo sapiens GN=RANBP3 PE=1 SV=1;>tr|B7Z7F3|B7Z7F3_HUMAN Ran-binding protein 3 OS=Homo sapiens GN=RANBP3 PE=1 SV=1;>sp|Q9H6Z4-3|RANB3_HUMAN Isoform 3 of Ran-binding protein 3 OS=Homo sapiens GN=RA
-0.136791	0.265797	-0.247799	0.226139	26.0296	25.0724	-_-	-_-	15	15	34.6	77.86	5.2347E-149	16.823	32	17.416	30	0.516808	0.529992	0.427698	0.476937	Q96AC1	Q96AC1	Q96AC1;Q96AC1-3	Fermitin family homolog 2	Q96AC1;Q96AC1-3;H0YJ34;Q96AC1-2;G3V3J0;H0YJB6;G3V5R2;G3V281;G3V1L6;Q9BQL6-4;Q9BQL6-2;Q9BQL6	Q96AC1;Q96AC1-3;H0YJ34;Q96AC1-2	Fermitin family homolog 2	FERMT2	>sp|Q96AC1|FERM2_HUMAN Fermitin family homolog 2 OS=Homo sapiens GN=FERMT2 PE=1 SV=1;>sp|Q96AC1-3|FERM2_HUMAN Isoform 3 of Fermitin family homolog 2 OS=Homo sapiens GN=FERMT2;>tr|H0YJ34|H0YJ34_HUMAN Fermitin family homolog 2 (Fragment) OS=Homo sapiens GN=F
-0.114613	0.265557	-0.157078	0.25084	28.5025	28.478	-_-	-_-	12	12	64.7	26.922	9.8845E-168	7.6827	30	9.1441	33	0.51721	0.491388	0.407289	0.381755	O00299	O00299	O00299	Chloride intracellular channel protein 1	O00299	O00299	Chloride intracellular channel protein 1	CLIC1	>sp|O00299|CLIC1_HUMAN Chloride intracellular channel protein 1 OS=Homo sapiens GN=CLIC1 PE=1 SV=4
0.0139266	0.264837	0.0731348	0.44074	20.6767	19.935	-_-	-_-	2	2	1.9	195.98	1.8498E-07	13.249	3	NaN	1	0.518418	0.250138	0.585933	0.292907	P55268	P55268	P55268	Laminin subunit beta-2	P55268	P55268	Laminin subunit beta-2	LAMB2	>sp|P55268|LAMB2_HUMAN Laminin subunit beta-2 OS=Homo sapiens GN=LAMB2 PE=1 SV=2
-0.0071301	0.262794	-0.213052	0.152897	23.2929	23.4234	-_-	-_-	4	4	58	17.699	4.345E-33	2.4475	3	10.28	4	0.521853	0.652808	0.597764	0.688659	P20290	P20290	P20290-2;P20290	Transcription factor BTF3	P20290-2;P20290;H0Y9Y1;D6RDG3	P20290-2;P20290;H0Y9Y1;D6RDG3	Transcription factor BTF3	BTF3	>sp|P20290-2|BTF3_HUMAN Isoform 2 of Transcription factor BTF3 OS=Homo sapiens GN=BTF3;>sp|P20290|BTF3_HUMAN Transcription factor BTF3 OS=Homo sapiens GN=BTF3 PE=1 SV=1;>tr|H0Y9Y1|H0Y9Y1_HUMAN Transcription factor BTF3 (Fragment) OS=Homo sapiens GN=BTF3 PE
-0.0677574	0.262674	-0.282316	0.140124	22.895	22.6671	-_-	-_-	6	6	17.7	70.441	2.2475E-25	10.58	4	8.8428	6	0.522055	0.675365	0.597983	0.702082	Q6PCE3	Q6PCE3	Q6PCE3	Glucose 1,6-bisphosphate synthase	Q6PCE3	Q6PCE3	Glucose 1,6-bisphosphate synthase	PGM2L1	>sp|Q6PCE3|PGM2L_HUMAN Glucose 1,6-bisphosphate synthase OS=Homo sapiens GN=PGM2L1 PE=1 SV=3
-0.0748208	0.262553	-0.185212	0.234379	23.2315	23.0209	-_-	-_-	3	3	9.1	42.426	6.3858E-29	11.859	5	9.7327	5	0.522258	0.516946	0.598203	0.538681	P11310	P11310	B7Z9I1;P11310;P11310-2;Q5T4U5	Medium-chain specific acyl-CoA dehydrogenase, mitochondrial	B7Z9I1;P11310;P11310-2;Q5T4U5;E9PJM9;E9PRX4	B7Z9I1;P11310;P11310-2;Q5T4U5;E9PJM9	Medium-chain specific acyl-CoA dehydrogenase, mitochondrial	ACADM	>tr|B7Z9I1|B7Z9I1_HUMAN Medium-chain-specific acyl-CoA dehydrogenase, mitochondrial OS=Homo sapiens GN=ACADM PE=1 SV=1;>sp|P11310|ACADM_HUMAN Medium-chain specific acyl-CoA dehydrogenase, mitochondrial OS=Homo sapiens GN=ACADM PE=1 SV=1;>sp|P11310-2|ACADM_
-0.00731859	0.262553	-0.0466528	0.329181	21.4452	21.5969	-_-	-_-	4	4	21.3	35.144	1.6738E-12	45.724	2	10.095	3	0.522258	0.379587	0.538022	0.400448	O00743	O00743	O00743;O00743-3	Serine/threonine-protein phosphatase 6 catalytic subunit	O00743;O00743-3;O00743-2;Q5T1S7	O00743;O00743-3;O00743-2	Serine/threonine-protein phosphatase 6 catalytic subunit	PPP6C	>sp|O00743|PPP6_HUMAN Serine/threonine-protein phosphatase 6 catalytic subunit OS=Homo sapiens GN=PPP6C PE=1 SV=1;>sp|O00743-3|PPP6_HUMAN Isoform 3 of Serine/threonine-protein phosphatase 6 catalytic subunit OS=Homo sapiens GN=PPP6C;>sp|O00743-2|PPP6_HUMAN
-0.101815	0.261832	-0.304968	0.173511	27.7805	27.8152	-_-	-_-	15	7	46.8	28.521	1.0846E-263	17.675	27	18.702	29	0.523475	0.61707	0.413919	0.519425	P67936	P67936	P67936	Tropomyosin alpha-4 chain	P67936;P67936-2;K7ENT6;K7ERG3;K7EMU5;K7EPV9;K7EPB9	P67936;P67936-2;K7ENT6	Tropomyosin alpha-4 chain	TPM4	>sp|P67936|TPM4_HUMAN Tropomyosin alpha-4 chain OS=Homo sapiens GN=TPM4 PE=1 SV=3;>sp|P67936-2|TPM4_HUMAN Isoform 2 of Tropomyosin alpha-4 chain OS=Homo sapiens GN=TPM4;>tr|K7ENT6|K7ENT6_HUMAN Tropomyosin alpha-4 chain (Fragment) OS=Homo sapiens GN=TPM4 PE
-0.0966223	0.260026	-0.149969	0.351402	28.7885	28.5364	-_-	-_-	18	18	53	66.193	0	14.77	125	15.229	118	0.526526	0.35097	0.417156	0.240262	O75083	O75083	O75083	WD repeat-containing protein 1	O75083;O75083-3;D6RD66	O75083;O75083-3	WD repeat-containing protein 1	WDR1	>sp|O75083|WDR1_HUMAN WD repeat-containing protein 1 OS=Homo sapiens GN=WDR1 PE=1 SV=4;>sp|O75083-3|WDR1_HUMAN Isoform 2 of WD repeat-containing protein 1 OS=Homo sapiens GN=WDR1
-0.119338	0.259905	-0.17705	0.348459	27.1977	27.7073	-_-	-_-	43	43	51.9	136.82	0	18.436	43	14.429	48	0.52673	0.35468	0.417372	0.243791	Q14203-3;Q14203-4;E7EX90	E7EX90	Q14203-3;Q14203-4;E7EX90	Dynactin subunit 1	Q14203-3;Q14203-4;E7EX90;Q14203-6;Q14203;Q14203-5;Q14203-2;Q6AWB1;E7EWF7;C9JJD0;C9JKG6;E9PCY0;C9JZA4;C9JTE5;C9JJN7;C9J1B7	Q14203-3;Q14203-4;E7EX90;Q14203-6;Q14203;Q14203-5;Q14203-2;Q6AWB1	Dynactin subunit 1	DCTN1;DKFZp686E0752	>sp|Q14203-3|DCTN1_HUMAN Isoform 3 of Dynactin subunit 1 OS=Homo sapiens GN=DCTN1;>sp|Q14203-4|DCTN1_HUMAN Isoform 4 of Dynactin subunit 1 OS=Homo sapiens GN=DCTN1;>tr|E7EX90|E7EX90_HUMAN Dynactin subunit 1 OS=Homo sapiens GN=DCTN1 PE=1 SV=1;>sp|Q14203-6|D
-0.0503679	0.259785	-0.442458	0.0423643	24.8336	25.1889	-_-	-_-	12	11	30.6	61.842	5.7383E-88	14.762	19	21.57	20	0.526934	0.856364	0.438971	0.857927	Q9Y6M1	Q9Y6M1	Q9Y6M1-1;Q9Y6M1;F8W930	Insulin-like growth factor 2 mRNA-binding protein 2	Q9Y6M1-1;Q9Y6M1;F8W930;Q9Y6M1-5;Q9Y6M1-6;Q9Y6M1-3;Q9Y6M1-4	Q9Y6M1-1;Q9Y6M1;F8W930;Q9Y6M1-5;Q9Y6M1-6;Q9Y6M1-3;Q9Y6M1-4	Insulin-like growth factor 2 mRNA-binding protein 2	IGF2BP2	>sp|Q9Y6M1-1|IF2B2_HUMAN Isoform 2 of Insulin-like growth factor 2 mRNA-binding protein 2 OS=Homo sapiens GN=IGF2BP2;>sp|Q9Y6M1|IF2B2_HUMAN Insulin-like growth factor 2 mRNA-binding protein 2 OS=Homo sapiens GN=IGF2BP2 PE=1 SV=2;>tr|F8W930|F8W930_HUMAN Ins
-0.103953	0.259664	-0.214391	0.198243	25.6026	25.4178	-_-	-_-	9	9	44.4	35.206	1.4586E-53	17.508	13	18.289	16	0.527138	0.575368	0.439199	0.528401	Q08257	Q08257	Q08257	Quinone oxidoreductase	Q08257;A6NP24;Q08257-3;C9JH92;Q08257-2	Q08257;A6NP24;Q08257-3;C9JH92	Quinone oxidoreductase	CRYZ	>sp|Q08257|QOR_HUMAN Quinone oxidoreductase OS=Homo sapiens GN=CRYZ PE=1 SV=1;>tr|A6NP24|A6NP24_HUMAN Quinone oxidoreductase (Fragment) OS=Homo sapiens GN=CRYZ PE=1 SV=1;>sp|Q08257-3|QOR_HUMAN Isoform 3 of Quinone oxidoreductase OS=Homo sapiens GN=CRYZ;>tr
-0.088807	0.259544	-0.579577	-0.10911	21.0659	21.1221	-_-	-_-	3	3	7.7	60.207	7.9723E-05	1.9658	2	30.354	2	0.527342	0.851838	0.59327	0.935205	Q7L5N7	Q7L5N7	Q7L5N7	Lysophosphatidylcholine acyltransferase 2	Q7L5N7;H3BU68;A0A087X0A3;Q7L5N7-2	Q7L5N7;H3BU68	Lysophosphatidylcholine acyltransferase 2	LPCAT2	>sp|Q7L5N7|PCAT2_HUMAN Lysophosphatidylcholine acyltransferase 2 OS=Homo sapiens GN=LPCAT2 PE=1 SV=1;>tr|H3BU68|H3BU68_HUMAN Lysophosphatidylcholine acyltransferase 2 (Fragment) OS=Homo sapiens GN=LPCAT2 PE=1 SV=2
-0.0102361	0.258941	-0.710071	-0.304541	23.3047	24.0304	-_-	-_-	3	3	20.3	26.885	6.7443E-28	2.1469	4	7.9499	3	0.528363	0.508967	0.60482	0.462279	P04156	P04156	P04156-2;A2A2V1;P04156	Major prion protein	P04156-2;A2A2V1;P04156;X6RKS3	P04156-2;A2A2V1;P04156;X6RKS3	Major prion protein	PRNP	>sp|P04156-2|PRIO_HUMAN Isoform 2 of Major prion protein OS=Homo sapiens GN=PRNP;>tr|A2A2V1|A2A2V1_HUMAN Major prion protein (Fragment) OS=Homo sapiens GN=PRNP PE=1 SV=1;>sp|P04156|PRIO_HUMAN Major prion protein OS=Homo sapiens GN=PRNP PE=1 SV=1;>tr|X6RKS3
0.00216244	0.258097	-0.216317	0.16633	24.0645	24.1339	-_-	-_-	7	7	54.6	20.504	8.2781E-69	16.996	7	25.343	7	0.529795	0.629423	0.606371	0.662854	P61225	P61225	P61225	Ras-related protein Rap-2b	P61225;F6U784;Q9Y3L5;P10114	P61225	Ras-related protein Rap-2b	RAP2B	>sp|P61225|RAP2B_HUMAN Ras-related protein Rap-2b OS=Homo sapiens GN=RAP2B PE=1 SV=1
-0.0776955	0.257856	-0.210479	0.241596	25.0496	25.9058	-_-	-_-	25	25	31.7	138.49	1.0041E-165	11.471	16	17.893	20	0.530204	0.505656	0.442624	0.449647	Q13045	Q13045	Q13045-2;Q13045	Protein flightless-1 homolog	Q13045-2;Q13045;Q13045-3;J3KS54;J3QQQ2;K7EP37;J3QQU5;K7EP27;J3QLR6;K7EQZ7;J3KS39	Q13045-2;Q13045;Q13045-3;J3KS54	Protein flightless-1 homolog	FLII	>sp|Q13045-2|FLII_HUMAN Isoform 2 of Protein flightless-1 homolog OS=Homo sapiens GN=FLII;>sp|Q13045|FLII_HUMAN Protein flightless-1 homolog OS=Homo sapiens GN=FLII PE=1 SV=2;>sp|Q13045-3|FLII_HUMAN Isoform 3 of Protein flightless-1 homolog OS=Homo sapiens
-0.0870896	0.256528	-0.337084	0.0848807	24.8227	25.4558	-_-	-_-	11	6	31.9	32.852	5.2294E-79	27.638	8	18.646	11	0.532461	0.776088	0.445148	0.762542	P05141	P05141	P05141	ADP/ATP translocase 2	P05141;Q9H0C2	P05141	ADP/ATP translocase 2;ADP/ATP translocase 2, N-terminally processed	SLC25A5	>sp|P05141|ADT2_HUMAN ADP/ATP translocase 2 OS=Homo sapiens GN=SLC25A5 PE=1 SV=7
-0.0688162	0.25544	-0.0904496	0.35682	22.6381	23.0036	-_-	-_-	3	3	13.9	44.992	2.3645E-15	20.685	4	12.74	5	0.534313	0.344206	0.548956	0.348973	Q9ULA0	Q9ULA0	E7EMB6;Q9ULA0;E7ETB3	Aspartyl aminopeptidase	E7EMB6;Q9ULA0;E7ETB3;C9JBE1;C9J1E2;F8WAN0	E7EMB6;Q9ULA0;E7ETB3;C9JBE1	Aspartyl aminopeptidase	DNPEP	>tr|E7EMB6|E7EMB6_HUMAN Aspartyl aminopeptidase OS=Homo sapiens GN=DNPEP PE=1 SV=2;>sp|Q9ULA0|DNPEP_HUMAN Aspartyl aminopeptidase OS=Homo sapiens GN=DNPEP PE=1 SV=1;>tr|E7ETB3|E7ETB3_HUMAN Aspartyl aminopeptidase OS=Homo sapiens GN=DNPEP PE=1 SV=2;>tr|C9JB
-0.118476	0.255199	-0.0861092	0.3421	28.6738	28.7063	-_-	-_-	10	10	51.1	31.895	1.5147E-197	16.526	47	13.536	42	0.534725	0.362779	0.42588	0.251542	Q13642-1;Q13642-5;Q13642-4	Q13642-1	Q13642-1;Q13642-5;Q13642-4	Isoform 1 of Four and a half LIM domains protein 1	Q13642-1;Q13642-5;Q13642-4;Q5JXI8;Q13642;Q5JXH8;Q5JXH7;Q5JXI3;Q13642-3;Q5JXI2;Q5JXH9;Q5JXI0	Q13642-1;Q13642-5;Q13642-4;Q5JXI8;Q13642;Q5JXH8;Q5JXH7;Q5JXI3;Q13642-3;Q5JXI2;Q5JXH9	Four and a half LIM domains protein 1	FHL1	>sp|Q13642-1|FHL1_HUMAN Isoform 1 of Four and a half LIM domains protein 1 OS=Homo sapiens GN=FHL1;>sp|Q13642-5|FHL1_HUMAN Isoform 5 of Four and a half LIM domains protein 1 OS=Homo sapiens GN=FHL1;>sp|Q13642-4|FHL1_HUMAN Isoform 4 of Four and a half LIM d
-0.0784114	0.254957	-0.811979	-0.283439	22.5205	22.8253	-_-	-_-	5	5	14.8	53.879	8.2966E-16	28.741	3	11.473	5	0.535138	0.542324	0.549703	0.493826	Q02818	Q02818	Q02818	Nucleobindin-1	Q02818;C9JKZ2;H7BZI1;C9JBD3;C9J3C1	Q02818;C9JKZ2;H7BZI1	Nucleobindin-1	NUCB1	>sp|Q02818|NUCB1_HUMAN Nucleobindin-1 OS=Homo sapiens GN=NUCB1 PE=1 SV=4;>tr|C9JKZ2|C9JKZ2_HUMAN Nucleobindin-1 (Fragment) OS=Homo sapiens GN=NUCB1 PE=1 SV=4;>tr|H7BZI1|H7BZI1_HUMAN Nucleobindin-1 (Fragment) OS=Homo sapiens GN=NUCB1 PE=1 SV=1
-0.0549468	0.254473	NaN	NaN	21.3173	NaN	-_-	-_-	2	2	17.3	28.648	1.6458E-09	2.8835	2	NaN	0	0.535963	1	0.550451	1	P55083	P55083	P55083;P55083-2;K7ES70	Microfibril-associated glycoprotein 4	P55083;P55083-2;K7ES70	P55083;P55083-2;K7ES70	Microfibril-associated glycoprotein 4	MFAP4	>sp|P55083|MFAP4_HUMAN Microfibril-associated glycoprotein 4 OS=Homo sapiens GN=MFAP4 PE=1 SV=2;>sp|P55083-2|MFAP4_HUMAN Isoform 2 of Microfibril-associated glycoprotein 4 OS=Homo sapiens GN=MFAP4;>tr|K7ES70|K7ES70_HUMAN Microfibril-associated glycoprotein
-0.113239	0.253868	-0.14011	0.277152	23.8979	23.0062	-_-	-_-	6	6	63.8	22.079	6.7975E-20	20.752	8	13.282	7	0.536996	0.45199	0.614166	0.467094	Q9UKY7	Q9UKY7	Q9UKY7-2;Q9UKY7	Protein CDV3 homolog	Q9UKY7-2;Q9UKY7;H0Y8K3;D6RFH2;Q9UKY7-3;D6R9V8;D6RAV0;D6RDN0	Q9UKY7-2;Q9UKY7;H0Y8K3	Protein CDV3 homolog	CDV3	>sp|Q9UKY7-2|CDV3_HUMAN Isoform 2 of Protein CDV3 homolog OS=Homo sapiens GN=CDV3;>sp|Q9UKY7|CDV3_HUMAN Protein CDV3 homolog OS=Homo sapiens GN=CDV3 PE=1 SV=1;>tr|H0Y8K3|H0Y8K3_HUMAN Protein CDV3 homolog (Fragment) OS=Homo sapiens GN=CDV3 PE=1 SV=1
-0.094988	0.252173	-0.504223	-0.0164244	25.3541	25.639	-_-	-_-	18	18	38.9	68.047	1.4607E-104	19.632	13	13.72	16	0.539897	0.969683	0.453484	0.993013	Q15046	Q15046	Q15046	Lysine--tRNA ligase	Q15046;Q15046-2;H3BVA8;J3KRL2;H3BPV7;H3BRC9	Q15046;Q15046-2	Lysine--tRNA ligase	KARS	>sp|Q15046|SYK_HUMAN Lysine--tRNA ligase OS=Homo sapiens GN=KARS PE=1 SV=3;>sp|Q15046-2|SYK_HUMAN Isoform Mitochondrial of Lysine--tRNA ligase OS=Homo sapiens GN=KARS
-0.122413	0.251204	-0.345674	0.122739	30.9917	31.0576	-_-	-_-	43	19	68.4	75.872	0	12.542	140	28.144	163	0.541559	0.706539	0.433179	0.622059	P08133	P08133	P08133	Annexin A6	P08133;P08133-2;E7EMC6;E5RK63;E5RJF5;E5RI05;E5RFF0;E5RJR0;E5RIU8	P08133;P08133-2	Annexin A6	ANXA6	>sp|P08133|ANXA6_HUMAN Annexin A6 OS=Homo sapiens GN=ANXA6 PE=1 SV=3;>sp|P08133-2|ANXA6_HUMAN Isoform 2 of Annexin A6 OS=Homo sapiens GN=ANXA6
-0.0455356	0.251204	-0.565054	-0.178665	24.7718	24.8116	-_-	-_-	8	8	45.3	28.466	3.7935E-48	9.8522	7	10.67	9	0.541559	0.722321	0.455351	0.664637	Q9UFN0	Q9UFN0	Q9UFN0	Protein NipSnap homolog 3A	Q9UFN0;Q9BS92	Q9UFN0	Protein NipSnap homolog 3A	NIPSNAP3A	>sp|Q9UFN0|NPS3A_HUMAN Protein NipSnap homolog 3A OS=Homo sapiens GN=NIPSNAP3A PE=1 SV=2
-0.0112099	0.251083	-0.393046	-0.0443747	23.9399	24.2138	-_-	-_-	7	7	43.2	22.977	3.3862E-76	34.408	6	22.562	6	0.541767	0.976168	0.619326	0.913993	Q9NP72	Q9NP72	Q9NP72	Ras-related protein Rab-18	Q9NP72;A0A087X163;Q9NP72-2;Q5W0J0;H0Y6T8;Q9NP72-3	Q9NP72;A0A087X163;Q9NP72-2;Q5W0J0;H0Y6T8	Ras-related protein Rab-18	RAB18	>sp|Q9NP72|RAB18_HUMAN Ras-related protein Rab-18 OS=Homo sapiens GN=RAB18 PE=1 SV=1;>tr|A0A087X163|A0A087X163_HUMAN Ras-related protein Rab-18 OS=Homo sapiens GN=RAB18 PE=1 SV=1;>sp|Q9NP72-2|RAB18_HUMAN Isoform 2 of Ras-related protein Rab-18 OS=Homo sapi
-0.0318281	0.250962	-0.179564	0.214995	24.2816	23.7413	-_-	-_-	7	7	46.3	22.836	5.4541E-60	13.617	8	20.431	5	0.541975	0.547899	0.455819	0.572844	P49721	P49721	P49721	Proteasome subunit beta type-2	P49721;A0A087WVV1	P49721	Proteasome subunit beta type-2	PSMB2	>sp|P49721|PSB2_HUMAN Proteasome subunit beta type-2 OS=Homo sapiens GN=PSMB2 PE=1 SV=1
-0.127999	0.25084	-0.748602	-0.24696	21.6185	21.1199	-_-	-_-	3	3	4.6	118.62	4.6645E-52	33.776	4	21.418	6	0.542183	0.602445	0.556085	0.70618	Q9UP95	Q9UP95	Q9UP95-2;Q9UP95	Solute carrier family 12 member 4	Q9UP95-2;Q9UP95;Q9UP95-3;I3L4N6;Q9UP95-5;Q9UP95-6;Q9UP95-7;I3L1N8;Q9UP95-4	Q9UP95-2;Q9UP95;Q9UP95-3;I3L4N6;Q9UP95-5;Q9UP95-6;Q9UP95-7	Solute carrier family 12 member 4	SLC12A4	>sp|Q9UP95-2|S12A4_HUMAN Isoform 2 of Solute carrier family 12 member 4 OS=Homo sapiens GN=SLC12A4;>sp|Q9UP95|S12A4_HUMAN Solute carrier family 12 member 4 OS=Homo sapiens GN=SLC12A4 PE=1 SV=2;>sp|Q9UP95-3|S12A4_HUMAN Isoform 3 of Solute carrier family 12
0.00475299	0.250477	-0.0887916	0.388024	24.114	23.6309	-_-	-_-	4	4	26.7	32.339	9.4939E-29	18.625	5	2.4502	3	0.542808	0.306881	0.620451	0.308399	O95433	O95433	O95433-2;O95433	Activator of 90 kDa heat shock protein ATPase homolog 1	O95433-2;O95433;H0YJ63;G3V3W9;G3V438;H0YJG7	O95433-2;O95433;H0YJ63;G3V3W9;G3V438	Activator of 90 kDa heat shock protein ATPase homolog 1	AHSA1	>sp|O95433-2|AHSA1_HUMAN Isoform 2 of Activator of 90 kDa heat shock protein ATPase homolog 1 OS=Homo sapiens GN=AHSA1;>sp|O95433|AHSA1_HUMAN Activator of 90 kDa heat shock protein ATPase homolog 1 OS=Homo sapiens GN=AHSA1 PE=1 SV=1;>tr|H0YJ63|H0YJ63_HUMAN
-0.0192873	0.249627	-0.106622	0.467488	24.2472	24.8937	-_-	-_-	13	11	16.1	160.9	7.0408E-117	17.09	10	13.324	11	0.544268	0.224337	0.458398	0.15848	O75116	O75116	O75116	Rho-associated protein kinase 2	O75116;E9PF63;Q14DU5;D6REE7;C9JFJ0	O75116;E9PF63;Q14DU5	Rho-associated protein kinase 2	ROCK2	>sp|O75116|ROCK2_HUMAN Rho-associated protein kinase 2 OS=Homo sapiens GN=ROCK2 PE=1 SV=4;>tr|E9PF63|E9PF63_HUMAN Rho-associated protein kinase 2 OS=Homo sapiens GN=ROCK2 PE=1 SV=1;>tr|Q14DU5|Q14DU5_HUMAN ROCK2 protein OS=Homo sapiens GN=ROCK2 PE=1 SV=1
-0.0893134	0.249627	-0.278549	0.23842	25.519	25.5082	-_-	-_-	11	11	36.3	39.829	4.0836E-94	15.733	12	17.008	16	0.544268	0.510608	0.458398	0.455181	P50552	P50552	P50552	Vasodilator-stimulated phosphoprotein	P50552;K7ENL7;K7ENR7;K7EIG8;K7EM16	P50552	Vasodilator-stimulated phosphoprotein	VASP	>sp|P50552|VASP_HUMAN Vasodilator-stimulated phosphoprotein OS=Homo sapiens GN=VASP PE=1 SV=3
-0.0168769	0.249506	-0.639872	-0.263421	23.3243	23.595	-_-	-_-	6	6	42.9	21.308	1.3886E-84	19.528	3	5.7668	5	0.544477	0.574945	0.622254	0.524786	P84095	P84095	P84095	Rho-related GTP-binding protein RhoG	P84095	P84095	Rho-related GTP-binding protein RhoG	RHOG	>sp|P84095|RHOG_HUMAN Rho-related GTP-binding protein RhoG OS=Homo sapiens GN=RHOG PE=1 SV=1
-0.184048	0.249385	-1.04394	-0.669694	22.308	23.3899	-_-	-_-	7	7	9.1	121.69	1.6471E-14	25.936	3	5.0604	3	0.544686	0.12223	0.558351	0.106256	O14776	O14776	O14776-2;O14776	Transcription elongation regulator 1	O14776-2;O14776;G3V220	O14776-2;O14776;G3V220	Transcription elongation regulator 1	TCERG1	>sp|O14776-2|TCRG1_HUMAN Isoform 2 of Transcription elongation regulator 1 OS=Homo sapiens GN=TCERG1;>sp|O14776|TCRG1_HUMAN Transcription elongation regulator 1 OS=Homo sapiens GN=TCERG1 PE=1 SV=2;>tr|G3V220|G3V220_HUMAN Transcription elongation regulator
-0.00937905	0.248778	0.221073	0.585828	24.4239	24.3788	-_-	-_-	7	7	31.9	43.008	1.6321E-107	21.149	11	22.322	13	0.545731	0.132858	0.460045	0.079615	P17302	P17302	P17302	Gap junction alpha-1 protein	P17302	P17302	Gap junction alpha-1 protein	GJA1	>sp|P17302|CXA1_HUMAN Gap junction alpha-1 protein OS=Homo sapiens GN=GJA1 PE=1 SV=2
-0.0821635	0.248535	-1.13739	-0.679827	22.1513	19.6262	-_-	-_-	6	6	4.8	231.32	3.6648E-24	39.156	3	NaN	1	0.54615	0.116405	0.559675	0.191721	P42356	P42356	P42356;J3KN10	Phosphatidylinositol 4-kinase alpha	P42356;J3KN10;P42356-2	P42356;J3KN10	Phosphatidylinositol 4-kinase alpha	PI4KA	>sp|P42356|PI4KA_HUMAN Phosphatidylinositol 4-kinase alpha OS=Homo sapiens GN=PI4KA PE=1 SV=3;>tr|J3KN10|J3KN10_HUMAN Phosphatidylinositol 4-kinase alpha OS=Homo sapiens GN=PI4KA PE=1 SV=1
0.00705191	0.247684	-0.456207	-0.0765389	22.2266	22.8996	-_-	-_-	5	5	30.5	30.276	4.0347E-47	10.829	3	17.891	4	0.547616	0.91413	0.561002	0.852813	Q9UBW8	Q9UBW8	Q9UBW8	COP9 signalosome complex subunit 7a	Q9UBW8;F5GYF7;F5H248;F5H4U8;F5H7C6;F5H4Z0;F5H3M6;G3XAP1;F5GXT7	Q9UBW8;F5GYF7;F5H248;F5H4U8;F5H7C6	COP9 signalosome complex subunit 7a	COPS7A	>sp|Q9UBW8|CSN7A_HUMAN COP9 signalosome complex subunit 7a OS=Homo sapiens GN=COPS7A PE=1 SV=1;>tr|F5GYF7|F5GYF7_HUMAN COP9 signalosome complex subunit 7a (Fragment) OS=Homo sapiens GN=COPS7A PE=1 SV=4;>tr|F5H248|F5H248_HUMAN COP9 signalosome complex subun
-0.100855	0.247684	-0.114285	0.473423	20.6871	21.0278	-_-	-_-	2	2	4.7	79.663	0.00087746	10.359	2	63.086	2	0.547616	0.218879	0.609861	0.263177	Q9UKG1	Q9UKG1	Q9UKG1	DCC-interacting protein 13-alpha	Q9UKG1;C9K0C4	Q9UKG1;C9K0C4	DCC-interacting protein 13-alpha	APPL1	>sp|Q9UKG1|DP13A_HUMAN DCC-interacting protein 13-alpha OS=Homo sapiens GN=APPL1 PE=1 SV=1;>tr|C9K0C4|C9K0C4_HUMAN DCC-interacting protein 13-alpha (Fragment) OS=Homo sapiens GN=APPL1 PE=1 SV=1
-0.150465	0.247198	-0.400701	0.128425	28.8979	28.138	-_-	-_-	98	97	57.3	274.61	0	16.882	135	15.68	120	0.548455	0.696286	0.440571	0.610136	Q01082	Q01082	Q01082	Spectrin beta chain, non-erythrocytic 1	Q01082;A0A087WUZ3;Q01082-2;Q01082-3;F8W6C1;O15020-2;O15020;A4QPE4;P11277-3;P11277;P11277-2	Q01082;A0A087WUZ3;Q01082-2;Q01082-3	Spectrin beta chain, non-erythrocytic 1	SPTBN1	>sp|Q01082|SPTB2_HUMAN Spectrin beta chain, non-erythrocytic 1 OS=Homo sapiens GN=SPTBN1 PE=1 SV=2;>tr|A0A087WUZ3|A0A087WUZ3_HUMAN Spectrin beta chain, non-erythrocytic 1 OS=Homo sapiens GN=SPTBN1 PE=1 SV=1;>sp|Q01082-2|SPTB2_HUMAN Isoform Short of Spectri
-0.141128	0.246955	-0.27659	0.163499	23.2199	23.0326	-_-	-_-	18	18	10.2	274.37	2.3731E-55	22.853	10	20.707	18	0.548875	0.634322	0.627005	0.668261	P11717	P11717	P11717	Cation-independent mannose-6-phosphate receptor	P11717;S4R328	P11717	Cation-independent mannose-6-phosphate receptor	IGF2R	>sp|P11717|MPRI_HUMAN Cation-independent mannose-6-phosphate receptor OS=Homo sapiens GN=IGF2R PE=1 SV=3
-0.150529	0.245982	-0.114176	0.338909	28.9427	28.9274	-_-	-_-	13	13	69.5	23.356	0	14.829	25	13.958	23	0.550557	0.366886	0.442829	0.255494	P09211	P09211	P09211	Glutathione S-transferase P	P09211;A8MX94;A0A087X2E9;A0A087X243	P09211;A8MX94	Glutathione S-transferase P	GSTP1	>sp|P09211|GSTP1_HUMAN Glutathione S-transferase P OS=Homo sapiens GN=GSTP1 PE=1 SV=2;>tr|A8MX94|A8MX94_HUMAN Glutathione S-transferase P OS=Homo sapiens GN=GSTP1 PE=1 SV=1
-0.172652	0.245131	-0.46027	-0.0274691	23.8387	23.8229	-_-	-_-	6	6	23.7	52.337	2.4357E-25	21.781	8	27.875	6	0.552032	0.991111	0.630413	0.94638	Q9UJW0	Q9UJW0	Q9UJW0;Q9UJW0-3	Dynactin subunit 4	Q9UJW0;Q9UJW0-3;Q9UJW0-2;E5RGG1;H9KVE0;E5RI97;E5RK21	Q9UJW0;Q9UJW0-3;Q9UJW0-2	Dynactin subunit 4	DCTN4	>sp|Q9UJW0|DCTN4_HUMAN Dynactin subunit 4 OS=Homo sapiens GN=DCTN4 PE=1 SV=1;>sp|Q9UJW0-3|DCTN4_HUMAN Isoform 3 of Dynactin subunit 4 OS=Homo sapiens GN=DCTN4;>sp|Q9UJW0-2|DCTN4_HUMAN Isoform 2 of Dynactin subunit 4 OS=Homo sapiens GN=DCTN4
-0.0752008	0.243547	-0.463967	-0.071209	22.0925	20.8702	-_-	-_-	3	3	18.4	27.443	1.1567E-98	22.172	3	32.166	2	0.554779	0.924384	0.56748	1	P49354	P49354	B3KVN2;E9PQP6;P49354-2;P49354	Protein farnesyltransferase/geranylgeranyltransferase type-1 subunit alpha	B3KVN2;E9PQP6;P49354-2;P49354;E9PPM9;H0YCW1	B3KVN2;E9PQP6;P49354-2;P49354	Protein farnesyltransferase/geranylgeranyltransferase type-1 subunit alpha	FNTA	>tr|B3KVN2|B3KVN2_HUMAN Farnesyltransferase, CAAX box, alpha, isoform CRA_c OS=Homo sapiens GN=FNTA PE=1 SV=1;>tr|E9PQP6|E9PQP6_HUMAN Protein farnesyltransferase/geranylgeranyltransferase type-1 subunit alpha (Fragment) OS=Homo sapiens GN=FNTA PE=1 SV=1;>s
-0.0804845	0.243425	0.0743684	0.496923	22.4754	23.2445	-_-	-_-	2	2	15.2	26.925	1.0157E-05	19.143	2	28.549	3	0.55499	0.198208	0.567671	0.19197	Q53H12	Q53H12	E9PG39;E9PC15;Q53H12	Acylglycerol kinase, mitochondrial	E9PG39;E9PC15;Q53H12	E9PG39;E9PC15;Q53H12	Acylglycerol kinase, mitochondrial	AGK	>tr|E9PG39|E9PG39_HUMAN Acylglycerol kinase, mitochondrial OS=Homo sapiens GN=AGK PE=1 SV=1;>tr|E9PC15|E9PC15_HUMAN Acylglycerol kinase, mitochondrial OS=Homo sapiens GN=AGK PE=1 SV=1;>sp|Q53H12|AGK_HUMAN Acylglycerol kinase, mitochondrial OS=Homo sapiens
-0.0683472	0.242938	0.00129789	0.442652	27.0013	26.9047	-_-	-_-	7	7	38.3	29.717	7.5372E-68	13.082	17	13.478	18	0.555837	0.248228	0.448512	0.148107	Q14847	Q14847	Q14847	LIM and SH3 domain protein 1	Q14847;C9J9W2;Q14847-3;Q14847-2;J3KSN1;F6S2S5	Q14847;C9J9W2;Q14847-3;Q14847-2	LIM and SH3 domain protein 1	LASP1	>sp|Q14847|LASP1_HUMAN LIM and SH3 domain protein 1 OS=Homo sapiens GN=LASP1 PE=1 SV=2;>tr|C9J9W2|C9J9W2_HUMAN LIM and SH3 domain protein 1 (Fragment) OS=Homo sapiens GN=LASP1 PE=1 SV=1;>sp|Q14847-3|LASP1_HUMAN Isoform 3 of LIM and SH3 domain protein 1 OS=
-0.0925094	0.242328	-0.328924	0.132643	25.0299	25.1423	-_-	-_-	8	8	24.1	64.149	2.448E-151	17.721	10	18.903	7	0.556898	0.688716	0.472652	0.659599	P48163	P48163	P48163	NADP-dependent malic enzyme	P48163;P48163-2	P48163;P48163-2	NADP-dependent malic enzyme	ME1	>sp|P48163|MAOX_HUMAN NADP-dependent malic enzyme OS=Homo sapiens GN=ME1 PE=1 SV=1;>sp|P48163-2|MAOX_HUMAN Isoform 2 of NADP-dependent malic enzyme OS=Homo sapiens GN=ME1
-0.0532841	0.240131	-0.213588	0.154713	24.2667	23.4525	-_-	-_-	9	9	32.5	42.5	6.6571E-104	13.001	8	17.846	8	0.560727	0.649627	0.476989	0.685149	Q9UH62	Q9UH62	Q9UH62	Armadillo repeat-containing X-linked protein 3	Q9UH62;H3BV87;H3BM63	Q9UH62	Armadillo repeat-containing X-linked protein 3	ARMCX3	>sp|Q9UH62|ARMX3_HUMAN Armadillo repeat-containing X-linked protein 3 OS=Homo sapiens GN=ARMCX3 PE=1 SV=1
-0.0219508	0.239031	-0.275839	0.0684644	24.8701	25.1464	-_-	-_-	6	6	34.6	22.949	3.3582E-95	11.939	6	19.694	6	0.562649	0.806851	0.479168	0.799031	P49720	P49720	P49720	Proteasome subunit beta type-3	P49720;A0A087WUL2;A0A087WXQ8;A0A087WY10	P49720;A0A087WUL2;A0A087WXQ8;A0A087WY10	Proteasome subunit beta type-3	PSMB3	>sp|P49720|PSB3_HUMAN Proteasome subunit beta type-3 OS=Homo sapiens GN=PSMB3 PE=1 SV=2;>tr|A0A087WUL2|A0A087WUL2_HUMAN Proteasome subunit beta type-3 (Fragment) OS=Homo sapiens GN=PSMB3 PE=1 SV=1;>tr|A0A087WXQ8|A0A087WXQ8_HUMAN Proteasome subunit beta typ
0.0104934	0.237686	-0.0914791	0.249385	21.4785	21.5081	-_-	-_-	2	2	9.2	27.391	4.7842E-10	0.36477	2	7.603	2	0.565003	0.493621	0.576718	0.517386	P19404	P19404	P19404;E7EPT4	NADH dehydrogenase [ubiquinone] flavoprotein 2, mitochondrial	P19404;E7EPT4	P19404;E7EPT4	NADH dehydrogenase [ubiquinone] flavoprotein 2, mitochondrial	NDUFV2	>sp|P19404|NDUV2_HUMAN NADH dehydrogenase [ubiquinone] flavoprotein 2, mitochondrial OS=Homo sapiens GN=NDUFV2 PE=1 SV=2;>tr|E7EPT4|E7EPT4_HUMAN NADH dehydrogenase [ubiquinone] flavoprotein 2, mitochondrial OS=Homo sapiens GN=NDUFV2 PE=1 SV=1
-0.118492	0.237074	-0.355239	0.107018	27.1957	27.1214	-_-	-_-	13	4	46.3	32.866	7.1381E-79	17.984	48	20.202	38	0.566076	0.735161	0.459573	0.655533	P12236	P12236	P12236	ADP/ATP translocase 3	P12236	P12236	ADP/ATP translocase 3	SLC25A6	>sp|P12236|ADT3_HUMAN ADP/ATP translocase 3 OS=Homo sapiens GN=SLC25A6 PE=1 SV=4
-0.0788837	0.236829	-0.835935	-0.336264	24.7584	25.2461	-_-	-_-	12	12	29.5	88.754	2.435E-122	17.174	11	19.987	12	0.566506	0.460918	0.483548	0.388339	Q9UBV2	Q9UBV2	Q9UBV2	Protein sel-1 homolog 1	Q9UBV2;Q9UBV2-2;G3V3B3	Q9UBV2	Protein sel-1 homolog 1	SEL1L	>sp|Q9UBV2|SE1L1_HUMAN Protein sel-1 homolog 1 OS=Homo sapiens GN=SEL1L PE=1 SV=3
-0.00361125	0.23634	-0.254272	0.158983	24.9042	25.0556	-_-	-_-	9	9	35.2	37.2	9.3327E-98	20.386	11	16.76	11	0.567365	0.642169	0.484525	0.60533	P11177	P11177	P11177-2;P11177	Pyruvate dehydrogenase E1 component subunit beta, mitochondrial	P11177-2;P11177;P11177-3;C9J634;F8WF02	P11177-2;P11177;P11177-3;C9J634;F8WF02	Pyruvate dehydrogenase E1 component subunit beta, mitochondrial	PDHB	>sp|P11177-2|ODPB_HUMAN Isoform 2 of Pyruvate dehydrogenase E1 component subunit beta, mitochondrial OS=Homo sapiens GN=PDHB;>sp|P11177|ODPB_HUMAN Pyruvate dehydrogenase E1 component subunit beta, mitochondrial OS=Homo sapiens GN=PDHB PE=1 SV=3;>sp|P11177-
-0.0735754	0.236095	-0.00362573	0.442652	23.3262	23.6515	-_-	-_-	10	9	19.9	81.775	9.2222E-45	31.765	9	22.513	9	0.567795	0.248228	0.647404	0.245175	P08237	P08237	P08237-2;P08237;P08237-3	ATP-dependent 6-phosphofructokinase, muscle type	P08237-2;P08237;P08237-3;F8VX13;F8VNX2;F8VZQ1;F8W1J8;F8VSF7;F8VW30;F8VSL1;F8VUB8;F8VYK8;F8VTQ3;F8VZI0;F8VP00	P08237-2;P08237;P08237-3	6-phosphofructokinase, muscle type	PFKM	>sp|P08237-2|PFKAM_HUMAN Isoform 2 of ATP-dependent 6-phosphofructokinase, muscle type OS=Homo sapiens GN=PFKM;>sp|P08237|PFKAM_HUMAN ATP-dependent 6-phosphofructokinase, muscle type OS=Homo sapiens GN=PFKM PE=1 SV=2;>sp|P08237-3|PFKAM_HUMAN Isoform 3 of A
0.00417777	0.236095	0.0871912	0.436908	21.7048	22.2102	-_-	-_-	2	2	27.7	9.2906	4.4328E-09	6.4047	2	14.342	2	0.567795	0.253997	0.579238	0.270473	P13073	P13073	Q86WV2;H3BN72;H3BNV9;P13073	Cytochrome c oxidase subunit 4 isoform 1, mitochondrial	Q86WV2;H3BN72;H3BNV9;P13073;H3BNI5;H3BPG0	Q86WV2;H3BN72;H3BNV9;P13073;H3BNI5;H3BPG0	Cytochrome c oxidase subunit 4 isoform 1, mitochondrial	COX4I1	>tr|Q86WV2|Q86WV2_HUMAN COX4I1 protein OS=Homo sapiens GN=COX4I1 PE=1 SV=1;>tr|H3BN72|H3BN72_HUMAN Cytochrome c oxidase subunit 4 isoform 1, mitochondrial OS=Homo sapiens GN=COX4I1 PE=1 SV=1;>tr|H3BNV9|H3BNV9_HUMAN Cytochrome c oxidase subunit 4 isoform 1,
0.010923	0.23585	-0.389508	-0.0218337	22.9244	23.695	-_-	-_-	7	7	32.1	36.748	9.0324E-55	31.021	6	17.321	8	0.568226	0.980176	0.647867	0.957198	Q9NUQ9	Q9NUQ9	Q9NUQ9	Protein FAM49B	Q9NUQ9;Q9NUQ9-2;E5RI16;A0A087X178;E5RJE1;E5RIR8;E5RJL8;E5RK61;E5RFS4;E5RHU5;E5RGI7;Q9H0Q0	Q9NUQ9;Q9NUQ9-2	Protein FAM49B	FAM49B	>sp|Q9NUQ9|FA49B_HUMAN Protein FAM49B OS=Homo sapiens GN=FAM49B PE=1 SV=1;>sp|Q9NUQ9-2|FA49B_HUMAN Isoform 2 of Protein FAM49B OS=Homo sapiens GN=FAM49B
-0.0854355	0.235605	-0.442928	0.0411028	26.6377	26.5932	-_-	-_-	23	23	43.3	83.549	6.8721E-297	17.753	46	47.322	32	0.568656	0.858774	0.462369	0.802846	Q02809	Q02809	Q02809;Q02809-2	Procollagen-lysine,2-oxoglutarate 5-dioxygenase 1	Q02809;Q02809-2;Q5JXB7;Q5JXB8	Q02809;Q02809-2	Procollagen-lysine,2-oxoglutarate 5-dioxygenase 1	PLOD1	>sp|Q02809|PLOD1_HUMAN Procollagen-lysine,2-oxoglutarate 5-dioxygenase 1 OS=Homo sapiens GN=PLOD1 PE=1 SV=2;>sp|Q02809-2|PLOD1_HUMAN Isoform 2 of Procollagen-lysine,2-oxoglutarate 5-dioxygenase 1 OS=Homo sapiens GN=PLOD1
-0.03143	0.235114	-0.399635	0.0440444	19.0046	21.4175	-_-	-_-	2	2	7.3	78.542	1.6682E-07	NaN	1	29.36	2	0.569518	0.853158	0.627667	0.881083	P78536	P78536	P78536-2;P78536	Disintegrin and metalloproteinase domain-containing protein 17	P78536-2;P78536;E7EUI5	P78536-2;P78536;E7EUI5	Disintegrin and metalloproteinase domain-containing protein 17	ADAM17	>sp|P78536-2|ADA17_HUMAN Isoform B of Disintegrin and metalloproteinase domain-containing protein 17 OS=Homo sapiens GN=ADAM17;>sp|P78536|ADA17_HUMAN Disintegrin and metalloproteinase domain-containing protein 17 OS=Homo sapiens GN=ADAM17 PE=1 SV=1;>tr|E7E
-0.0636805	0.234992	0.375401	0.848077	22.6475	20.8564	-_-	-_-	5	2	22.3	39.589	6.2157E-18	24.855	5	NaN	1	0.569734	0.0322883	0.580988	0.0589434	O15372	O15372	A0A087WZK9;O15372;B3KS98	Eukaryotic translation initiation factor 3 subunit H	A0A087WZK9;O15372;B3KS98;E5RFW7;E5RFH0;E5RGU4	A0A087WZK9;O15372;B3KS98	Eukaryotic translation initiation factor 3 subunit H	EIF3H;EIF3S3	>tr|A0A087WZK9|A0A087WZK9_HUMAN Eukaryotic translation initiation factor 3 subunit H OS=Homo sapiens GN=EIF3H PE=1 SV=1;>sp|O15372|EIF3H_HUMAN Eukaryotic translation initiation factor 3 subunit H OS=Homo sapiens GN=EIF3H PE=1 SV=1;>tr|B3KS98|B3KS98_HUMAN E
-0.105675	0.234747	-0.396346	0.0402613	22.3543	22.3215	-_-	-_-	3	3	18	25.087	1.3295E-09	13.668	5	15.221	6	0.570165	0.860381	0.581377	0.888324	Q53TN4	Q53TN4	Q53TN4-3;Q53TN4	Cytochrome b reductase 1	Q53TN4-3;Q53TN4	Q53TN4-3;Q53TN4	Cytochrome b reductase 1	CYBRD1	>sp|Q53TN4-3|CYBR1_HUMAN Isoform 3 of Cytochrome b reductase 1 OS=Homo sapiens GN=CYBRD1;>sp|Q53TN4|CYBR1_HUMAN Cytochrome b reductase 1 OS=Homo sapiens GN=CYBRD1 PE=1 SV=1
-0.0223757	0.233765	0.438719	0.761455	22.2072	22.8303	-_-	-_-	5	5	33.3	28.932	1.5835E-20	27.09	4	23.828	4	0.571893	0.0535913	0.582936	0.0455041	Q9UHY7	Q9UHY7	Q9UHY7	Enolase-phosphatase E1	Q9UHY7;A0A0C4DGY8;D6RA00;A0A087WTH0;Q9UHY7-2	Q9UHY7;A0A0C4DGY8;D6RA00;A0A087WTH0;Q9UHY7-2	Enolase-phosphatase E1	ENOPH1	>sp|Q9UHY7|ENOPH_HUMAN Enolase-phosphatase E1 OS=Homo sapiens GN=ENOPH1 PE=1 SV=1;>tr|A0A0C4DGY8|A0A0C4DGY8_HUMAN Enolase-phosphatase E1 OS=Homo sapiens GN=ENOPH1 PE=4 SV=1;>tr|D6RA00|D6RA00_HUMAN Enolase-phosphatase E1 OS=Homo sapiens GN=ENOPH1 PE=1 SV=1;
-0.124943	0.232906	-0.532512	-0.0192143	24.645	24.5882	-_-	-_-	10	10	18.3	101.3	4.2264E-110	25.029	16	24.387	12	0.573408	0.975094	0.491405	0.999459	O14786	O14786	E9PEP6;O14786	Neuropilin-1	E9PEP6;O14786;O14786-3;E7EX60;O14786-2;Q5T7F0;Q5JWQ6;Q5JWQ4;H0Y4A0;Q5JWQ2	E9PEP6;O14786;O14786-3;E7EX60;O14786-2;Q5T7F0;Q5JWQ6;Q5JWQ4	Neuropilin-1	NRP1	>tr|E9PEP6|E9PEP6_HUMAN Neuropilin-1 OS=Homo sapiens GN=NRP1 PE=1 SV=2;>sp|O14786|NRP1_HUMAN Neuropilin-1 OS=Homo sapiens GN=NRP1 PE=1 SV=3;>sp|O14786-3|NRP1_HUMAN Isoform 3 of Neuropilin-1 OS=Homo sapiens GN=NRP1;>tr|E7EX60|E7EX60_HUMAN Neuropilin-1 OS=Ho
-0.115379	0.231801	0.00129789	0.509949	27.7664	27.9242	-_-	-_-	33	33	48	96.022	0	14.795	56	12.491	48	0.57536	0.187383	0.469649	0.099601	Q8WUM4	Q8WUM4	Q8WUM4	Programmed cell death 6-interacting protein	Q8WUM4;Q8WUM4-2;Q8WUM4-3;C9IZF9;F8WEQ7;F8WBR8;F8WDK9	Q8WUM4;Q8WUM4-2	Programmed cell death 6-interacting protein	PDCD6IP	>sp|Q8WUM4|PDC6I_HUMAN Programmed cell death 6-interacting protein OS=Homo sapiens GN=PDCD6IP PE=1 SV=1;>sp|Q8WUM4-2|PDC6I_HUMAN Isoform 2 of Programmed cell death 6-interacting protein OS=Homo sapiens GN=PDCD6IP
-0.129339	0.231187	-0.369893	0.0746424	27.5196	27.0734	-_-	-_-	10	2	67.6	21.523	3.894E-161	13.8	10	47.008	11	0.576447	0.795236	0.470831	0.726631	P08134	P08134	Q5JR08;P08134	Rho-related GTP-binding protein RhoC	Q5JR08;P08134;E9PQH6;Q5JR07;Q5JR05;U3KQA9;U3KQV3;Q5JR06;E9PN11;E9PLA2	Q5JR08;P08134;E9PQH6;Q5JR07;Q5JR05;U3KQA9;U3KQV3;Q5JR06;E9PN11	Rho-related GTP-binding protein RhoC	RHOC	>tr|Q5JR08|Q5JR08_HUMAN Rho-related GTP-binding protein RhoC (Fragment) OS=Homo sapiens GN=RHOC PE=1 SV=4;>sp|P08134|RHOC_HUMAN Rho-related GTP-binding protein RhoC OS=Homo sapiens GN=RHOC PE=1 SV=1;>tr|E9PQH6|E9PQH6_HUMAN Rho-related GTP-binding protein R
-0.00750711	0.230326	-0.868542	-0.397961	18.3459	19.7502	-_-	-_-	2	2	1.9	199.07	8.7043E-08	NaN	1	NaN	1	0.57797	0.375147	0.634509	0.48337	Q7KZ85	Q7KZ85	Q7KZ85	Transcription elongation factor SPT6	Q7KZ85	Q7KZ85	Transcription elongation factor SPT6	SUPT6H	>sp|Q7KZ85|SPT6H_HUMAN Transcription elongation factor SPT6 OS=Homo sapiens GN=SUPT6H PE=1 SV=2
-0.0384508	0.230203	-0.15449	0.230326	25.6488	25.7309	-_-	-_-	11	11	53.2	35.079	5.8853E-116	16.943	19	16.1	16	0.578188	0.523342	0.496858	0.469456	P13804	P13804	P13804	Electron transfer flavoprotein subunit alpha, mitochondrial	P13804;P13804-2;H0YLU7;H0YL12;H0YNX6;H0YKF0;H0YK49;J3KN60;H0YL83	P13804;P13804-2;H0YLU7;H0YL12;H0YNX6;H0YKF0;H0YK49	Electron transfer flavoprotein subunit alpha, mitochondrial	ETFA	>sp|P13804|ETFA_HUMAN Electron transfer flavoprotein subunit alpha, mitochondrial OS=Homo sapiens GN=ETFA PE=1 SV=1;>sp|P13804-2|ETFA_HUMAN Isoform 2 of Electron transfer flavoprotein subunit alpha, mitochondrial OS=Homo sapiens GN=ETFA;>tr|H0YLU7|H0YLU7_H
-0.0355349	0.229342	-0.383021	0.0173518	23.9828	24.0215	-_-	-_-	8	8	36	30.241	5.6077E-90	12.087	8	12.161	6	0.579715	0.904354	0.660224	0.964535	O75489	O75489	O75489	NADH dehydrogenase [ubiquinone] iron-sulfur protein 3, mitochondrial	O75489;O75489-2;E9PS48;E9PKL8;G3V194	O75489	NADH dehydrogenase [ubiquinone] iron-sulfur protein 3, mitochondrial	NDUFS3	>sp|O75489|NDUS3_HUMAN NADH dehydrogenase [ubiquinone] iron-sulfur protein 3, mitochondrial OS=Homo sapiens GN=NDUFS3 PE=1 SV=1
-0.0852212	0.228111	-0.0302656	0.366588	26.3636	26.0373	-_-	-_-	14	14	51.7	37.375	5.549E-162	15.718	27	16.274	26	0.5819	0.332222	0.476772	0.263572	Q9UJ70	Q9UJ70	Q9UJ70	N-acetyl-D-glucosamine kinase	Q9UJ70;H7C3G9;Q9UJ70-2;C9JEV6;H7C286;H7C1L7;H0YEB7;E9PPU6;H0YE82;H0YF44;H0YC94	Q9UJ70;H7C3G9;Q9UJ70-2;C9JEV6;H7C286	N-acetyl-D-glucosamine kinase	NAGK	>sp|Q9UJ70|NAGK_HUMAN N-acetyl-D-glucosamine kinase OS=Homo sapiens GN=NAGK PE=1 SV=4;>tr|H7C3G9|H7C3G9_HUMAN N-acetyl-D-glucosamine kinase OS=Homo sapiens GN=NAGK PE=1 SV=2;>sp|Q9UJ70-2|NAGK_HUMAN Isoform 2 of N-acetyl-D-glucosamine kinase OS=Homo sapiens
-0.0586984	0.226755	-0.00361125	0.391988	23.3697	23.7522	-_-	-_-	4	4	32.4	20.505	2.1571E-46	7.4814	4	29.473	5	0.584311	0.302339	0.665161	0.303478	Q9UBQ0	Q9UBQ0	Q9UBQ0;Q9UBQ0-2;F8VXU5	Vacuolar protein sorting-associated protein 29	Q9UBQ0;Q9UBQ0-2;F8VXU5	Q9UBQ0;Q9UBQ0-2;F8VXU5	Vacuolar protein sorting-associated protein 29	VPS29	>sp|Q9UBQ0|VPS29_HUMAN Vacuolar protein sorting-associated protein 29 OS=Homo sapiens GN=VPS29 PE=1 SV=1;>sp|Q9UBQ0-2|VPS29_HUMAN Isoform 2 of Vacuolar protein sorting-associated protein 29 OS=Homo sapiens GN=VPS29;>tr|F8VXU5|F8VXU5_HUMAN Vacuolar protein
-0.0836762	0.225028	-0.50273	-0.0203258	21.2898	21.6035	-_-	-_-	3	3	30.2	20.105	2.0509E-13	20.258	3	36.588	2	0.58739	0.97725	0.596906	0.994918	P51970	P51970	P51970	NADH dehydrogenase [ubiquinone] 1 alpha subcomplex subunit 8	P51970	P51970	NADH dehydrogenase [ubiquinone] 1 alpha subcomplex subunit 8	NDUFA8	>sp|P51970|NDUA8_HUMAN NADH dehydrogenase [ubiquinone] 1 alpha subcomplex subunit 8 OS=Homo sapiens GN=NDUFA8 PE=1 SV=3
-0.103286	0.224658	-0.756697	-0.332644	27.2202	27.2584	-_-	-_-	18	18	65.1	43.122	7.866E-201	53.13	33	52.003	23	0.588051	0.46627	0.483491	0.432356	Q08431	Q08431	Q08431	Lactadherin	Q08431;Q08431-2;F5GZN3;Q08431-3;X6R3G6;H0YKS8;A0A087WUV5	Q08431;Q08431-2;F5GZN3;Q08431-3;X6R3G6;H0YKS8	Lactadherin;Lactadherin short form;Medin	MFGE8	>sp|Q08431|MFGM_HUMAN Lactadherin OS=Homo sapiens GN=MFGE8 PE=1 SV=2;>sp|Q08431-2|MFGM_HUMAN Isoform 2 of Lactadherin OS=Homo sapiens GN=MFGE8;>tr|F5GZN3|F5GZN3_HUMAN Lactadherin OS=Homo sapiens GN=MFGE8 PE=1 SV=1;>sp|Q08431-3|MFGM_HUMAN Isoform 3 of Lacta
-0.0971623	0.224411	-0.58249	-0.104155	24.0044	24.1555	-_-	-_-	4	4	16.6	56.732	1.8101E-47	16.355	9	28.782	14	0.588492	0.861265	0.669648	0.800968	A1L0T0	A1L0T0	M0R026;A1L0T0	Acetolactate synthase-like protein	M0R026;A1L0T0;M0R1B5;E9PL44;E9PJS0;M0QZX5	M0R026;A1L0T0;M0R1B5;E9PL44;E9PJS0	Acetolactate synthase-like protein	ILVBL	>tr|M0R026|M0R026_HUMAN Acetolactate synthase-like protein OS=Homo sapiens GN=ILVBL PE=1 SV=1;>sp|A1L0T0|ILVBL_HUMAN Acetolactate synthase-like protein OS=Homo sapiens GN=ILVBL PE=1 SV=2;>tr|M0R1B5|M0R1B5_HUMAN Acetolactate synthase-like protein (Fragment)
-0.0944334	0.224411	0.136716	0.546265	24.3812	24.4697	-_-	-_-	7	7	55	19.608	2.5613E-48	11.398	6	13.163	6	0.588492	0.159518	0.508651	0.101349	P07741	P07741	P07741	Adenine phosphoribosyltransferase	P07741;P07741-2;H3BQF1;H3BQZ9;H3BQB1;H3BSW3	P07741;P07741-2;H3BQF1;H3BQZ9;H3BQB1	Adenine phosphoribosyltransferase	APRT	>sp|P07741|APT_HUMAN Adenine phosphoribosyltransferase OS=Homo sapiens GN=APRT PE=1 SV=2;>sp|P07741-2|APT_HUMAN Isoform 2 of Adenine phosphoribosyltransferase OS=Homo sapiens GN=APRT;>tr|H3BQF1|H3BQF1_HUMAN Adenine phosphoribosyltransferase (Fragment) OS=H
-0.113692	0.224164	-0.289739	0.283566	24.7642	25.4698	-_-	-_-	9	9	12.2	138.83	6.1081E-66	20.663	13	17.876	10	0.588933	0.442662	0.509157	0.380187	O60841	O60841	O60841;A0A087WUT6	Eukaryotic translation initiation factor 5B	O60841;A0A087WUT6	O60841;A0A087WUT6	Eukaryotic translation initiation factor 5B	EIF5B	>sp|O60841|IF2P_HUMAN Eukaryotic translation initiation factor 5B OS=Homo sapiens GN=EIF5B PE=1 SV=4;>tr|A0A087WUT6|A0A087WUT6_HUMAN Eukaryotic translation initiation factor 5B OS=Homo sapiens GN=EIF5B PE=1 SV=1
-0.0628515	0.223917	-0.067833	0.374511	20.9666	21.782	-_-	-_-	3	3	6.5	78.549	2.7358E-15	25.414	2	17.224	3	0.589374	0.322703	0.643715	0.341752	Q96EY7	Q96EY7	Q96EY7	Pentatricopeptide repeat domain-containing protein 3, mitochondrial	Q96EY7;B8ZZQ4;Q96EY7-2	Q96EY7	Pentatricopeptide repeat domain-containing protein 3, mitochondrial	PTCD3	>sp|Q96EY7|PTCD3_HUMAN Pentatricopeptide repeat domain-containing protein 3, mitochondrial OS=Homo sapiens GN=PTCD3 PE=1 SV=3
-0.0928017	0.223299	-0.320865	0.140909	26.5209	26.9063	-_-	-_-	30	30	42.9	115.93	1.019E-218	20.612	50	15.79	35	0.590479	0.67397	0.486149	0.584323	Q02218	Q02218	Q02218	2-oxoglutarate dehydrogenase, mitochondrial	Q02218;E9PCR7;Q02218-2;E9PDF2;E9PFG7;Q02218-3;C9J4G7;Q9ULD0;Q9ULD0-3;Q9ULD0-2	Q02218;E9PCR7;Q02218-2;E9PDF2;E9PFG7	2-oxoglutarate dehydrogenase, mitochondrial	OGDH	>sp|Q02218|ODO1_HUMAN 2-oxoglutarate dehydrogenase, mitochondrial OS=Homo sapiens GN=OGDH PE=1 SV=3;>tr|E9PCR7|E9PCR7_HUMAN 2-oxoglutarate dehydrogenase, mitochondrial OS=Homo sapiens GN=OGDH PE=1 SV=1;>sp|Q02218-2|ODO1_HUMAN Isoform 2 of 2-oxoglutarate de
-0.0586532	0.223052	-0.109374	0.397474	19.3245	20.8405	-_-	-_-	2	2	4.8	96.257	8.7062E-05	NaN	1	9.8441	2	0.590921	0.296127	0.644962	0.335607	P19021	P19021	P19021-2;P19021-4;P19021-3;P19021-6;P19021;P19021-5	Peptidyl-glycine alpha-amidating monooxygenase	P19021-2;P19021-4;P19021-3;P19021-6;P19021;P19021-5;H7BYD9	P19021-2;P19021-4;P19021-3;P19021-6;P19021;P19021-5;H7BYD9	Peptidyl-glycine alpha-amidating monooxygenase;Peptidylglycine alpha-hydroxylating monooxygenase;Peptidyl-alpha-hydroxyglycine alpha-amidating lyase	PAM	>sp|P19021-2|AMD_HUMAN Isoform 2 of Peptidyl-glycine alpha-amidating monooxygenase OS=Homo sapiens GN=PAM;>sp|P19021-4|AMD_HUMAN Isoform 4 of Peptidyl-glycine alpha-amidating monooxygenase OS=Homo sapiens GN=PAM;>sp|P19021-3|AMD_HUMAN Isoform 3 of Peptidyl
-0.126486	0.222805	-0.184293	0.319155	27.8219	27.762	-_-	-_-	34	34	53.1	81.889	0	18.545	57	15.809	43	0.591364	0.392954	0.487117	0.280926	P07384	P07384	P07384	Calpain-1 catalytic subunit	P07384;E9PRM1;E9PLX0;E9PJJ3;E9PLC9;E9PMC6;E9PJA6;E9PSA6;E9PL37;E9PQB3;E9PIA9	P07384	Calpain-1 catalytic subunit	CAPN1	>sp|P07384|CAN1_HUMAN Calpain-1 catalytic subunit OS=Homo sapiens GN=CAPN1 PE=1 SV=1
-0.0966686	0.222557	-0.284563	0.107286	21.612	22.1515	-_-	-_-	4	4	35.1	23.354	2.5415E-25	23.875	3	19.235	3	0.591807	0.73467	0.600884	0.761961	O00161	O00161	O00161	Synaptosomal-associated protein 23	O00161;H3BV99;H3BP15;H3BQY9;H3BM38;O00161-2;H3BNE1;H3BR18;H3BPJ0	O00161;H3BV99;H3BP15;H3BQY9;H3BM38;O00161-2	Synaptosomal-associated protein 23;Synaptosomal-associated protein	SNAP23	>sp|O00161|SNP23_HUMAN Synaptosomal-associated protein 23 OS=Homo sapiens GN=SNAP23 PE=1 SV=1;>tr|H3BV99|H3BV99_HUMAN Synaptosomal-associated protein (Fragment) OS=Homo sapiens GN=SNAP23 PE=1 SV=1;>tr|H3BP15|H3BP15_HUMAN Synaptosomal-associated protein (Fr
-0.145589	0.221939	-0.233617	0.262313	30.3014	30.1907	-_-	-_-	31	22	55.1	67.819	0	14.182	112	13.075	96	0.592914	0.473986	0.488817	0.363427	P26038	P26038	P26038	Moesin	P26038;V9GZ54	P26038	Moesin	MSN	>sp|P26038|MOES_HUMAN Moesin OS=Homo sapiens GN=MSN PE=1 SV=3
-0.0589838	0.221692	-0.445087	0.0927488	22.7377	23.1051	-_-	-_-	4	4	5	116.46	3.3353E-19	21.512	4	22.489	3	0.593358	0.761464	0.674868	0.808311	Q6PKG0	Q6PKG0	Q6PKG0-3;Q6PKG0	La-related protein 1	Q6PKG0-3;Q6PKG0;Q659C4-7;Q659C4-6;Q659C4-5;E5RH50;A0A0B4J210;Q659C4-2;Q659C4;H0YC33;Q659C4-9	Q6PKG0-3;Q6PKG0;Q659C4-7;Q659C4-6;Q659C4-5;E5RH50;A0A0B4J210;Q659C4-2;Q659C4	La-related protein 1;La-related protein 1B	LARP1;LARP1B	>sp|Q6PKG0-3|LARP1_HUMAN Isoform 2 of La-related protein 1 OS=Homo sapiens GN=LARP1;>sp|Q6PKG0|LARP1_HUMAN La-related protein 1 OS=Homo sapiens GN=LARP1 PE=1 SV=2;>sp|Q659C4-7|LAR1B_HUMAN Isoform 7 of La-related protein 1B OS=Homo sapiens GN=LARP1B;>sp|Q65
-0.0942332	0.221568	0.0614305	0.35061	22.8603	22.2578	-_-	-_-	4	4	15.2	36.294	3.7455E-13	4.0754	3	3.7989	4	0.59358	0.351966	0.675106	0.37198	P13716	P13716	P13716;P13716-2	Delta-aminolevulinic acid dehydratase	P13716;P13716-2;B7ZBK6	P13716;P13716-2;B7ZBK6	Delta-aminolevulinic acid dehydratase	ALAD	>sp|P13716|HEM2_HUMAN Delta-aminolevulinic acid dehydratase OS=Homo sapiens GN=ALAD PE=1 SV=1;>sp|P13716-2|HEM2_HUMAN Isoform 2 of Delta-aminolevulinic acid dehydratase OS=Homo sapiens GN=ALAD;>tr|B7ZBK6|B7ZBK6_HUMAN Delta-aminolevulinic acid dehydratase (
-0.0441962	0.221444	-0.0887609	0.304861	25.4873	25.2305	-_-	-_-	6	6	35.1	29.644	1.5426E-87	14.583	8	16.394	6	0.593802	0.412499	0.514748	0.347615	O95865	O95865	O95865	N(G),N(G)-dimethylarginine dimethylaminohydrolase 2	O95865;Q5SSV3;Q5SRR8;H0Y7N1	O95865;Q5SSV3;Q5SRR8;H0Y7N1	N(G),N(G)-dimethylarginine dimethylaminohydrolase 2	DDAH2	>sp|O95865|DDAH2_HUMAN N(G),N(G)-dimethylarginine dimethylaminohydrolase 2 OS=Homo sapiens GN=DDAH2 PE=1 SV=1;>tr|Q5SSV3|Q5SSV3_HUMAN N(G),N(G)-dimethylarginine dimethylaminohydrolase 2 (Fragment) OS=Homo sapiens GN=DDAH2 PE=1 SV=1;>tr|Q5SRR8|Q5SRR8_HUMAN
-0.0723007	0.221073	-0.138442	0.275365	23.2446	23.1419	-_-	-_-	3	3	18.6	34.193	1.5015E-25	23.763	4	4.901	3	0.594468	0.454608	0.676058	0.469975	P50897	P50897	P50897	Palmitoyl-protein thioesterase 1	P50897;E9PIA8;E9PMG2;E9PSE5;E9PP28;E9PK48;Q5T0S4;P50897-2	P50897;E9PIA8;E9PMG2	Palmitoyl-protein thioesterase 1	PPT1	>sp|P50897|PPT1_HUMAN Palmitoyl-protein thioesterase 1 OS=Homo sapiens GN=PPT1 PE=1 SV=1;>tr|E9PIA8|E9PIA8_HUMAN Palmitoyl-protein thioesterase 1 (Fragment) OS=Homo sapiens GN=PPT1 PE=1 SV=5;>tr|E9PMG2|E9PMG2_HUMAN Palmitoyl-protein thioesterase 1 (Fragmen
-0.138457	0.220949	-0.170053	0.231555	29.2681	29.4284	-_-	-_-	14	11	62.4	27.745	0	14.014	27	8.1649	26	0.59469	0.521397	0.490764	0.413815	P63104	P63104	P63104	14-3-3 protein zeta/delta	P63104;E7EX29;B0AZS6;P63104-2;B7Z2E6;H0YB80;E7ESK7;E5RIR4;E9PD24;E7EVZ2;E5RGE1	P63104;E7EX29;B0AZS6;P63104-2;B7Z2E6;H0YB80;E7ESK7	14-3-3 protein zeta/delta	YWHAZ	>sp|P63104|1433Z_HUMAN 14-3-3 protein zeta/delta OS=Homo sapiens GN=YWHAZ PE=1 SV=1;>tr|E7EX29|E7EX29_HUMAN 14-3-3 protein zeta/delta (Fragment) OS=Homo sapiens GN=YWHAZ PE=1 SV=1;>tr|B0AZS6|B0AZS6_HUMAN 14-3-3 protein zeta/delta OS=Homo sapiens GN=YWHAZ P
-0.0997727	0.220454	-0.0672585	0.380508	24.4928	24.2357	-_-	-_-	9	8	29.8	42.741	6.8671E-38	10.643	9	20.858	10	0.595579	0.315617	0.516791	0.317874	P30740	P30740	P30740	Leukocyte elastase inhibitor	P30740;P30740-2;C9J7N5;P50453;O75830;A0A0C4DGW9	P30740;P30740-2	Leukocyte elastase inhibitor	SERPINB1	>sp|P30740|ILEU_HUMAN Leukocyte elastase inhibitor OS=Homo sapiens GN=SERPINB1 PE=1 SV=1;>sp|P30740-2|ILEU_HUMAN Isoform 2 of Leukocyte elastase inhibitor OS=Homo sapiens GN=SERPINB1
-0.146883	0.22033	-0.512349	-0.0365998	25.4558	26.1191	-_-	-_-	11	11	17.1	114.54	2.088E-136	15.718	11	11.48	12	0.595802	0.9912	0.517047	0.985545	P08648	P08648	P08648	Integrin alpha-5	P08648	P08648	Integrin alpha-5;Integrin alpha-5 heavy chain;Integrin alpha-5 light chain	ITGA5	>sp|P08648|ITA5_HUMAN Integrin alpha-5 OS=Homo sapiens GN=ITGA5 PE=1 SV=2
-0.00924837	0.220206	-0.49541	-0.207145	19.9237	19.6889	-_-	-_-	2	2	12.4	24.389	2.0299E-07	NaN	1	NaN	1	0.596024	0.671285	0.64907	0.770603	P20338	P20338	P20338	Ras-related protein Rab-4A	P20338;A0A087WYT5	P20338;A0A087WYT5	Ras-related protein Rab-4A	RAB4A	>sp|P20338|RAB4A_HUMAN Ras-related protein Rab-4A OS=Homo sapiens GN=RAB4A PE=1 SV=3;>tr|A0A087WYT5|A0A087WYT5_HUMAN Ras-related protein Rab-4A OS=Homo sapiens GN=RAB4A PE=1 SV=1
-0.0976253	0.220082	-0.677126	-0.325142	22.1603	21.4725	-_-	-_-	2	2	18.1	22.941	8.8444E-05	25.711	2	3.1891	2	0.596246	0.477469	0.60488	0.46161	O75822	O75822	O75822-2;O75822-3;O75822	Eukaryotic translation initiation factor 3 subunit J	O75822-2;O75822-3;O75822	O75822-2;O75822-3;O75822	Eukaryotic translation initiation factor 3 subunit J	EIF3J	>sp|O75822-2|EIF3J_HUMAN Isoform 2 of Eukaryotic translation initiation factor 3 subunit J OS=Homo sapiens GN=EIF3J;>sp|O75822-3|EIF3J_HUMAN Isoform 3 of Eukaryotic translation initiation factor 3 subunit J OS=Homo sapiens GN=EIF3J;>sp|O75822|EIF3J_HUMAN E
-0.0956507	0.217603	-0.196955	0.256165	25.892	25.7208	-_-	-_-	15	14	46.5	45.179	5.8279E-175	12.687	19	17.332	23	0.600709	0.483269	0.522697	0.424756	P48735	P48735	P48735-2;P48735	Isocitrate dehydrogenase [NADP], mitochondrial	P48735-2;P48735;H0YL11	P48735-2;P48735;H0YL11	Isocitrate dehydrogenase [NADP], mitochondrial	IDH2	>sp|P48735-2|IDHP_HUMAN Isoform 2 of Isocitrate dehydrogenase [NADP], mitochondrial OS=Homo sapiens GN=IDH2;>sp|P48735|IDHP_HUMAN Isocitrate dehydrogenase [NADP], mitochondrial OS=Homo sapiens GN=IDH2 PE=1 SV=2;>tr|H0YL11|H0YL11_HUMAN Isocitrate dehydrogen
-0.152147	0.216858	-0.027719	0.463727	26.6931	26.5496	-_-	-_-	20	20	37.9	80.473	3.7636E-144	12.575	26	18.177	27	0.602053	0.227845	0.498854	0.131285	Q04446	Q04446	Q04446	1,4-alpha-glucan-branching enzyme	Q04446;E9PGM4	Q04446;E9PGM4	1,4-alpha-glucan-branching enzyme	GBE1	>sp|Q04446|GLGB_HUMAN 1,4-alpha-glucan-branching enzyme OS=Homo sapiens GN=GBE1 PE=1 SV=3;>tr|E9PGM4|E9PGM4_HUMAN 1,4-alpha-glucan-branching enzyme OS=Homo sapiens GN=GBE1 PE=1 SV=1
-0.098104	0.216858	-0.446777	0.037312	23.9091	23.2329	-_-	-_-	5	2	13.4	60.029	1.0563E-98	21.317	8	12.095	6	0.602053	0.866021	0.684185	0.922791	O60684	O60684	O60684	Importin subunit alpha-7	O60684;Q5TFJ7;O15131;H0Y3K0;S4R3E5	O60684;Q5TFJ7;O15131	Importin subunit alpha-7;Importin subunit alpha-6	KPNA6;KPNA5	>sp|O60684|IMA7_HUMAN Importin subunit alpha-7 OS=Homo sapiens GN=KPNA6 PE=1 SV=1;>tr|Q5TFJ7|Q5TFJ7_HUMAN Importin subunit alpha-7 (Fragment) OS=Homo sapiens GN=KPNA6 PE=1 SV=1;>sp|O15131|IMA6_HUMAN Importin subunit alpha-6 OS=Homo sapiens GN=KPNA5 PE=1 SV
-0.171628	0.216486	-0.851964	-0.43452	23.1002	23.4645	-_-	-_-	7	7	28.2	42.192	1.2417E-67	15.491	5	11.9	4	0.602725	0.329321	0.684904	0.294456	Q86WV6	Q86WV6	Q86WV6	Stimulator of interferon genes protein	Q86WV6;J3QTB1	Q86WV6;J3QTB1	Stimulator of interferon genes protein	TMEM173	>sp|Q86WV6|STING_HUMAN Stimulator of interferon genes protein OS=Homo sapiens GN=TMEM173 PE=1 SV=1;>tr|J3QTB1|J3QTB1_HUMAN Stimulator of interferon genes protein (Fragment) OS=Homo sapiens GN=TMEM173 PE=1 SV=1
-0.152003	0.216362	0.021764	0.42664	23.943	23.4735	-_-	-_-	4	4	21.8	33.31	2.8384E-33	13.678	4	3.7163	3	0.602949	0.264542	0.685145	0.262683	Q9BPW8	Q9BPW8	Q9BPW8	Protein NipSnap homolog 1	Q9BPW8;C9JDV8;H7C2U6;F8WCR5	Q9BPW8;C9JDV8;H7C2U6	Protein NipSnap homolog 1	NIPSNAP1	>sp|Q9BPW8|NIPS1_HUMAN Protein NipSnap homolog 1 OS=Homo sapiens GN=NIPSNAP1 PE=1 SV=1;>tr|C9JDV8|C9JDV8_HUMAN Protein NipSnap homolog 1 (Fragment) OS=Homo sapiens GN=NIPSNAP1 PE=1 SV=3;>tr|H7C2U6|H7C2U6_HUMAN Protein NipSnap homolog 1 (Fragment) OS=Homo s
-0.177882	0.215989	-0.524479	-0.0107011	23.6414	23.2774	-_-	-_-	13	13	20.1	110.3	8.2606E-46	19.016	9	35.299	6	0.603622	0.958586	0.685865	0.97859	Q86W92	Q86W92	Q86W92-4;Q86W92-2;Q86W92	Liprin-beta-1	Q86W92-4;Q86W92-2;Q86W92;Q86W92-3;F5GZP6;H0YFE4;A0A0A0MTP2;E9PP16;Q8ND30-3;Q8ND30-2;Q8ND30;F5H495;Q86W92-5	Q86W92-4;Q86W92-2;Q86W92;Q86W92-3;F5GZP6	Liprin-beta-1	PPFIBP1	>sp|Q86W92-4|LIPB1_HUMAN Isoform 4 of Liprin-beta-1 OS=Homo sapiens GN=PPFIBP1;>sp|Q86W92-2|LIPB1_HUMAN Isoform 2 of Liprin-beta-1 OS=Homo sapiens GN=PPFIBP1;>sp|Q86W92|LIPB1_HUMAN Liprin-beta-1 OS=Homo sapiens GN=PPFIBP1 PE=1 SV=2;>sp|Q86W92-3|LIPB1_HUMAN
-0.0808965	0.215617	-0.000375143	0.373509	22.848	23.1556	-_-	-_-	2	2	32	13.078	2.3044E-44	11.879	3	7.7269	3	0.604296	0.323897	0.686586	0.326868	P61916	P61916	G3V2V8;P61916-2;J3KMY5;P61916;H0YIZ1;G3V3E8;E7EMS2;G3V3D1	Epididymal secretory protein E1	G3V2V8;P61916-2;J3KMY5;P61916;H0YIZ1;G3V3E8;E7EMS2;G3V3D1	G3V2V8;P61916-2;J3KMY5;P61916;H0YIZ1;G3V3E8;E7EMS2;G3V3D1	Epididymal secretory protein E1	NPC2	>tr|G3V2V8|G3V2V8_HUMAN Epididymal secretory protein E1 (Fragment) OS=Homo sapiens GN=NPC2 PE=1 SV=1;>sp|P61916-2|NPC2_HUMAN Isoform 2 of Epididymal secretory protein E1 OS=Homo sapiens GN=NPC2;>tr|J3KMY5|J3KMY5_HUMAN Epididymal secretory protein E1 OS=Hom
-0.128835	0.214622	-0.0571364	0.346531	27.2763	27.3245	-_-	-_-	11	11	71.1	21.057	2.7971E-159	14.982	12	14.761	11	0.606094	0.357123	0.503305	0.246123	P30086	P30086	P30086	Phosphatidylethanolamine-binding protein 1	P30086	P30086	Phosphatidylethanolamine-binding protein 1;Hippocampal cholinergic neurostimulating peptide	PEBP1	>sp|P30086|PEBP1_HUMAN Phosphatidylethanolamine-binding protein 1 OS=Homo sapiens GN=PEBP1 PE=1 SV=3
-0.147026	0.213503	-0.249222	0.225152	23.6339	22.8807	-_-	-_-	6	5	26.8	41.569	1.4503E-23	18.006	9	11.107	9	0.608122	0.531566	0.690681	0.554815	Q92747	Q92747	Q92747	Actin-related protein 2/3 complex subunit 1A	Q92747;E9PF58;Q92747-2;F8WFD3	Q92747;E9PF58;Q92747-2	Actin-related protein 2/3 complex subunit 1A	ARPC1A	>sp|Q92747|ARC1A_HUMAN Actin-related protein 2/3 complex subunit 1A OS=Homo sapiens GN=ARPC1A PE=1 SV=2;>tr|E9PF58|E9PF58_HUMAN Actin-related protein 2/3 complex subunit 1A OS=Homo sapiens GN=ARPC1A PE=1 SV=1;>sp|Q92747-2|ARC1A_HUMAN Isoform 2 of Actin-rel
-0.18254	0.213503	-0.105396	0.385597	26.5251	26.3639	-_-	-_-	10	10	43	39.724	1.7638E-100	21.818	36	21.266	37	0.608122	0.309685	0.505542	0.201874	P11766	P11766	P11766	Alcohol dehydrogenase class-3	P11766;H0YAG8;D6RFE4;D6R9G2;D6RAY0	P11766	Alcohol dehydrogenase class-3	ADH5	>sp|P11766|ADHX_HUMAN Alcohol dehydrogenase class-3 OS=Homo sapiens GN=ADH5 PE=1 SV=4
-0.190767	0.212632	-0.595424	-0.100778	26.1113	24.3171	-_-	-_-	66	66	28	394.46	0	16.114	51	17.757	53	0.609703	0.8677	0.507286	0.824744	P46939	P46939	P46939;P46939-2	Utrophin	P46939;P46939-2;P46939-4;Q5T097;P46939-3;H0Y337;A0A0A0MSM3;Q5T098	P46939;P46939-2	Utrophin	UTRN	>sp|P46939|UTRO_HUMAN Utrophin OS=Homo sapiens GN=UTRN PE=1 SV=2;>sp|P46939-2|UTRO_HUMAN Isoform 2 of Utrophin OS=Homo sapiens GN=UTRN
-0.10293	0.211261	-0.205281	0.215865	24.9047	25.3033	-_-	-_-	9	9	52.5	27.843	9.8746E-128	10.409	12	14.653	11	0.612192	0.54649	0.535958	0.495565	P38117	P38117	P38117;P38117-2	Electron transfer flavoprotein subunit beta	P38117;P38117-2;M0QY67	P38117;P38117-2	Electron transfer flavoprotein subunit beta	ETFB	>sp|P38117|ETFB_HUMAN Electron transfer flavoprotein subunit beta OS=Homo sapiens GN=ETFB PE=1 SV=3;>sp|P38117-2|ETFB_HUMAN Isoform 2 of Electron transfer flavoprotein subunit beta OS=Homo sapiens GN=ETFB
-0.116739	0.210888	-0.0753376	0.286526	23.8636	23.4095	-_-	-_-	10	10	32.3	46.648	9.0647E-157	24.559	7	17.913	7	0.612872	0.438396	0.69576	0.45214	Q9UNH7	Q9UNH7	Q9UNH7;A0A0A0MRI2	Sorting nexin-6	Q9UNH7;A0A0A0MRI2;Q9UNH7-2;G3V5X9;G3V2U1;H0YJF8;G3V4Z5;Q86XE0-2;Q86XE0	Q9UNH7;A0A0A0MRI2;Q9UNH7-2;G3V5X9	Sorting nexin-6;Sorting nexin-6, N-terminally processed	SNX6	>sp|Q9UNH7|SNX6_HUMAN Sorting nexin-6 OS=Homo sapiens GN=SNX6 PE=1 SV=1;>tr|A0A0A0MRI2|A0A0A0MRI2_HUMAN Sorting nexin 6, isoform CRA_b OS=Homo sapiens GN=SNX6 PE=1 SV=1;>sp|Q9UNH7-2|SNX6_HUMAN Isoform 2 of Sorting nexin-6 OS=Homo sapiens GN=SNX6;>tr|G3V5X9
-0.109203	0.210638	-0.0293083	0.428357	24.8451	24.5398	-_-	-_-	8	8	44.4	28.763	6.8801E-67	19.273	11	26.58	9	0.613326	0.262759	0.53727	0.194674	Q9Y3A5	Q9Y3A5	Q9Y3A5	Ribosome maturation protein SBDS	Q9Y3A5;A0A087X020;F8WE72	Q9Y3A5;A0A087X020	Ribosome maturation protein SBDS	SBDS	>sp|Q9Y3A5|SBDS_HUMAN Ribosome maturation protein SBDS OS=Homo sapiens GN=SBDS PE=1 SV=4;>tr|A0A087X020|A0A087X020_HUMAN Ribosome maturation protein SBDS OS=Homo sapiens GN=SBDS PE=1 SV=1
-0.0869364	0.209765	-0.244702	0.165687	24.1341	24.0147	-_-	-_-	7	7	54.3	27.873	2.9252E-46	12.552	8	14.958	4	0.614915	0.630535	0.697944	0.66408	O95571	O95571	O95571;M0QXB5	Persulfide dioxygenase ETHE1, mitochondrial	O95571;M0QXB5;M0QY80	O95571;M0QXB5	Persulfide dioxygenase ETHE1, mitochondrial	ETHE1	>sp|O95571|ETHE1_HUMAN Persulfide dioxygenase ETHE1, mitochondrial OS=Homo sapiens GN=ETHE1 PE=1 SV=2;>tr|M0QXB5|M0QXB5_HUMAN Persulfide dioxygenase ETHE1, mitochondrial OS=Homo sapiens GN=ETHE1 PE=1 SV=1
-0.0950343	0.209765	-0.830332	-0.37947	23.1771	23.5773	-_-	-_-	6	6	11.3	74.68	1.8708E-46	7.5043	7	14.692	7	0.614915	0.399757	0.697944	0.359821	Q15582	Q15582	Q15582	Transforming growth factor-beta-induced protein ig-h3	Q15582;H0Y8L3;S4R3C6;H0Y9D7;H0YAB8;D6RBX4;H0YAH8;H0Y8M8	Q15582;H0Y8L3;S4R3C6	Transforming growth factor-beta-induced protein ig-h3	TGFBI	>sp|Q15582|BGH3_HUMAN Transforming growth factor-beta-induced protein ig-h3 OS=Homo sapiens GN=TGFBI PE=1 SV=1;>tr|H0Y8L3|H0Y8L3_HUMAN Transforming growth factor-beta-induced protein ig-h3 (Fragment) OS=Homo sapiens GN=TGFBI PE=1 SV=1;>tr|S4R3C6|S4R3C6_HUM
-0.13733	0.209141	-0.0854355	0.406863	22.7461	24.5065	-_-	-_-	8	8	14.7	77.803	2.5663E-14	21.434	4	55.418	6	0.616052	0.285695	0.699159	0.216969	Q13976-2	Q13976-2	Q13976-2	Isoform Beta of cGMP-dependent protein kinase 1	Q13976-2;Q5SQU3;Q13976;A0A0A0MSB3;Q13976-3;B1ALS0	Q13976-2;Q5SQU3;Q13976;A0A0A0MSB3;Q13976-3	cGMP-dependent protein kinase 1	PRKG1	>sp|Q13976-2|KGP1_HUMAN Isoform Beta of cGMP-dependent protein kinase 1 OS=Homo sapiens GN=PRKG1;>tr|Q5SQU3|Q5SQU3_HUMAN cGMP-dependent protein kinase OS=Homo sapiens GN=PRKG1 PE=1 SV=1;>sp|Q13976|KGP1_HUMAN cGMP-dependent protein kinase 1 OS=Homo sapiens
-0.0985519	0.207893	-0.15133	0.251204	23.9822	23.8594	-_-	-_-	6	3	43.3	23.707	1.6353E-101	11.225	4	11.022	4	0.618331	0.490832	0.701593	0.509879	P61020	P61020	P61020	Ras-related protein Rab-5B	P61020;F8VUA5;P61020-2;F8VVZ0	P61020;F8VUA5;P61020-2;F8VVZ0	Ras-related protein Rab-5B	RAB5B	>sp|P61020|RAB5B_HUMAN Ras-related protein Rab-5B OS=Homo sapiens GN=RAB5B PE=1 SV=1;>tr|F8VUA5|F8VUA5_HUMAN Ras-related protein Rab-5B (Fragment) OS=Homo sapiens GN=RAB5B PE=1 SV=1;>sp|P61020-2|RAB5B_HUMAN Isoform 2 of Ras-related protein Rab-5B OS=Homo s
-0.197368	0.207018	-0.461065	0.0333701	28.5853	27.8708	-_-	-_-	108	108	58.1	282.28	0	17.959	188	19.184	145	0.619929	0.873569	0.5186	0.820717	Q13813-3	Q13813-3	Q13813-3	Isoform 3 of Spectrin alpha chain, non-erythrocytic 1	Q13813-3;Q13813;Q13813-2	Q13813-3;Q13813;Q13813-2	Spectrin alpha chain, non-erythrocytic 1	SPTAN1	>sp|Q13813-3|SPTN1_HUMAN Isoform 3 of Spectrin alpha chain, non-erythrocytic 1 OS=Homo sapiens GN=SPTAN1;>sp|Q13813|SPTN1_HUMAN Spectrin alpha chain, non-erythrocytic 1 OS=Homo sapiens GN=SPTAN1 PE=1 SV=3;>sp|Q13813-2|SPTN1_HUMAN Isoform 2 of Spectrin alph
-0.070815	0.207018	-0.24607	0.133695	22.3992	22.1621	-_-	-_-	3	3	27.7	21.701	4.4245E-14	20.271	3	32.367	2	0.619929	0.686832	0.626171	0.713674	Q3MHD2	Q3MHD2	Q3MHD2;Q3MHD2-2;K7ELG9	Protein LSM12 homolog	Q3MHD2;Q3MHD2-2;K7ELG9	Q3MHD2;Q3MHD2-2;K7ELG9	Protein LSM12 homolog	LSM12	>sp|Q3MHD2|LSM12_HUMAN Protein LSM12 homolog OS=Homo sapiens GN=LSM12 PE=1 SV=2;>sp|Q3MHD2-2|LSM12_HUMAN Isoform 2 of Protein LSM12 homolog OS=Homo sapiens GN=LSM12;>tr|K7ELG9|K7ELG9_HUMAN Protein LSM12 homolog OS=Homo sapiens GN=LSM12 PE=1 SV=1
-0.131503	0.206643	-0.743786	-0.251865	22.0613	20.7973	-_-	-_-	7	7	14.2	76.328	3.393E-30	37.654	5	57.03	6	0.620615	0.594189	0.626787	0.698377	Q9NW15	Q9NW15	Q9NW15	Anoctamin-10	Q9NW15;Q9NW15-2;Q9NW15-5;Q9NW15-4;Q9NW15-3;C9JA49;C9IYD3;C9JQC9;C9JPY2;C9J670;C9IZD0;C9JH90;H7C3N6	Q9NW15;Q9NW15-2;Q9NW15-5;Q9NW15-4;Q9NW15-3	Anoctamin-10	ANO10	>sp|Q9NW15|ANO10_HUMAN Anoctamin-10 OS=Homo sapiens GN=ANO10 PE=1 SV=2;>sp|Q9NW15-2|ANO10_HUMAN Isoform 2 of Anoctamin-10 OS=Homo sapiens GN=ANO10;>sp|Q9NW15-5|ANO10_HUMAN Isoform 5 of Anoctamin-10 OS=Homo sapiens GN=ANO10;>sp|Q9NW15-4|ANO10_HUMAN Isoform
-0.141828	0.204767	-0.123135	0.320658	26.7523	26.7704	-_-	-_-	15	15	55.8	50.435	1.3147E-117	11.335	32	16.381	34	0.624052	0.390933	0.523174	0.278934	Q07960	Q07960	Q07960	Rho GTPase-activating protein 1	Q07960;H0YE29;E9PNR6	Q07960;H0YE29	Rho GTPase-activating protein 1	ARHGAP1	>sp|Q07960|RHG01_HUMAN Rho GTPase-activating protein 1 OS=Homo sapiens GN=ARHGAP1 PE=1 SV=1;>tr|H0YE29|H0YE29_HUMAN Rho GTPase-activating protein 1 (Fragment) OS=Homo sapiens GN=ARHGAP1 PE=1 SV=1
-0.0492927	0.204266	-0.000620475	0.37128	25.0077	25.3483	-_-	-_-	11	11	61.6	30.608	2.8436E-101	26.457	18	23.732	12	0.62497	0.326563	0.55078	0.257812	Q9NQR4	Q9NQR4	Q9NQR4	Omega-amidase NIT2	Q9NQR4;H7C579;F8WF70	Q9NQR4;H7C579	Omega-amidase NIT2	NIT2	>sp|Q9NQR4|NIT2_HUMAN Omega-amidase NIT2 OS=Homo sapiens GN=NIT2 PE=1 SV=1;>tr|H7C579|H7C579_HUMAN Omega-amidase NIT2 (Fragment) OS=Homo sapiens GN=NIT2 PE=1 SV=4
-0.133416	0.203389	-0.437819	0.0416635	23.6523	23.6502	-_-	-_-	5	5	16.2	56.157	7.5074E-63	25.096	6	40.606	7	0.62658	0.857703	0.710399	0.913715	P55809	P55809	P55809	Succinyl-CoA:3-ketoacid coenzyme A transferase 1, mitochondrial	P55809;P55809-2;E9PDW2;Q9BYC2	P55809	Succinyl-CoA:3-ketoacid coenzyme A transferase 1, mitochondrial	OXCT1	>sp|P55809|SCOT1_HUMAN Succinyl-CoA:3-ketoacid coenzyme A transferase 1, mitochondrial OS=Homo sapiens GN=OXCT1 PE=1 SV=1
-0.128677	0.203013	-0.431734	-0.0373399	24.9095	24.987	-_-	-_-	6	6	41.3	29.204	5.2394E-68	15.874	7	16.046	8	0.627271	0.989769	0.553455	0.961146	P28070	P28070	P28070	Proteasome subunit beta type-4	P28070	P28070	Proteasome subunit beta type-4	PSMB4	>sp|P28070|PSB4_HUMAN Proteasome subunit beta type-4 OS=Homo sapiens GN=PSMB4 PE=1 SV=4
-0.0486062	0.201634	-0.61834	-0.175126	18.641	19.5643	-_-	-_-	2	2	3	97.394	0.00051409	NaN	1	NaN	1	0.629808	0.728756	0.676142	0.823609	Q9NTZ6	Q9NTZ6	Q9NTZ6	RNA-binding protein 12	Q9NTZ6	Q9NTZ6	RNA-binding protein 12	RBM12	>sp|Q9NTZ6|RBM12_HUMAN RNA-binding protein 12 OS=Homo sapiens GN=RBM12 PE=1 SV=1
-0.109608	0.201132	-0.590071	-0.0834317	22.5687	23.6834	-_-	-_-	8	8	7.9	155.98	4.0363E-22	14.11	3	13.811	4	0.630732	0.90089	0.635868	0.839804	Q9H2M9	Q9H2M9	Q9H2M9	Rab3 GTPase-activating protein non-catalytic subunit	Q9H2M9;H7C4Y9	Q9H2M9	Rab3 GTPase-activating protein non-catalytic subunit	RAB3GAP2	>sp|Q9H2M9|RBGPR_HUMAN Rab3 GTPase-activating protein non-catalytic subunit OS=Homo sapiens GN=RAB3GAP2 PE=1 SV=1
-0.133084	0.201006	-0.490882	0.0132121	27.5095	27.9769	-_-	-_-	36	28	59.2	100.07	0	12.554	60	17.181	56	0.630963	0.912335	0.53086	0.867722	P35221	P35221	P35221	Catenin alpha-1	P35221;P35221-2;G3XAM7;P35221-3;E5RIB1;E5RG03;E5RGY6;E5RHV7;E5RJL0;E5RIE0;E5RJP7;E5RGD2;E5RJ41;P26232-4;A0A0A0MRI5;P26232-6;E5RFM3;E5RFM5;E5RGY7;E5RFK9;A0A0A0MTJ6;E5RFG3;H0YBB8;E5RJZ2;E5RGG4;E5RJ43;E5RGS1;E5RIT8;A0A087WZL6;E5RGU3;E5RHJ5	P35221;P35221-2;G3XAM7;P35221-3	Catenin alpha-1	CTNNA1	>sp|P35221|CTNA1_HUMAN Catenin alpha-1 OS=Homo sapiens GN=CTNNA1 PE=1 SV=1;>sp|P35221-2|CTNA1_HUMAN Isoform 2 of Catenin alpha-1 OS=Homo sapiens GN=CTNNA1;>tr|G3XAM7|G3XAM7_HUMAN Catenin (Cadherin-associated protein), alpha 1, 102kDa, isoform CRA_a OS=Homo
-0.168285	0.200002	-0.15748	0.268554	31.2007	31.2086	-_-	-_-	25	25	73.1	35.936	0	19.284	93	13.939	85	0.632815	0.464664	0.532922	0.353692	P08758	P08758	P08758	Annexin A5	P08758;D6RBL5;D6RBE9;E9PHT9;D6RCN3	P08758;D6RBL5;D6RBE9	Annexin A5;Annexin	ANXA5	>sp|P08758|ANXA5_HUMAN Annexin A5 OS=Homo sapiens GN=ANXA5 PE=1 SV=2;>tr|D6RBL5|D6RBL5_HUMAN Annexin OS=Homo sapiens GN=ANXA5 PE=1 SV=1;>tr|D6RBE9|D6RBE9_HUMAN Annexin OS=Homo sapiens GN=ANXA5 PE=1 SV=1
-0.158413	0.199751	-0.289704	0.191689	23.0083	22.6412	-_-	-_-	2	2	0.9	360.96	0.0012939	NaN	1	14.423	2	0.633279	0.586289	0.71754	0.611794	Q9P2D7	Q9P2D7	Q9P2D7-5;Q9P2D7-2;Q9P2D7-4;Q9P2D7	Dynein heavy chain 1, axonemal	Q9P2D7-5;Q9P2D7-2;Q9P2D7-4;Q9P2D7;Q9P2D7-3	Q9P2D7-5;Q9P2D7-2;Q9P2D7-4;Q9P2D7;Q9P2D7-3	Dynein heavy chain 1, axonemal	DNAH1	>sp|Q9P2D7-5|DYH1_HUMAN Isoform 5 of Dynein heavy chain 1, axonemal OS=Homo sapiens GN=DNAH1;>sp|Q9P2D7-2|DYH1_HUMAN Isoform 2 of Dynein heavy chain 1, axonemal OS=Homo sapiens GN=DNAH1;>sp|Q9P2D7-4|DYH1_HUMAN Isoform 4 of Dynein heavy chain 1, axonemal OS
-0.0924479	0.199248	-0.590093	-0.173352	24.2601	24.6904	-_-	-_-	4	4	27.1	17.598	6.8221E-55	8.4616	6	8.8714	4	0.634206	0.73199	0.561534	0.675177	P10620	P10620	P10620	Microsomal glutathione S-transferase 1	P10620;F5H7F6;F5H6X2;P10620-2;F5GX73;F5H613;F5H760	P10620;F5H7F6;F5H6X2;P10620-2	Microsomal glutathione S-transferase 1	MGST1	>sp|P10620|MGST1_HUMAN Microsomal glutathione S-transferase 1 OS=Homo sapiens GN=MGST1 PE=1 SV=1;>tr|F5H7F6|F5H7F6_HUMAN Microsomal glutathione S-transferase 1 (Fragment) OS=Homo sapiens GN=MGST1 PE=1 SV=1;>tr|F5H6X2|F5H6X2_HUMAN Microsomal glutathione S-t
-0.0669411	0.198243	0.189034	0.505078	20.9882	22.0431	-_-	-_-	2	2	18.4	20.43	1.5112E-12	NaN	1	14.343	2	0.636064	0.191379	0.681132	0.205073	Q8NCW5	Q8NCW5	Q8NCW5-2;Q8NCW5	NAD(P)H-hydrate epimerase	Q8NCW5-2;Q8NCW5;Q5T3I4;Q5T3I3	Q8NCW5-2;Q8NCW5;Q5T3I4;Q5T3I3	NAD(P)H-hydrate epimerase	APOA1BP	>sp|Q8NCW5-2|NNRE_HUMAN Isoform 2 of NAD(P)H-hydrate epimerase OS=Homo sapiens GN=APOA1BP;>sp|Q8NCW5|NNRE_HUMAN NAD(P)H-hydrate epimerase OS=Homo sapiens GN=APOA1BP PE=1 SV=2;>tr|Q5T3I4|Q5T3I4_HUMAN NAD(P)H-hydrate epimerase OS=Homo sapiens GN=APOA1BP PE=1
-0.154811	0.198117	-0.64548	-0.326733	23.0051	22.8496	-_-	-_-	3	3	17.2	26.152	1.0948E-33	5.2735	4	9.9925	3	0.636297	0.475081	0.720755	0.430351	Q9NX63	Q9NX63	Q9NX63;C9JRZ6	MICOS complex subunit MIC19	Q9NX63;C9JRZ6;F8WAR4	Q9NX63;C9JRZ6;F8WAR4	Coiled-coil-helix-coiled-coil-helix domain-containing protein 3, mitochondrial	CHCHD3	>sp|Q9NX63|MIC19_HUMAN MICOS complex subunit MIC19 OS=Homo sapiens GN=CHCHD3 PE=1 SV=1;>tr|C9JRZ6|C9JRZ6_HUMAN MICOS complex subunit MIC19 OS=Homo sapiens GN=CHCHD3 PE=1 SV=1;>tr|F8WAR4|F8WAR4_HUMAN MICOS complex subunit MIC19 OS=Homo sapiens GN=CHCHD3 PE=
-0.118069	0.196985	-0.162783	0.197488	25.5855	25.7852	-_-	-_-	9	9	45.9	31.387	7.0973E-220	15.292	12	7.7998	11	0.638392	0.576621	0.566419	0.529831	P30084	P30084	P30084	Enoyl-CoA hydratase, mitochondrial	P30084	P30084	Enoyl-CoA hydratase, mitochondrial	ECHS1	>sp|P30084|ECHM_HUMAN Enoyl-CoA hydratase, mitochondrial OS=Homo sapiens GN=ECHS1 PE=1 SV=4
-0.116348	0.196607	-0.661684	-0.179172	23.4442	22.8898	-_-	-_-	5	5	18.3	49.721	6.3777E-36	29.963	5	16.312	3	0.639091	0.721402	0.723731	0.665078	Q9HD26	Q9HD26	Q9HD26-2;Q9HD26	Golgi-associated PDZ and coiled-coil motif-containing protein	Q9HD26-2;Q9HD26;F5H1Y4;Q9HD26-3	Q9HD26-2;Q9HD26;F5H1Y4	Golgi-associated PDZ and coiled-coil motif-containing protein	GOPC	>sp|Q9HD26-2|GOPC_HUMAN Isoform 2 of Golgi-associated PDZ and coiled-coil motif-containing protein OS=Homo sapiens GN=GOPC;>sp|Q9HD26|GOPC_HUMAN Golgi-associated PDZ and coiled-coil motif-containing protein OS=Homo sapiens GN=GOPC PE=1 SV=1;>tr|F5H1Y4|F5H1
-0.149649	0.196355	-0.362826	0.118891	27.1233	26.9854	-_-	-_-	13	13	32.7	57.466	2.6808E-198	17.444	25	29.435	25	0.639557	0.713508	0.540445	0.630183	Q14247	Q14247	Q14247-3;Q14247	Src substrate cortactin	Q14247-3;Q14247;Q14247-2;H7C314;H0YCD9;H0YEV2;E9PKG3;E9PP90	Q14247-3;Q14247;Q14247-2	Src substrate cortactin	CTTN	>sp|Q14247-3|SRC8_HUMAN Isoform 3 of Src substrate cortactin OS=Homo sapiens GN=CTTN;>sp|Q14247|SRC8_HUMAN Src substrate cortactin OS=Homo sapiens GN=CTTN PE=1 SV=2;>sp|Q14247-2|SRC8_HUMAN Isoform 2 of Src substrate cortactin OS=Homo sapiens GN=CTTN
-0.0615411	0.195474	-0.190306	0.1956	21.3626	22.0684	-_-	-_-	2	2	13	28.048	7.0625E-23	NaN	1	10.173	3	0.641192	0.579761	0.645249	0.60516	P35270	P35270	P35270	Sepiapterin reductase	P35270	P35270	Sepiapterin reductase	SPR	>sp|P35270|SPRE_HUMAN Sepiapterin reductase OS=Homo sapiens GN=SPR PE=1 SV=1
-0.139299	0.194591	-0.00471089	0.453333	23.8686	23.9535	-_-	-_-	7	7	16.9	58.022	1.0374E-56	15.896	8	10.19	7	0.642829	0.237743	0.72771	0.23396	O95747	O95747	O95747	Serine/threonine-protein kinase OSR1	O95747;C9JIG9	O95747	Serine/threonine-protein kinase OSR1	OXSR1	>sp|O95747|OXSR1_HUMAN Serine/threonine-protein kinase OSR1 OS=Homo sapiens GN=OXSR1 PE=1 SV=1
-0.124723	0.194591	-0.277901	0.0751904	21.9058	20.6544	-_-	-_-	3	3	36	19.206	1.6249E-09	19.55	3	NaN	1	0.642829	0.794208	0.646716	0.763591	O95881	O95881	O95881	Thioredoxin domain-containing protein 12	O95881	O95881	Thioredoxin domain-containing protein 12	TXNDC12	>sp|O95881|TXD12_HUMAN Thioredoxin domain-containing protein 12 OS=Homo sapiens GN=TXNDC12 PE=1 SV=1
-0.0936481	0.19333	0.118493	0.526369	23.92	24.2588	-_-	-_-	6	6	39.3	25.789	2.2647E-72	23.819	7	10.137	6	0.645173	0.174368	0.730203	0.166923	P09417	P09417	P09417	Dihydropteridine reductase	P09417;P09417-2;H0Y8F7;B7Z415;D6RGG7	P09417;P09417-2;H0Y8F7;B7Z415;D6RGG7	Dihydropteridine reductase	QDPR	>sp|P09417|DHPR_HUMAN Dihydropteridine reductase OS=Homo sapiens GN=QDPR PE=1 SV=2;>sp|P09417-2|DHPR_HUMAN Isoform 2 of Dihydropteridine reductase OS=Homo sapiens GN=QDPR;>tr|H0Y8F7|H0Y8F7_HUMAN Dihydropteridine reductase (Fragment) OS=Homo sapiens GN=QDPR
-0.241526	0.192699	-0.350394	0.122209	29.6441	27.8253	-_-	-_-	201	201	52.6	532.4	0	14.234	265	16.381	259	0.646347	0.707498	0.548039	0.623175	Q14204	Q14204	Q14204	Cytoplasmic dynein 1 heavy chain 1	Q14204;H0YJ21	Q14204	Cytoplasmic dynein 1 heavy chain 1	DYNC1H1	>sp|Q14204|DYHC1_HUMAN Cytoplasmic dynein 1 heavy chain 1 OS=Homo sapiens GN=DYNC1H1 PE=1 SV=5
-0.0827133	0.192321	-0.352253	0.0540844	26.2175	26.5203	-_-	-_-	12	12	60.2	27.399	1.8551E-86	18.028	15	7.8035	12	0.647052	0.834048	0.548829	0.773079	P60900	P60900	P60900	Proteasome subunit alpha type-6	P60900;G3V5Z7;G3V295;P60900-2;G3V3I1;P60900-3;G3V3U4;H0YJC4;G3V4S5;G3V2S7	P60900;G3V5Z7;G3V295;P60900-2;G3V3I1;P60900-3	Proteasome subunit alpha type-6;Proteasome subunit alpha type	PSMA6	>sp|P60900|PSA6_HUMAN Proteasome subunit alpha type-6 OS=Homo sapiens GN=PSMA6 PE=1 SV=1;>tr|G3V5Z7|G3V5Z7_HUMAN Proteasome subunit alpha type OS=Homo sapiens GN=PSMA6 PE=1 SV=1;>tr|G3V295|G3V295_HUMAN Proteasome subunit alpha type OS=Homo sapiens GN=PSMA6
-0.151298	0.191563	-0.312993	0.171079	25.1099	24.98	-_-	-_-	11	11	31.9	53.454	8.1735E-106	9.7605	12	13.683	14	0.648463	0.621243	0.578201	0.581099	P34897	P34897	P34897-3;P34897	Serine hydroxymethyltransferase, mitochondrial	P34897-3;P34897;P34897-2;G3V5L0;G3V540;G3V4W5;G3V2W0;G3V241;G3V3Y8;G3V4T0;G3V4X0;G3V2E4;G3V2Y4;H0YIZ0;G3V2D2;G3V2Y1;G3V3C6;P34896-4;P34896-3;P34896-2;P34896	P34897-3;P34897;P34897-2;G3V5L0;G3V540;G3V4W5	Serine hydroxymethyltransferase, mitochondrial	SHMT2	>sp|P34897-3|GLYM_HUMAN Isoform 3 of Serine hydroxymethyltransferase, mitochondrial OS=Homo sapiens GN=SHMT2;>sp|P34897|GLYM_HUMAN Serine hydroxymethyltransferase, mitochondrial OS=Homo sapiens GN=SHMT2 PE=1 SV=3;>sp|P34897-2|GLYM_HUMAN Isoform 2 of Serine
-0.120984	0.191184	-0.100778	0.338339	23.996	23.4142	-_-	-_-	5	5	26.8	35.892	3.9949E-19	21.854	6	24.404	5	0.64917	0.367623	0.734453	0.374532	Q13630	Q13630	Q13630	GDP-L-fucose synthase	Q13630;E9PKL9;E9PP14;E9PP60;E9PLH9	Q13630;E9PKL9;E9PP14	GDP-L-fucose synthase	TSTA3	>sp|Q13630|FCL_HUMAN GDP-L-fucose synthase OS=Homo sapiens GN=TSTA3 PE=1 SV=1;>tr|E9PKL9|E9PKL9_HUMAN GDP-L-fucose synthase (Fragment) OS=Homo sapiens GN=TSTA3 PE=1 SV=1;>tr|E9PP14|E9PP14_HUMAN GDP-L-fucose synthase (Fragment) OS=Homo sapiens GN=TSTA3 PE=1
-0.166584	0.191184	-0.297821	0.205267	26.7735	27.1063	-_-	-_-	5	5	36.1	31.595	1.5008E-45	19.861	20	12.1	24	0.64917	0.56377	0.551203	0.45999	P29966	P29966	A0A087WZH7;P29966	Myristoylated alanine-rich C-kinase substrate	A0A087WZH7;P29966	A0A087WZH7;P29966	Myristoylated alanine-rich C-kinase substrate	MARCKS	>tr|A0A087WZH7|A0A087WZH7_HUMAN Myristoylated alanine-rich C-kinase substrate OS=Homo sapiens GN=MARCKS PE=1 SV=1;>sp|P29966|MARCS_HUMAN Myristoylated alanine-rich C-kinase substrate OS=Homo sapiens GN=MARCKS PE=1 SV=4
-0.115738	0.191057	-0.115879	0.292193	24.303	24.2931	-_-	-_-	5	2	21.3	39.821	3.6321E-39	20.931	8	16.961	8	0.649405	0.430294	0.579305	0.443234	P17612	P17612	P17612-2;P17612	cAMP-dependent protein kinase catalytic subunit alpha	P17612-2;P17612;Q15136;P22694-10;K7ERP6	P17612-2;P17612;Q15136;P22694-10	cAMP-dependent protein kinase catalytic subunit alpha;cAMP-dependent protein kinase catalytic subunit beta	PRKACA;KIN27;PRKACB	>sp|P17612-2|KAPCA_HUMAN Isoform 2 of cAMP-dependent protein kinase catalytic subunit alpha OS=Homo sapiens GN=PRKACA;>sp|P17612|KAPCA_HUMAN cAMP-dependent protein kinase catalytic subunit alpha OS=Homo sapiens GN=PRKACA PE=1 SV=2;>tr|Q15136|Q15136_HUMAN P
-0.132167	0.190931	-0.673601	-0.265639	23.8279	23.687	-_-	-_-	5	5	14.6	41.465	5.3965E-54	18.016	6	22.647	6	0.649641	0.571285	0.734954	0.521307	P30533	P30533	P30533	Alpha-2-macroglobulin receptor-associated protein	P30533	P30533	Alpha-2-macroglobulin receptor-associated protein	LRPAP1	>sp|P30533|AMRP_HUMAN Alpha-2-macroglobulin receptor-associated protein OS=Homo sapiens GN=LRPAP1 PE=1 SV=1
-0.197186	0.190931	0.332507	0.841651	20.3063	20.3053	-_-	-_-	2	2	16.3	26.816	1.8876E-06	38.891	3	37.283	3	0.649641	0.0335705	0.691938	0.0607358	O60573	O60573	B9A044;O60573-2;B8ZZ50;O60573	Eukaryotic translation initiation factor 4E type 2	B9A044;O60573-2;B8ZZ50;O60573;B4E1E4;B9A023;B8ZZL3;C9JEL3	B9A044;O60573-2;B8ZZ50;O60573;B4E1E4;B9A023;B8ZZL3;C9JEL3	Eukaryotic translation initiation factor 4E type 2	EIF4E2	>tr|B9A044|B9A044_HUMAN Eukaryotic translation initiation factor 4E type 2 OS=Homo sapiens GN=EIF4E2 PE=1 SV=1;>sp|O60573-2|IF4E2_HUMAN Isoform 2 of Eukaryotic translation initiation factor 4E type 2 OS=Homo sapiens GN=EIF4E2;>tr|B8ZZ50|B8ZZ50_HUMAN Eukary
-0.148993	0.190552	-0.386299	0.0130691	25.3491	25.2098	-_-	-_-	7	7	51.3	21.258	7.3894E-66	11.126	8	8.5021	6	0.650349	0.912611	0.58041	0.924972	P60953	P60953	P60953	Cell division control protein 42 homolog	P60953;Q5JYX0;P60953-1	P60953;Q5JYX0;P60953-1	Cell division control protein 42 homolog	CDC42	>sp|P60953|CDC42_HUMAN Cell division control protein 42 homolog OS=Homo sapiens GN=CDC42 PE=1 SV=2;>tr|Q5JYX0|Q5JYX0_HUMAN Cell division control protein 42 homolog (Fragment) OS=Homo sapiens GN=CDC42 PE=1 SV=1;>sp|P60953-1|CDC42_HUMAN Isoform 1 of Cell div
-0.205547	0.189413	-0.242686	0.278817	31.0128	30.142	-_-	-_-	98	88	60.1	269.76	0	16.741	280	17.823	266	0.652474	0.449557	0.554909	0.338044	Q9Y490	Q9Y490	Q9Y490	Talin-1	Q9Y490	Q9Y490	Talin-1	TLN1	>sp|Q9Y490|TLN1_HUMAN Talin-1 OS=Homo sapiens GN=TLN1 PE=1 SV=3
-0.135554	0.188148	-0.165111	0.287709	25.5385	25.3205	-_-	-_-	12	12	33.2	51.419	3.6839E-53	24.277	26	21.117	21	0.65484	0.436698	0.58568	0.373708	Q13418	Q13418	Q13418;A0A0A0MTH3	Integrin-linked protein kinase	Q13418;A0A0A0MTH3;Q13418-2;Q13418-3;A0A087WWY6;E9PQ52;A0A087WW45	Q13418;A0A0A0MTH3;Q13418-2;Q13418-3	Integrin-linked protein kinase	ILK	>sp|Q13418|ILK_HUMAN Integrin-linked protein kinase OS=Homo sapiens GN=ILK PE=1 SV=2;>tr|A0A0A0MTH3|A0A0A0MTH3_HUMAN Integrin-linked protein kinase OS=Homo sapiens GN=ILK PE=1 SV=1;>sp|Q13418-2|ILK_HUMAN Isoform 2 of Integrin-linked protein kinase OS=Homo
-0.121439	0.188021	-0.254341	0.132643	23.7964	24.4945	-_-	-_-	8	8	57.6	24.648	3.3345E-39	10.135	7	24.118	7	0.655077	0.688716	0.74073	0.659599	P54819	P54819	P54819-5;P54819-2;F8W1A4;P54819	Adenylate kinase 2, mitochondrial	P54819-5;P54819-2;F8W1A4;P54819;F8VY04;P54819-3;G3V213;F8VZG5;P54819-6;P54819-4;F8VPP1	P54819-5;P54819-2;F8W1A4;P54819;F8VY04;P54819-3;G3V213;F8VZG5;P54819-6	Adenylate kinase 2, mitochondrial;Adenylate kinase 2, mitochondrial, N-terminally processed	AK2	>sp|P54819-5|KAD2_HUMAN Isoform 5 of Adenylate kinase 2, mitochondrial OS=Homo sapiens GN=AK2;>sp|P54819-2|KAD2_HUMAN Isoform 2 of Adenylate kinase 2, mitochondrial OS=Homo sapiens GN=AK2;>tr|F8W1A4|F8W1A4_HUMAN Adenylate kinase 2, mitochondrial OS=Homo sa
-0.133844	0.187894	-0.440283	-0.00314848	26.2209	26.2012	-_-	-_-	14	14	44.8	48.442	2.7006E-224	13.333	20	14.943	23	0.655314	0.943956	0.5581	0.906226	P22695	P22695	P22695	Cytochrome b-c1 complex subunit 2, mitochondrial	P22695;H3BRG4;H3BSJ9;H3BP04;H3BUE4;H3BUI9;A0A087WVZ4	P22695;H3BRG4;H3BSJ9;H3BP04	Cytochrome b-c1 complex subunit 2, mitochondrial	UQCRC2	>sp|P22695|QCR2_HUMAN Cytochrome b-c1 complex subunit 2, mitochondrial OS=Homo sapiens GN=UQCRC2 PE=1 SV=3;>tr|H3BRG4|H3BRG4_HUMAN Cytochrome b-c1 complex subunit 2, mitochondrial OS=Homo sapiens GN=UQCRC2 PE=1 SV=1;>tr|H3BSJ9|H3BSJ9_HUMAN Cytochrome b-c1
-0.132736	0.187008	0.0392789	0.422771	24.4901	24.8299	-_-	-_-	7	7	35.4	35.548	3.4276E-54	23.289	9	13.692	8	0.656975	0.268593	0.588187	0.200299	Q9BRF8	Q9BRF8	Q9BRF8	Serine/threonine-protein phosphatase CPPED1	Q9BRF8;Q9BRF8-2;Q9BRF8-3	Q9BRF8;Q9BRF8-2;Q9BRF8-3	Calcineurin-like phosphoesterase domain-containing protein 1	CPPED1	>sp|Q9BRF8|CPPED_HUMAN Serine/threonine-protein phosphatase CPPED1 OS=Homo sapiens GN=CPPED1 PE=1 SV=3;>sp|Q9BRF8-2|CPPED_HUMAN Isoform 2 of Serine/threonine-protein phosphatase CPPED1 OS=Homo sapiens GN=CPPED1;>sp|Q9BRF8-3|CPPED_HUMAN Isoform 3 of Serine/
-0.187526	0.186881	-0.389376	0.095722	28.3325	28.333	-_-	-_-	26	26	45.9	73.68	0	14.111	41	17.685	46	0.657212	0.755959	0.560233	0.680027	P38646	P38646	P38646	Stress-70 protein, mitochondrial	P38646;H0Y8S0;H0YBG6;D6RA73;D6RJI2	P38646	Stress-70 protein, mitochondrial	HSPA9	>sp|P38646|GRP75_HUMAN Stress-70 protein, mitochondrial OS=Homo sapiens GN=HSPA9 PE=1 SV=2
-0.125888	0.18612	-0.535311	-0.128314	23.6502	24.3346	-_-	-_-	7	7	34.5	35.422	9.8613E-52	10.976	5	11.106	6	0.658638	0.815513	0.744511	0.766907	P08574	P08574	P08574	Cytochrome c1, heme protein, mitochondrial	P08574	P08574	Cytochrome c1, heme protein, mitochondrial	CYC1	>sp|P08574|CY1_HUMAN Cytochrome c1, heme protein, mitochondrial OS=Homo sapiens GN=CYC1 PE=1 SV=3
-0.123355	0.185232	-0.748408	-0.327566	21.2676	21.9791	-_-	-_-	2	2	32.6	15.173	1.8926E-05	NaN	1	17.126	2	0.660304	0.473835	0.662371	0.458086	Q9NRH3;P23258	P23258	K7EKE5;Q9NRH3;P23258	Tubulin gamma-1 chain	K7EKE5;Q9NRH3;P23258;K7EIS0	K7EKE5;Q9NRH3;P23258;K7EIS0	Tubulin gamma-2 chain;Tubulin gamma-1 chain;Tubulin gamma chain	TUBG1;TUBG2	>tr|K7EKE5|K7EKE5_HUMAN Tubulin gamma-1 chain OS=Homo sapiens GN=TUBG1 PE=4 SV=1;>sp|Q9NRH3|TBG2_HUMAN Tubulin gamma-2 chain OS=Homo sapiens GN=TUBG2 PE=1 SV=1;>sp|P23258|TBG1_HUMAN Tubulin gamma-1 chain OS=Homo sapiens GN=TUBG1 PE=1 SV=2;>tr|K7EIS0|K7EIS0
-0.127321	0.184598	0.0560286	0.449007	25.8856	26.0088	-_-	-_-	13	12	60.9	26.559	5.6759E-187	17.104	15	11.608	12	0.661496	0.241951	0.593503	0.174883	P21266	P21266	P21266	Glutathione S-transferase Mu 3	P21266;A0A0A0MTN3;Q5T8Q9	P21266;A0A0A0MTN3	Glutathione S-transferase Mu 3	GSTM3	>sp|P21266|GSTM3_HUMAN Glutathione S-transferase Mu 3 OS=Homo sapiens GN=GSTM3 PE=1 SV=3;>tr|A0A0A0MTN3|A0A0A0MTN3_HUMAN Glutathione S-transferase Mu 3 OS=Homo sapiens GN=GSTM3 PE=1 SV=1
-0.199703	0.184344	-0.219858	0.320658	20.1148	21.2843	-_-	-_-	2	2	6.9	88.583	4.6667E-08	NaN	1	7.2978	2	0.661973	0.390933	0.701728	0.412125	Q9Y4W6	Q9Y4W6	Q9Y4W6	AFG3-like protein 2	Q9Y4W6	Q9Y4W6	AFG3-like protein 2	AFG3L2	>sp|Q9Y4W6|AFG32_HUMAN AFG3-like protein 2 OS=Homo sapiens GN=AFG3L2 PE=1 SV=2
-0.129087	0.183201	-0.118445	0.267716	25.9542	26.131	-_-	-_-	15	15	25.5	105.32	4.1111E-163	40.121	23	48.709	25	0.664123	0.46591	0.596594	0.35499	P10253	P10253	P10253	Lysosomal alpha-glucosidase	P10253;I3L3L3;I3L0S5	P10253	Lysosomal alpha-glucosidase;76 kDa lysosomal alpha-glucosidase;70 kDa lysosomal alpha-glucosidase	GAA	>sp|P10253|LYAG_HUMAN Lysosomal alpha-glucosidase OS=Homo sapiens GN=GAA PE=1 SV=4
-0.168236	0.182947	-0.136506	0.349705	25.3018	25.9491	-_-	-_-	27	27	31	145.01	0	25.11	20	16.354	25	0.664601	0.353106	0.597157	0.285027	A0A0A0MRM8;Q9UM54-6	A0A0A0MRM8	A0A0A0MRM8;Q9UM54-6	Unconventional myosin-VI	A0A0A0MRM8;Q9UM54-6;Q9UM54-5;Q9UM54-2;Q9UM54-4;Q9UM54-1;Q9UM54;E7EW20;Q5JVM0	A0A0A0MRM8;Q9UM54-6;Q9UM54-5;Q9UM54-2;Q9UM54-4;Q9UM54-1;Q9UM54;E7EW20	Unconventional myosin-VI	MYO6	>tr|A0A0A0MRM8|A0A0A0MRM8_HUMAN Unconventional myosin-VI OS=Homo sapiens GN=MYO6 PE=1 SV=1;>sp|Q9UM54-6|MYO6_HUMAN Isoform 6 of Unconventional myosin-VI OS=Homo sapiens GN=MYO6;>sp|Q9UM54-5|MYO6_HUMAN Isoform 5 of Unconventional myosin-VI OS=Homo sapiens G
-0.112303	0.182819	-0.306163	0.0908535	25.847	26.1695	-_-	-_-	8	4	44.3	21.45	8.752E-109	7.084	11	17.804	9	0.66484	0.764979	0.597439	0.69069	P63000	P63000	P63000;P63000-2	Ras-related C3 botulinum toxin substrate 1	P63000;P63000-2;P60763	P63000;P63000-2;P60763	Ras-related C3 botulinum toxin substrate 1;Ras-related C3 botulinum toxin substrate 3	RAC1;RAC3	>sp|P63000|RAC1_HUMAN Ras-related C3 botulinum toxin substrate 1 OS=Homo sapiens GN=RAC1 PE=1 SV=1;>sp|P63000-2|RAC1_HUMAN Isoform B of Ras-related C3 botulinum toxin substrate 1 OS=Homo sapiens GN=RAC1;>sp|P60763|RAC3_HUMAN Ras-related C3 botulinum toxin
-0.136918	0.182311	-0.229179	0.21661	26.7774	26.7069	-_-	-_-	10	10	39.2	50.212	4.2987E-167	16.175	20	11.361	18	0.665798	0.545285	0.569902	0.439722	P07954	P07954	P07954-2;P07954	Fumarate hydratase, mitochondrial	P07954-2;P07954	P07954-2;P07954	Fumarate hydratase, mitochondrial	FH	>sp|P07954-2|FUMH_HUMAN Isoform Cytoplasmic of Fumarate hydratase, mitochondrial OS=Homo sapiens GN=FH;>sp|P07954|FUMH_HUMAN Fumarate hydratase, mitochondrial OS=Homo sapiens GN=FH PE=1 SV=3
-0.0786247	0.181802	-0.713474	-0.328218	24.2862	24.6562	-_-	-_-	11	5	42.9	40.532	6.1696E-226	9.1885	7	21.246	13	0.666756	0.47286	0.599696	0.400502	P08754	P08754	P08754	Guanine nucleotide-binding protein G(k) subunit alpha	P08754	P08754	Guanine nucleotide-binding protein G(k) subunit alpha	GNAI3	>sp|P08754|GNAI3_HUMAN Guanine nucleotide-binding protein G(k) subunit alpha OS=Homo sapiens GN=GNAI3 PE=1 SV=3
-0.159541	0.181675	-0.352271	0.1038	27.0872	26.9676	-_-	-_-	22	22	56.7	60.343	1.2856E-217	25.506	40	17.402	34	0.666996	0.741068	0.571254	0.662476	P17987	P17987	P17987	T-complex protein 1 subunit alpha	P17987;E7ERF2;E7EQR6;F5H282;F5GZ03;F5H136;F5GZI8;F5H676;F5GYL4;F5H726;F5H7Y1	P17987;E7ERF2;E7EQR6;F5H282	T-complex protein 1 subunit alpha	TCP1	>sp|P17987|TCPA_HUMAN T-complex protein 1 subunit alpha OS=Homo sapiens GN=TCP1 PE=1 SV=1;>tr|E7ERF2|E7ERF2_HUMAN T-complex protein 1 subunit alpha OS=Homo sapiens GN=TCP1 PE=1 SV=1;>tr|E7EQR6|E7EQR6_HUMAN T-complex protein 1 subunit alpha OS=Homo sapiens
-0.229112	0.181421	-0.662049	-0.15682	27.7252	27.9083	-_-	-_-	33	21	34.5	132.59	0	17.464	76	19.811	79	0.667476	0.762338	0.571795	0.757268	P23634	P23634	P23634-7;P23634-6;P23634-8;P23634	Plasma membrane calcium-transporting ATPase 4	P23634-7;P23634-6;P23634-8;P23634;P23634-5;P23634-4;P23634-3;P23634-2;H7BZS8;H7BY13;H0YDG5	P23634-7;P23634-6;P23634-8;P23634;P23634-5;P23634-4;P23634-3;P23634-2	Plasma membrane calcium-transporting ATPase 4	ATP2B4	>sp|P23634-7|AT2B4_HUMAN Isoform ZB of Plasma membrane calcium-transporting ATPase 4 OS=Homo sapiens GN=ATP2B4;>sp|P23634-6|AT2B4_HUMAN Isoform XB of Plasma membrane calcium-transporting ATPase 4 OS=Homo sapiens GN=ATP2B4;>sp|P23634-8|AT2B4_HUMAN Isoform Z
-0.155823	0.180784	-0.212568	0.195096	26.518	26.5822	-_-	-_-	20	20	56.6	49.541	2.6571E-161	14.748	33	16.21	34	0.668676	0.5806	0.57315	0.478603	P49411	P49411	P49411	Elongation factor Tu, mitochondrial	P49411;H3BNU3	P49411	Elongation factor Tu, mitochondrial	TUFM	>sp|P49411|EFTU_HUMAN Elongation factor Tu, mitochondrial OS=Homo sapiens GN=TUFM PE=1 SV=2
-0.252552	0.180403	-0.400454	0.0699771	27.4516	26.4151	-_-	-_-	86	86	25.9	504.6	0	16.498	96	16.813	102	0.669396	0.804003	0.573963	0.737091	Q07954	Q07954	Q07954	Prolow-density lipoprotein receptor-related protein 1	Q07954;Q6PJ72;H0YJI8;Q07954-2;Q7Z7K9;A0A087WUR9;Q9NZR2	Q07954	Prolow-density lipoprotein receptor-related protein 1;Low-density lipoprotein receptor-related protein 1 85 kDa subunit;Low-density lipoprotein receptor-related protein 1 515 kDa subunit;Low-density lipoprotein receptor-related protein 1 intracellular domain	LRP1	>sp|Q07954|LRP1_HUMAN Prolow-density lipoprotein receptor-related protein 1 OS=Homo sapiens GN=LRP1 PE=1 SV=2
-0.0931555	0.180021	0.0784732	0.489646	23.1466	23.2483	-_-	-_-	7	7	23.1	63.167	9.2464E-36	10.255	6	25.985	5	0.670117	0.204451	0.756685	0.198566	Q9UNF1	Q9UNF1	Q9UNF1-2;Q5H909;Q9UNF1	Melanoma-associated antigen D2	Q9UNF1-2;Q5H909;Q9UNF1;Q5H907;Q9Y5V3;Q9Y5V3-2	Q9UNF1-2;Q5H909;Q9UNF1;Q5H907	Melanoma-associated antigen D2	MAGED2	>sp|Q9UNF1-2|MAGD2_HUMAN Isoform 2 of Melanoma-associated antigen D2 OS=Homo sapiens GN=MAGED2;>tr|Q5H909|Q5H909_HUMAN Melanoma-associated antigen D2 OS=Homo sapiens GN=MAGED2 PE=1 SV=2;>sp|Q9UNF1|MAGD2_HUMAN Melanoma-associated antigen D2 OS=Homo sapiens
-0.102403	0.179384	-0.212668	0.204516	23.7605	24.2505	-_-	-_-	5	5	42.7	18.192	1.7747E-76	18.781	6	16.4	5	0.67132	0.565005	0.75796	0.59173	Q9UIJ7	Q9UIJ7	Q9UIJ7-2;Q9UIJ7	GTP:AMP phosphotransferase AK3, mitochondrial	Q9UIJ7-2;Q9UIJ7;Q9UIJ7-3	Q9UIJ7-2;Q9UIJ7;Q9UIJ7-3	GTP:AMP phosphotransferase AK3, mitochondrial	AK3	>sp|Q9UIJ7-2|KAD3_HUMAN Isoform 2 of GTP:AMP phosphotransferase AK3, mitochondrial OS=Homo sapiens GN=AK3;>sp|Q9UIJ7|KAD3_HUMAN GTP:AMP phosphotransferase AK3, mitochondrial OS=Homo sapiens GN=AK3 PE=1 SV=4;>sp|Q9UIJ7-3|KAD3_HUMAN Isoform 3 of GTP:AMP phos
-0.123591	0.179256	-0.41729	-0.0152721	25.1376	25.4874	-_-	-_-	9	9	55.3	25.497	9.491E-72	13.449	10	11.707	9	0.671561	0.967448	0.605362	0.99035	Q9Y2Q3	Q9Y2Q3	Q9Y2Q3	Glutathione S-transferase kappa 1	Q9Y2Q3;Q9Y2Q3-3;Q9Y2Q3-2;Q9Y2Q3-4;E9PFN5;C9JNT3	Q9Y2Q3;Q9Y2Q3-3;Q9Y2Q3-2;Q9Y2Q3-4;E9PFN5	Glutathione S-transferase kappa 1	GSTK1	>sp|Q9Y2Q3|GSTK1_HUMAN Glutathione S-transferase kappa 1 OS=Homo sapiens GN=GSTK1 PE=1 SV=3;>sp|Q9Y2Q3-3|GSTK1_HUMAN Isoform 3 of Glutathione S-transferase kappa 1 OS=Homo sapiens GN=GSTK1;>sp|Q9Y2Q3-2|GSTK1_HUMAN Isoform 2 of Glutathione S-transferase kap
-0.12466	0.179001	-0.512555	-0.0613454	27.1092	26.902	-_-	-_-	11	11	52.1	29.043	1.1427E-114	21.384	25	14.975	26	0.672043	0.943393	0.576954	0.95969	Q99623	Q99623	Q99623-2;J3KPX7;Q99623	Prohibitin-2	Q99623-2;J3KPX7;Q99623;F5GY37;F5H3X6;F5GWA7;F5H0C5;F5H2D2	Q99623-2;J3KPX7;Q99623;F5GY37;F5H3X6;F5GWA7	Prohibitin-2	PHB2	>sp|Q99623-2|PHB2_HUMAN Isoform 2 of Prohibitin-2 OS=Homo sapiens GN=PHB2;>tr|J3KPX7|J3KPX7_HUMAN Prohibitin-2 OS=Homo sapiens GN=PHB2 PE=1 SV=2;>sp|Q99623|PHB2_HUMAN Prohibitin-2 OS=Homo sapiens GN=PHB2 PE=1 SV=2;>tr|F5GY37|F5GY37_HUMAN Prohibitin-2 OS=Ho
-0.0725586	0.177216	-0.562197	-0.138791	20.001	23.2501	-_-	-_-	8	8	9.2	148.09	1.3883E-30	23.889	2	35.468	5	0.675421	0.795856	0.712376	0.737187	O75694	O75694	E9PF10;O75694-2;O75694	Nuclear pore complex protein Nup155	E9PF10;O75694-2;O75694	E9PF10;O75694-2;O75694	Nuclear pore complex protein Nup155	NUP155	>tr|E9PF10|E9PF10_HUMAN Nuclear pore complex protein Nup155 OS=Homo sapiens GN=NUP155 PE=1 SV=1;>sp|O75694-2|NU155_HUMAN Isoform 2 of Nuclear pore complex protein Nup155 OS=Homo sapiens GN=NUP155;>sp|O75694|NU155_HUMAN Nuclear pore complex protein Nup155 O
-0.144233	0.177089	-0.103596	0.305329	25.7829	25.1495	-_-	-_-	12	12	57	35.668	3.4538E-132	16.88	12	20.829	14	0.675663	0.411852	0.610205	0.346921	Q9UBQ7	Q9UBQ7	Q9UBQ7	Glyoxylate reductase/hydroxypyruvate reductase	Q9UBQ7;U3KQ56;Q9UBQ7-2	Q9UBQ7;U3KQ56	Glyoxylate reductase/hydroxypyruvate reductase	GRHPR	>sp|Q9UBQ7|GRHPR_HUMAN Glyoxylate reductase/hydroxypyruvate reductase OS=Homo sapiens GN=GRHPR PE=1 SV=1;>tr|U3KQ56|U3KQ56_HUMAN Glyoxylate reductase/hydroxypyruvate reductase OS=Homo sapiens GN=GRHPR PE=1 SV=1
-0.162541	0.17645	-0.090634	0.334568	25.4191	25.3602	-_-	-_-	11	9	28.7	51.812	1.9134E-105	8.3592	11	25.801	13	0.676872	0.37252	0.611634	0.305241	Q13596	Q13596	Q13596-2;Q13596	Sorting nexin-1	Q13596-2;Q13596;H0YK42;Q13596-3;H0YK43	Q13596-2;Q13596;H0YK42;Q13596-3	Sorting nexin-1	SNX1	>sp|Q13596-2|SNX1_HUMAN Isoform 1A of Sorting nexin-1 OS=Homo sapiens GN=SNX1;>sp|Q13596|SNX1_HUMAN Sorting nexin-1 OS=Homo sapiens GN=SNX1 PE=1 SV=3;>tr|H0YK42|H0YK42_HUMAN Sorting nexin-1 OS=Homo sapiens GN=SNX1 PE=1 SV=1;>sp|Q13596-3|SNX1_HUMAN Isoform
-0.144074	0.174918	-0.264859	0.145873	25.1742	24.9025	-_-	-_-	7	7	16	65.471	2.9753E-92	39.209	12	48.154	14	0.67978	0.665175	0.615072	0.632093	Q8NHP8	Q8NHP8	Q8NHP8	Putative phospholipase B-like 2	Q8NHP8;Q8NHP8-2	Q8NHP8;Q8NHP8-2	Putative phospholipase B-like 2;Putative phospholipase B-like 2 32 kDa form;Putative phospholipase B-like 2 45 kDa form	PLBD2	>sp|Q8NHP8|PLBL2_HUMAN Putative phospholipase B-like 2 OS=Homo sapiens GN=PLBD2 PE=1 SV=2;>sp|Q8NHP8-2|PLBL2_HUMAN Isoform 2 of Putative phospholipase B-like 2 OS=Homo sapiens GN=PLBD2
-0.110277	0.174151	-0.23382	0.257856	25.7684	25.9931	-_-	-_-	17	17	48.1	63.382	1.1931E-199	12.399	21	19.289	22	0.681237	0.480707	0.616796	0.421921	Q93052	Q93052	A0A087WZF1;Q93052	Lipoma-preferred partner	A0A087WZF1;Q93052;C9JUT4;C9JXK9;C9JE51;C9J2R5;C9JIY7;C9JT42;C9J3U9;C9J1K7;C9J5C8;C9J4E3	A0A087WZF1;Q93052;C9JUT4;C9JXK9	Lipoma-preferred partner	LPP	>tr|A0A087WZF1|A0A087WZF1_HUMAN Lipoma-preferred partner OS=Homo sapiens GN=LPP PE=1 SV=1;>sp|Q93052|LPP_HUMAN Lipoma-preferred partner OS=Homo sapiens GN=LPP PE=1 SV=1;>tr|C9JUT4|C9JUT4_HUMAN LIM domain containing preferred translocation partner in lipoma
-0.264131	0.173383	-0.674222	-0.209912	22.1287	22.2666	-_-	-_-	4	4	11.2	57.861	3.6768E-73	12.39	3	21.751	3	0.682696	0.666401	0.682403	0.6453	P52292	P52292	P52292	Importin subunit alpha-1	P52292;J3QLL0;J3KS65	P52292;J3QLL0;J3KS65	Importin subunit alpha-1	KPNA2	>sp|P52292|IMA1_HUMAN Importin subunit alpha-1 OS=Homo sapiens GN=KPNA2 PE=1 SV=1;>tr|J3QLL0|J3QLL0_HUMAN Importin subunit alpha-1 (Fragment) OS=Homo sapiens GN=KPNA2 PE=1 SV=1;>tr|J3KS65|J3KS65_HUMAN Importin subunit alpha-1 (Fragment) OS=Homo sapiens GN=
-0.135396	0.172872	-0.435768	-0.00779714	26.7252	27.3266	-_-	-_-	11	11	56.2	29.804	1.3499E-104	33.569	23	10.543	11	0.68367	0.952959	0.590122	0.917211	P35232	P35232	P35232	Prohibitin	P35232;C9JW96;C9JZ20;E7ESE2;E9PCW0;P35232-2;D6RBK0	P35232;C9JW96;C9JZ20;E7ESE2;E9PCW0;P35232-2	Prohibitin	PHB	>sp|P35232|PHB_HUMAN Prohibitin OS=Homo sapiens GN=PHB PE=1 SV=1;>tr|C9JW96|C9JW96_HUMAN Prohibitin (Fragment) OS=Homo sapiens GN=PHB PE=1 SV=2;>tr|C9JZ20|C9JZ20_HUMAN Prohibitin (Fragment) OS=Homo sapiens GN=PHB PE=1 SV=1;>tr|E7ESE2|E7ESE2_HUMAN Prohibiti
-0.213537	0.172231	-0.677541	-0.265067	20.0094	20.4373	-_-	-_-	2	2	6.3	39.97	0.00024976	NaN	1	14.397	3	0.684888	0.572228	0.719857	0.677533	Q9NZJ7	Q9NZJ7	F6WFU6;Q9NZJ7-2;Q9NZJ7;H0Y8C3	Mitochondrial carrier homolog 1	F6WFU6;Q9NZJ7-2;Q9NZJ7;H0Y8C3	F6WFU6;Q9NZJ7-2;Q9NZJ7;H0Y8C3	Mitochondrial carrier homolog 1	MTCH1	>tr|F6WFU6|F6WFU6_HUMAN Mitochondrial carrier homolog 1 OS=Homo sapiens GN=MTCH1 PE=1 SV=1;>sp|Q9NZJ7-2|MTCH1_HUMAN Isoform 2 of Mitochondrial carrier homolog 1 OS=Homo sapiens GN=MTCH1;>sp|Q9NZJ7|MTCH1_HUMAN Mitochondrial carrier homolog 1 OS=Homo sapiens
-0.240861	0.171719	-0.431248	0.0425042	29.8108	29.6218	-_-	-_-	79	62	58.9	187.89	0	17.568	246	16.681	258	0.685864	0.856097	0.592612	0.799618	Q00610	Q00610	Q00610-2;Q00610;A0A087WVQ6	Clathrin heavy chain 1	Q00610-2;Q00610;A0A087WVQ6;J3KS13;K7EJJ5;J3KSQ2;J3QL20;J3KRF5;F5H5N6;A0A087WV74;A0A087WXH4	Q00610-2;Q00610;A0A087WVQ6	Clathrin heavy chain 1	CLTC	>sp|Q00610-2|CLH1_HUMAN Isoform 2 of Clathrin heavy chain 1 OS=Homo sapiens GN=CLTC;>sp|Q00610|CLH1_HUMAN Clathrin heavy chain 1 OS=Homo sapiens GN=CLTC PE=1 SV=5;>tr|A0A087WVQ6|A0A087WVQ6_HUMAN Clathrin heavy chain 1 OS=Homo sapiens GN=CLTC PE=1 SV=1
-0.150305	0.171719	-0.847336	-0.444635	22.6286	23.0667	-_-	-_-	4	4	22.6	35.02	1.7361E-34	14.643	3	12.862	4	0.685864	0.317311	0.685235	0.28337	Q96EP5	Q96EP5	K7EQ02;Q96EP5-2;K7EQ55;K7EK33;Q96EP5	DAZ-associated protein 1	K7EQ02;Q96EP5-2;K7EQ55;K7EK33;Q96EP5	K7EQ02;Q96EP5-2;K7EQ55;K7EK33;Q96EP5	DAZ-associated protein 1	DAZAP1	>tr|K7EQ02|K7EQ02_HUMAN DAZ-associated protein 1 (Fragment) OS=Homo sapiens GN=DAZAP1 PE=1 SV=2;>sp|Q96EP5-2|DAZP1_HUMAN Isoform 2 of DAZ-associated protein 1 OS=Homo sapiens GN=DAZAP1;>tr|K7EQ55|K7EQ55_HUMAN DAZ-associated protein 1 OS=Homo sapiens GN=DAZ
-0.193206	0.170822	-0.518928	-0.0608637	22.2129	24.3742	-_-	-_-	5	5	4.5	227.92	1.1689E-22	52.448	4	39.218	3	0.687573	0.944322	0.686763	0.910215	Q92621	Q92621	Q92621	Nuclear pore complex protein Nup205	Q92621;U3KPX2	Q92621	Nuclear pore complex protein Nup205	NUP205	>sp|Q92621|NU205_HUMAN Nuclear pore complex protein Nup205 OS=Homo sapiens GN=NUP205 PE=1 SV=3
-0.220278	0.170566	-0.33661	0.0966667	25.9939	22.8378	-_-	-_-	2	2	7.7	60	2.8853E-05	20.281	5	13.003	2	0.688063	0.754213	0.624879	0.800344	P57679	P57679	E9PCN4;P57679	Ellis-van Creveld syndrome protein	E9PCN4;P57679	E9PCN4;P57679	Ellis-van Creveld syndrome protein	EVC	>tr|E9PCN4|E9PCN4_HUMAN Ellis-van Creveld syndrome protein OS=Homo sapiens GN=EVC PE=4 SV=1;>sp|P57679|EVC_HUMAN Ellis-van Creveld syndrome protein OS=Homo sapiens GN=EVC PE=1 SV=1
-0.166859	0.169155	-0.694088	-0.214927	23.7803	25.1676	-_-	-_-	16	16	20.4	146.21	8.513E-59	20.059	9	21.687	12	0.690755	0.657588	0.778519	0.59455	Q8IY17	Q8IY17	Q8IY17-2;Q8IY17-3;Q8IY17;Q8IY17-4	Neuropathy target esterase	Q8IY17-2;Q8IY17-3;Q8IY17;Q8IY17-4;Q8IY17-5;M0R2C2;M0QYT1;Q6ZV29-3;Q6ZV29-4;Q6ZV29;Q6ZV29-5;M0R2H4;M0R2K2;Q6ZV29-2	Q8IY17-2;Q8IY17-3;Q8IY17;Q8IY17-4;Q8IY17-5	Neuropathy target esterase	PNPLA6	>sp|Q8IY17-2|PLPL6_HUMAN Isoform 2 of Neuropathy target esterase OS=Homo sapiens GN=PNPLA6;>sp|Q8IY17-3|PLPL6_HUMAN Isoform 3 of Neuropathy target esterase OS=Homo sapiens GN=PNPLA6;>sp|Q8IY17|PLPL6_HUMAN Neuropathy target esterase OS=Homo sapiens GN=PNPLA
-0.113785	0.169027	-0.169939	0.329411	22.1639	21.824	-_-	-_-	5	5	8.9	102.54	1.8181E-23	16.548	4	21.026	3	0.691001	0.379284	0.689826	0.400136	Q9Y5L0	Q9Y5L0	Q9Y5L0-3;Q9Y5L0	Transportin-3	Q9Y5L0-3;Q9Y5L0;E9PFH4;Q9Y5L0-5;Q9Y5L0-1;C9J7E5	Q9Y5L0-3;Q9Y5L0;E9PFH4;Q9Y5L0-5;Q9Y5L0-1;C9J7E5	Transportin-3	TNPO3	>sp|Q9Y5L0-3|TNPO3_HUMAN Isoform 3 of Transportin-3 OS=Homo sapiens GN=TNPO3;>sp|Q9Y5L0|TNPO3_HUMAN Transportin-3 OS=Homo sapiens GN=TNPO3 PE=1 SV=3;>tr|E9PFH4|E9PFH4_HUMAN Transportin-3 OS=Homo sapiens GN=TNPO3 PE=1 SV=1;>sp|Q9Y5L0-5|TNPO3_HUMAN Isoform 4
-0.210196	0.168257	-0.51093	-0.0342342	28.4637	28.5542	-_-	-_-	31	31	52.9	82.999	0	17.669	49	15.517	57	0.692473	0.995775	0.600125	0.979922	P40939	P40939	P40939	Trifunctional enzyme subunit alpha, mitochondrial	P40939;P40939-2;H0YFD6	P40939	Trifunctional enzyme subunit alpha, mitochondrial;Long-chain enoyl-CoA hydratase;Long chain 3-hydroxyacyl-CoA dehydrogenase	HADHA	>sp|P40939|ECHA_HUMAN Trifunctional enzyme subunit alpha, mitochondrial OS=Homo sapiens GN=HADHA PE=1 SV=2
-0.157254	0.167743	-0.406598	0.0769695	27.63	27.772	-_-	-_-	25	25	58	59.62	6.6575E-240	13.787	47	29.561	50	0.693455	0.790872	0.601243	0.721432	P50990	P50990	P50990	T-complex protein 1 subunit theta	P50990;P50990-2;P50990-3;H7C4C8;H7C2U0	P50990;P50990-2;P50990-3	T-complex protein 1 subunit theta	CCT8	>sp|P50990|TCPQ_HUMAN T-complex protein 1 subunit theta OS=Homo sapiens GN=CCT8 PE=1 SV=4;>sp|P50990-2|TCPQ_HUMAN Isoform 2 of T-complex protein 1 subunit theta OS=Homo sapiens GN=CCT8;>sp|P50990-3|TCPQ_HUMAN Isoform 3 of T-complex protein 1 subunit theta
-0.156965	0.167358	-0.584133	-0.116442	24.2362	24.7843	-_-	-_-	11	11	21.7	83.353	1.3886E-53	8.323	10	15.638	14	0.694192	0.837928	0.632152	0.791706	O95202	O95202	O95202	LETM1 and EF-hand domain-containing protein 1, mitochondrial	O95202;O95202-2;O95202-3	O95202	LETM1 and EF-hand domain-containing protein 1, mitochondrial	LETM1	>sp|O95202|LETM1_HUMAN LETM1 and EF-hand domain-containing protein 1, mitochondrial OS=Homo sapiens GN=LETM1 PE=1 SV=1
-0.107881	0.166458	-0.745261	-0.315074	22.6339	21.921	-_-	-_-	3	3	8.9	42.724	2.2997E-08	5.6143	4	36.351	3	0.695915	0.492728	0.694216	0.476408	P26440	P26440	P26440-2;P26440;A0A0A0MT83	Isovaleryl-CoA dehydrogenase, mitochondrial	P26440-2;P26440;A0A0A0MT83;H0YKV0;H0YLC3;H7C4G6;H0YN10	P26440-2;P26440;A0A0A0MT83;H0YKV0;H0YLC3;H7C4G6	Isovaleryl-CoA dehydrogenase, mitochondrial	IVD	>sp|P26440-2|IVD_HUMAN Isoform 2 of Isovaleryl-CoA dehydrogenase, mitochondrial OS=Homo sapiens GN=IVD;>sp|P26440|IVD_HUMAN Isovaleryl-CoA dehydrogenase, mitochondrial OS=Homo sapiens GN=IVD PE=1 SV=1;>tr|A0A0A0MT83|A0A0A0MT83_HUMAN Isovaleryl-CoA dehydrog
-0.115488	0.165944	-0.220597	0.210389	19.6296	19.9738	-_-	-_-	2	2	2.7	107.51	0.00012098	NaN	1	NaN	1	0.6969	0.555387	0.729331	0.56291	Q9Y2E5	Q9Y2E5	H0YA68;Q9Y2E5-2;E9PCD7;Q9Y2E5	Epididymis-specific alpha-mannosidase	H0YA68;Q9Y2E5-2;E9PCD7;Q9Y2E5	H0YA68;Q9Y2E5-2;E9PCD7;Q9Y2E5	Epididymis-specific alpha-mannosidase	MAN2B2	>tr|H0YA68|H0YA68_HUMAN Alpha-mannosidase (Fragment) OS=Homo sapiens GN=MAN2B2 PE=1 SV=1;>sp|Q9Y2E5-2|MA2B2_HUMAN Isoform 2 of Epididymis-specific alpha-mannosidase OS=Homo sapiens GN=MAN2B2;>tr|E9PCD7|E9PCD7_HUMAN Alpha-mannosidase OS=Homo sapiens GN=MAN2
-0.180495	0.165815	-0.23182	0.244887	28.0297	28.3106	-_-	-_-	20	20	44.2	82.682	0	12.93	39	15.241	42	0.697147	0.500552	0.605449	0.391486	Q96TA1	Q96TA1	Q96TA1-2;Q96TA1	Niban-like protein 1	Q96TA1-2;Q96TA1	Q96TA1-2;Q96TA1	Niban-like protein 1	FAM129B	>sp|Q96TA1-2|NIBL1_HUMAN Isoform 2 of Niban-like protein 1 OS=Homo sapiens GN=FAM129B;>sp|Q96TA1|NIBL1_HUMAN Niban-like protein 1 OS=Homo sapiens GN=FAM129B PE=1 SV=3
-0.18641	0.164271	0.0282862	0.385707	22.5976	23.0174	-_-	-_-	3	3	40.3	17.861	8.0289E-36	1.5638	2	4.6571	3	0.700109	0.309557	0.697963	0.3113	P68036	P68036	P68036;P68036-3	Ubiquitin-conjugating enzyme E2 L3	P68036;P68036-3;P68036-2;A0A0B4J2G9	P68036;P68036-3;P68036-2	Ubiquitin-conjugating enzyme E2 L3	UBE2L3	>sp|P68036|UB2L3_HUMAN Ubiquitin-conjugating enzyme E2 L3 OS=Homo sapiens GN=UBE2L3 PE=1 SV=1;>sp|P68036-3|UB2L3_HUMAN Isoform 3 of Ubiquitin-conjugating enzyme E2 L3 OS=Homo sapiens GN=UBE2L3;>sp|P68036-2|UB2L3_HUMAN Isoform 2 of Ubiquitin-conjugating enz
-0.13378	0.163499	-0.106187	0.281669	25.1654	24.4229	-_-	-_-	5	5	54.1	16.019	1.4902E-63	20.871	7	35.79	6	0.701593	0.44541	0.640949	0.383178	P63241	P63241	I3L397;P63241;I3L504	Eukaryotic translation initiation factor 5A-1	I3L397;P63241;I3L504;P63241-2;Q6IS14;F8WCJ1;C9J7B5;C9J4W5;Q9GZV4	I3L397;P63241;I3L504;P63241-2;Q6IS14	Eukaryotic translation initiation factor 5A-1;Eukaryotic translation initiation factor 5A-1-like	EIF5A;EIF5AL1	>tr|I3L397|I3L397_HUMAN Eukaryotic translation initiation factor 5A (Fragment) OS=Homo sapiens GN=EIF5A PE=1 SV=4;>sp|P63241|IF5A1_HUMAN Eukaryotic translation initiation factor 5A-1 OS=Homo sapiens GN=EIF5A PE=1 SV=2;>tr|I3L504|I3L504_HUMAN Eukaryotic tra
-0.133274	0.16337	-0.376114	-0.03484	23.2874	22.4974	-_-	-_-	6	5	25.3	39.393	2.2748E-21	15.572	6	22.767	5	0.70184	0.994603	0.790218	0.967199	Q14558	Q14558	Q14558;Q14558-2	Phosphoribosyl pyrophosphate synthase-associated protein 1	Q14558;Q14558-2;B4DP31;C9J168;C9JKT9;C9JNQ3;C9JUN4	Q14558;Q14558-2;B4DP31;C9J168	Phosphoribosyl pyrophosphate synthase-associated protein 1	PRPSAP1	>sp|Q14558|KPRA_HUMAN Phosphoribosyl pyrophosphate synthase-associated protein 1 OS=Homo sapiens GN=PRPSAP1 PE=1 SV=2;>sp|Q14558-2|KPRA_HUMAN Isoform 2 of Phosphoribosyl pyrophosphate synthase-associated protein 1 OS=Homo sapiens GN=PRPSAP1;>tr|B4DP31|B4DP
-0.156097	0.162983	-0.583463	-0.0859254	22.0075	22.4843	-_-	-_-	6	3	25	35.737	3.277E-79	14.213	2	31.374	2	0.702583	0.896106	0.700172	0.870174	P27361	P27361	E9PJF0;E9PQW4;P27361-3;P27361	Mitogen-activated protein kinase 3	E9PJF0;E9PQW4;P27361-3;P27361;E9PBK7;P27361-2;B3KR49;H0YDH9;H0YEX6;E9PRH7	E9PJF0;E9PQW4;P27361-3;P27361;E9PBK7;P27361-2;B3KR49	Mitogen-activated protein kinase 3	MAPK3	>tr|E9PJF0|E9PJF0_HUMAN Mitogen-activated protein kinase OS=Homo sapiens GN=MAPK3 PE=1 SV=1;>tr|E9PQW4|E9PQW4_HUMAN Mitogen-activated protein kinase OS=Homo sapiens GN=MAPK3 PE=1 SV=1;>sp|P27361-3|MK03_HUMAN Isoform 3 of Mitogen-activated protein kinase 3
-0.11857	0.162726	-0.526369	-0.103302	24.3855	25.2183	-_-	-_-	3	3	22.2	11.985	6.7096E-20	4.9755	4	3.4322	5	0.703079	0.862889	0.642717	0.819398	P13987	P13987	E9PNW4;P13987;E9PR17	CD59 glycoprotein	E9PNW4;P13987;E9PR17;H0YET2	E9PNW4;P13987;E9PR17;H0YET2	CD59 glycoprotein	CD59	>tr|E9PNW4|E9PNW4_HUMAN CD59 glycoprotein OS=Homo sapiens GN=CD59 PE=1 SV=1;>sp|P13987|CD59_HUMAN CD59 glycoprotein OS=Homo sapiens GN=CD59 PE=1 SV=1;>tr|E9PR17|E9PR17_HUMAN CD59 glycoprotein OS=Homo sapiens GN=CD59 PE=1 SV=1;>tr|H0YET2|H0YET2_HUMAN CD59 g
-0.126344	0.162468	-0.407842	0.0494913	22.1725	21.7789	-_-	-_-	6	6	11.5	88.02	1.2334E-31	49.524	4	15.411	4	0.703575	0.842779	0.701058	0.870675	Q15057	Q15057	A0A087X1H5;Q15057	Arf-GAP with coiled-coil, ANK repeat and PH domain-containing protein 2	A0A087X1H5;Q15057;H7C3K3;C9J8L1;H7C3Q8	A0A087X1H5;Q15057	Arf-GAP with coiled-coil, ANK repeat and PH domain-containing protein 2	ACAP2	>tr|A0A087X1H5|A0A087X1H5_HUMAN Arf-GAP with coiled-coil, ANK repeat and PH domain-containing protein 2 OS=Homo sapiens GN=ACAP2 PE=1 SV=1;>sp|Q15057|ACAP2_HUMAN Arf-GAP with coiled-coil, ANK repeat and PH domain-containing protein 2 OS=Homo sapiens GN=ACA
-0.16579	0.162081	-0.48072	0.00590291	25.2481	24.8402	-_-	-_-	17	17	41.7	70.729	3.5459E-122	28.42	13	13.804	9	0.704319	0.926448	0.644193	0.941473	Q16822	Q16822	Q16822	Phosphoenolpyruvate carboxykinase [GTP], mitochondrial	Q16822;B4DW73;H0YML5;H0YM31;Q16822-2;A0A0A0MS74;H0YMA5;H0YMU6;H0YNG4;H0YMY3;P35558	Q16822;B4DW73;H0YML5;H0YM31;Q16822-2;A0A0A0MS74	Phosphoenolpyruvate carboxykinase [GTP], mitochondrial	PCK2	>sp|Q16822|PCKGM_HUMAN Phosphoenolpyruvate carboxykinase [GTP], mitochondrial OS=Homo sapiens GN=PCK2 PE=1 SV=3;>tr|B4DW73|B4DW73_HUMAN Phosphoenolpyruvate carboxykinase [GTP], mitochondrial OS=Homo sapiens GN=PCK2 PE=1 SV=1;>tr|H0YML5|H0YML5_HUMAN Phospho
-0.151875	0.161307	-0.302671	0.170181	29.8726	29.992	-_-	-_-	15	15	75.1	22.782	2.1708E-165	12.618	46	26.586	42	0.705808	0.622785	0.615333	0.525879	P04792	P04792	P04792	Heat shock protein beta-1	P04792;F8WE04;C9J3N8	P04792;F8WE04	Heat shock protein beta-1	HSPB1	>sp|P04792|HSPB1_HUMAN Heat shock protein beta-1 OS=Homo sapiens GN=HSPB1 PE=1 SV=2;>tr|F8WE04|F8WE04_HUMAN Heat shock protein beta-1 OS=Homo sapiens GN=HSPB1 PE=1 SV=1
[truncated: 1,388 more rows]
