# Supplementary material for: SAMHD1 Enhances Chikungunya and Zika Virus Replication in Human Skin Fibroblasts
Source: Int J Mol Sci. 2019 Apr 5;20(7):1695. doi: 10.3390/ijms20071695 (PMC6480247; doi:10.3390/ijms20071695)
Supplement: Supplementary file 1 [file ijms-20-01695-s001.zip › Supplemetary-IJMS/Table_S2_SILAC analysis raw data of ZIKV-infected cells.xls]

## Sheet: ModOp
Les échantillons (1 µl sur 5) ont été analysés en ligne en utilisant une HPLC nano débit (Ultimate 3000, Dionex) couplée à un spectromètre de masse ayant une source nanoelectrospray (LTQ Orbitrap Elite, Thermo Fisher Scientific,).
Les peptides ont été séparés sur une colonne capillaire (phase inverse C18, Pepmap®, Dionex) suivant un gradient de 0-40% de B en 80 min (A = 0,1% acide formique, 2% acetonitrile ; B = 0.1 % acide formique dans acetonitrile) à un débit de 300 nl/min.
Les spectres ont été enregistrés via le logiciel Xcalibur 2.2 (Thermo Fisher Scientific).
Ces appareils sont contrôlés régulièrement (nettoyage, fluides, calibration).
Les données spectrales ont été analysées via le logiciel MaxQuant 1.5.0.0
Nous avons utilisé comme base(s) de données : Proteome Human de uniprot (1504) et les entrées Zika Uniprot avec les modifications suivantes : Oxydation (M), carbamidomethylation (C) et les modifications SILAC. Kes graphes et statiistiques ont été obtenus avec Perseus 1.5.0.15 après passage par le script Leading v1.3
Tous les résultats obtenus ont été vérifiés par Serge Urbach.
La dernière visite du constructeur concernant l'Elite date de janvier 2015

## Sheet: Graphes
	Normalisation ZH										Normalisation ZL
ZH: Ratio Vs intensity en log2
ZL: Ratio Vs intensity en log2
Log2 ratio ZH vs ZL
																												En carré plein, les protéines “significatives” dasn les 2 expériences
																												Ici sans idée de significativité, sélection arbitraire des protéines “s'inversant”

## Sheet: Données extraites
Ratio H/L ZH	Ratio H/L normalized ZH	Ratio H/L ZL	Ratio H/L normalized ZL	Intensity ZH	Intensity ZL	Ratio H/L normalized ZH A significant	Ratio H/L normalized ZL A significant	Ratio H/L normalized ZH B significant	Ratio H/L normalized ZL B significant	Ratio H/L normalized ZH B significant_Ratio H/L normalized ZL B significant	PEP	Peptides ZH	Peptides ZL	Experiment ZH	Experiment ZL	Ratio H/L variability [%] ZH	Ratio H/L count ZH	Ratio H/L variability [%] ZL	Ratio H/L count ZL	Sequence coverage ZL [%]	Sequence coverage ZH [%]	Ratio H/L ZH Significance A	Ratio H/L normalized ZH Significance A	Ratio H/L ZL Significance A	Ratio H/L normalized ZL Significance A	Ratio H/L ZH Significance B	Ratio H/L normalized ZH Significance B	Ratio H/L ZL Significance B	Ratio H/L normalized ZL Significance B	Protein IDs	Majority protein IDs	Leading protein (FPP)	Leading protein (SU)	Match group (FPP)	Description (FPP)	Peptide counts (all)	Protein names_	Gene names (primary )	Gene names_
1.90524	2.19005	-2.61299	-2.08363	23.8257	24.0727	0	0	0	0	+_+	6.283E-71	11	11	16	13	29.422	13	100.27	9	18	17.3	9.66174694163073E-09	3.75977845730686E-09	1.0272506332567E-07	3.49557545699281E-07	1.42909494981811E-07	1.31920246461594E-07	1.25174733637171E-08	5.9405077336673E-08	Q9Y6K5;F8VS35;F8VWK9;H0YHL3	Q9Y6K5	Q9Y6K5	Q9Y6K5	Q9Y6K5	2'-5'-oligoadenylate synthase 3	14;4;3;2	2'-5'-oligoadenylate synthase 3 ((2-5')oligo(A) synthase 3) (2-5A synthase 3) (EC 2.7.7.84) (p100 OAS) (p100OAS)	OAS3	OAS3 P/OKcl.4
0.950543	1.22873	0.875151	1.36804	23.9111	23.1373	0	0	0	0	+_+	1.3451E-54	9	6	11	7	17.451	8	16.275	5	16.8	24.7	0.00108024	0.00100431	0.000744431	0.000365308	0.00012295	0.000237892	0.0012992	0.000274917	P08253;P08253-2;P08253-3;H3BR66;H3BS34;H3BV48	P08253;P08253-2;P08253-3	P08253	P08253	P08253	72 kDa type IV collagenase	9;8;8;3;3;2	72 kDa type IV collagenase (EC 3.4.24.24) (72 kDa gelatinase) (Gelatinase A) (Matrix metalloproteinase-2) (MMP-2) (TBE-1) [Cleaved into: PEX]	MMP2	MMP2 CLG4A
0.95017	1.28629	0.883464	1.30007	25.9164	25.8469	0	0	0	0	+_+	1.0204E-61	8	8	17	21	34.279	14	18.304	20	46.9	44.6	0.00108393	0.000570405	0.000690251	0.00069647	1.61247765678955E-05	4.17045907257774E-05	9.68803733012688E-05	0.000104223	Q9BWD1;Q9BWD1-2	Q9BWD1;Q9BWD1-2	Q9BWD1	Q9BWD1	Q9BWD1	Acetyl-CoA acetyltransferase, cytosolic	9;7	Acetyl-CoA acetyltransferase, cytosolic (EC 2.3.1.9) (Acetyl-CoA transferase-like protein) (Cytosolic acetoacetyl-CoA thiolase)	ACAT2	ACAT2 ACTL
0.982437	1.32372	1.12704	1.57202	22.4414	22.4966	0	0	0	0	+_+	2.6473E-28	4	4	4	4	62.555	3	18.451	4	8.3	8.3	0.000804644	0.00039004	6.29559288814075E-05	4.44504285642377E-05	0.00244737	0.00169945	0.000123277	2.84044064641355E-05	Q9NR19;Q9NR19-2;F8WDJ9;F8WCJ4;C9JXD9;C9J7L5;C9IYL0;B4DEH9;C9JY31	Q9NR19;Q9NR19-2	Q9NR19	Q9NR19	Q9NR19;Q9NR19-2	Acetyl-coenzyme A synthetase, cytoplasmic	4;4;1;1;1;1;1;1;1	Acetyl-coenzyme A synthetase, cytoplasmic (EC 6.2.1.1) (Acetate--CoA ligase) (Acetyl-CoA synthetase) (ACS) (AceCS) (Acyl-CoA synthetase short-chain family member 2) (Acyl-activating enzyme)	ACSS2	ACSS2 ACAS2
1.76939	2.08498	1.60165	2.05339	24.2074	23.6919	0	0	0	0	+_+	4.6786E-120	9	8	15	11	20.473	6	29.27	10	16.8	20.4	7.22780343746893E-08	2.02659779721731E-08	2.14628074105264E-07	1.1079831642153E-07	2.20860690625834E-10	3.39387747705093E-10	5.32938590541942E-07	4.27134154588644E-08	Q9Y6U3;Q9Y6U3-3;Q9Y6U3-2;E5RHX6;E5RHN8;C9JGB6	Q9Y6U3;Q9Y6U3-3;Q9Y6U3-2	Q9Y6U3	Q9Y6U3	Q9Y6U3	Adseverin	12;8;8;3;2;1	Adseverin (Scinderin)	SCIN	SCIN KIAA1905
-1.48791	-1.09302	-2.00816	-1.50861	23.5348	24.168	0	0	0	0	+_+	4.3741E-52	6	5	7	8	13.589	6	25.034	6	11	12.3	3.31063954487854E-06	2.11858972764017E-05	0.000135827	0.000246002	3.46405428174823E-05	0.000178067	4.62223859054411E-05	9.6748285467809E-05	A0A0A0MTR1;P55290;P55290-4;A0A087X0X6;P55290-5;P55290-3;P55290-2	A0A0A0MTR1;P55290;P55290-4;A0A087X0X6;P55290-5;P55290-3;P55290-2	P55290	P55290	A0A0A0MTR1;P55290;P55290-4	Cadherin-13	6;6;6;4;4;3;3	Cadherin-13 (Heart cadherin) (H-cadherin) (P105) (Truncated cadherin) (T-cad) (T-cadherin)	CDH13	CDH13 CDHH
1.36815	1.70319	1.55773	1.95881	26.4451	26.4972	0	0	0	0	+_+	4.2025E-84	7	7	18	16	62.218	12	25.436	11	41.3	41.6	1.37232143056298E-05	4.76036452421306E-06	3.84321544966125E-07	4.03375057854991E-07	1.14618394498211E-08	5.48589437463594E-08	7.0698459198624E-09	7.20394498956529E-09	P43235;Q5QP40	P43235	P43235	P43235	P43235	Cathepsin K	8;3	Cathepsin K (EC 3.4.22.38) (Cathepsin O) (Cathepsin O2) (Cathepsin X)	CTSK	CTSK CTSO CTSO2
-1.77685	-1.44356	-1.77586	-1.29729	24.9207	25.3232	0		0	0	+_+	1.5386E-28	4	4	7	7	17.2	4	27.149	6	18.2	18.2	6.82302993225527E-09	2.1772491780378E-08	0.00120726	0.00168064	1.52322715039608E-09	1.17061516907771E-09	0.00055583	0.000839954	Q9UBR2	Q9UBR2	Q9UBR2	Q9UBR2	Q9UBR2	Cathepsin Z	4	Cathepsin Z (EC 3.4.18.1) (Cathepsin P) (Cathepsin X)	CTSZ	CTSZ
1.38643	1.71193	1.58645	2.05405	26.062	25.6982	0	0	0	0	+_+	1.0941E-10	3	2	11	10	32.862	6	34.014	8	8.3	23.4	1.10531918971775E-05	4.24968468526819E-06	2.62905653242949E-07	1.09781839246861E-07	7.99738115209128E-09	4.68564702100853E-08	2.12073622337472E-08	3.26082337568204E-10	F8VV56;P08962-3;P08962-2;F8W022;F8VWK8;P08962;F8VNT9	F8VV56;P08962-3;P08962-2;F8W022;F8VWK8;P08962;F8VNT9	P08962	P08962	F8VV56;P08962-3;P08962-2;F8W022;F8VWK8;P08962	CD63 antigen	3;3;3;3;3;3;2	CD63 antigen (Granulophysin) (Lysosomal-associated membrane protein 3) (LAMP-3) (Melanoma-associated antigen ME491) (OMA81H) (Ocular melanoma-associated antigen) (Tetraspanin-30) (Tspan-30) (CD antigen CD63)	CD63	CD63 MLA1 TSPAN30
1.80966	2.11869	-2.32041	-1.84435	20.6424	21.2473	0	0	0	0	+_+	5.0527E-09	2	2	2	3	24.448	2	96.367	2	4.8	4.8	4.03049252672227E-08	1.19061080407278E-08	4.3641060729891E-06	6.78665922315964E-06	1.17192132104715E-06	1.64791589950394E-06	1.26759638870159E-05	3.7453557099827E-05	Q8IXQ6-3;Q8IXQ6-2;Q8IXQ6	Q8IXQ6-3;Q8IXQ6-2;Q8IXQ6	Q8IXQ6-3;Q8IXQ6-2	Q8IXQ6-2	Q8IXQ6-3;Q8IXQ6-2	Isoform 2 of Poly [ADP-ribose] polymerase 9	2;2;1
1.7395	2.07786	1.41954	1.98623	23.223	23.4138	0	0	0	0	+_+	1.4097E-106	10	6	8	5	38.371	6	34.557	5	11.8	18.3	1.10740631332894E-07	2.26535983938417E-08	2.22751002572176E-06	2.78942165017547E-07	1.16994771787454E-06	5.75365585763467E-07	5.03363776669965E-06	1.1656512434616E-07	Q9Y2J2-2;Q9Y2J2-4;A0A0A0MRA8;Q9Y2J2;Q9Y2J2-3;B2RB02;J3QS55;J3KT37;J3QRQ6;J3KS70;J3QLU5;J3QS83;J3QKY2;J3KRD1;J3QKK4;J3QR33;Q9H4G0-3	Q9Y2J2-2;Q9Y2J2-4;A0A0A0MRA8;Q9Y2J2;Q9Y2J2-3;B2RB02	Q9Y2J2-2;Q9Y2J2-4;A0A0A0MRA8	A0A0A0MRA8	Q9Y2J2-2;Q9Y2J2-4;A0A0A0MRA8	Band 4.1-like protein 3	11;11;11;10;7;6;3;2;1;1;1;1;1;1;1;1;1	Band 4.1-like protein 3	EPB41L3	EPB41L3
-1.74207	-1.45419	-3.31717	-2.82286	25.8554	29.7318	0	0	0	0	+_+	0	18	102	30	217	41.449	12	130.36	107	42.1	7.5	1.53638562142742E-08	1.71934420797596E-08	1.4897098395719E-12	4.19152585794755E-12	1.86651177114155E-10	2.40100367390506E-12	1.81545246612546E-13	3.0844616824807E-14	A0A024B7W1;A0A096XFQ2;H9A910;B3U3M3;W0G4H6;C8XPB1;W8Q6T3;H8XX10;A0A090BCI3;Q32ZE1;W8Q7Q3;H8XX13;H8XX12;W8Q6T7;W8QIT7;W8R1T1;W8QFH2;A0A0B4ZYW2;A0A0B4ZYV7;A0A0B4ZYV2;A0A0B4ZYU7;A0A0B4ZYU3;A0A0B4ZYT7;A0A0B4ZYT2;A0A0B4ZYS6;A0A0B4ZYS0;A0A0B4ZYR1;A0A0B4ZWW9;A0A0B4ZWW6;A0A0B4ZWW2;A0A0B4ZWV8;A0A0B4ZWV4;A0A0B4ZWU9;A0A0B4ZWU5;A0A0B4ZWU2;A0A0B4ZWT8;A0A0B4ZWS6;A0A0B4ZWP9;A0A0B4ZWL5;A0A0B4ZWK9;A0A0B4ZWK4;A0A0…	A0A024B7W1;A0A096XFQ2;H9A910;B3U3M3;W0G4H6;C8XPB1;W8Q6T3;H8XX10;A0A090BCI3;Q32ZE1;W8Q7Q3;H8XX13;H8XX12;W8Q6T7;W8QIT7;W8R1T1;W8QFH2	A0A024B7W1	A0A024B7W1	A0A024B7W1	Genome polyprotein	102;100;97;94;78;78;76;75;75;74;74;73;70;69;69;69;68;13;13;13;13;13;13;13;13;13;13;13;13;13;13;13;13;13;13;13;13;13;13;13;13;13;13;13;13;13;13;13;13;13;13;13;13;13;13;13;13;13;13;13;13;13;13;13;13;13;12;12;11;11;10;9;8;8;8;7;7;7;7;7;7;7;7;7;7;7;6;6;6;6;6;6;6;6;6;6;6;6;6;5;5;5;5;5;5;5;5;5;5;5;5;5;4;4;4;4;4;4;4;4;4;4;4;4;4;4;4;4;4;4;4;4;4;4;4;4;4;4;4;3;3;3;3;2;2;2;2;2;2;2;2;2;2;2;2;2;1;1	Genome polyprotein
1.42659	1.73989	-2.35993	-1.88523	24.0684	24.2675	0	0	0	0	+_+	1.084E-149	12	11	13	12	10.339	4	67.817	4	26	26.2	6.81810199658475E-06	2.94612526817713E-06	2.70998645282703E-06	4.18851781210098E-06	1.17718189778087E-07	1.69617700049807E-07	5.29435188093859E-07	9.80752232737666E-07	Q9Y3Z3;Q9Y3Z3-4;Q9Y3Z3-2;Q9Y3Z3-3	Q9Y3Z3;Q9Y3Z3-4;Q9Y3Z3-2;Q9Y3Z3-3	Q9Y3Z3	Q9Y3Z3	Q9Y3Z3	Deoxynucleoside triphosphate triphosphohydrolase SAMHD1	17;16;16;13	Deoxynucleoside triphosphate triphosphohydrolase SAMHD1 (dNTPase) (EC 3.1.5.-) (Dendritic cell-derived IFNG-induced protein) (DCIP) (Monocyte protein 5) (MOP-5) (SAM domain and HD domain-containing protein 1)	SAMHD1	SAMHD1 MOP5
0.875072	1.25611	0.615322	1.10548	25.8842	25.4298	0		0	0	+_+	1.5005E-101	19	16	40	38	26.735	35	25.917	35	25.1	30.4	0.00211449	0.000769577	0.00644831	0.00378232	4.86260154679692E-05	6.30682540246658E-05	0.00291436	0.000597938	P27487;F8WE17;H7C1N5;F8WBB6	P27487	P27487	P27487	P27487	Dipeptidyl peptidase 4	19;3;2;2	Dipeptidyl peptidase 4 (EC 3.4.14.5) (ADABP) (Adenosine deaminase complexing protein 2) (ADCP-2) (Dipeptidyl peptidase IV) (DPP IV) (T-cell activation antigen CD26) (TP103) (CD antigen CD26) [Cleaved into: Dipeptidyl peptidase 4 membrane form (Dipeptidyl peptidase IV membrane form);Dipeptidyl peptidase 4 soluble form (Dipeptidyl peptidase IV soluble form)]	DPP4	DPP4 ADCP2 CD26
-1.7153	-1.4238	-4.06717	-3.52016	23.9209	23.1255	0	0	0	0	+_+	6.3013E-06	2	2	5	3	90.52	4	246.29	3	0.6	0.6	2.83431252079375E-08	3.36187174376089E-08	3.7833554066714E-19	4.61808117973106E-18	7.06657318109276E-09	1.94766137558835E-09	6.96912188479124E-17	2.31383907492031E-16	P11532-4;A0A087WV90;E9PDN5;A0A087WTU7;P11532;A0A075B6G3;P11532-3;P11532-2;Q4G0X0;F5GZY3;E7EQS5;F8VX32;E7ESB2;H0Y304	P11532-4;A0A087WV90;E9PDN5;A0A087WTU7;P11532;A0A075B6G3;P11532-3;P11532-2	P11532	P11532	P11532-4;A0A087WV90;E9PDN5;A0A087WTU7;P11532;A0A075B6G3	Dystrophin	3;3;3;3;3;3;2;2;1;1;1;1;1;1	Dystrophin	DMD	DMD
1.12062	1.39775	-1.90709	-1.49228	19.5591	20.894	0	0	0	0	+_+	1.1346E-72	1	2	1	2	NaN	1	10.13	2	4.9	2.8	0.00020859	0.000178709	0.000365312	0.000288029	0.00103285	0.00149883	0.000726777	0.000940268	Q8TDB6;Q8TDB6-2	Q8TDB6;Q8TDB6-2	Q8TDB6	Q8TDB6	Q8TDB6	E3 ubiquitin-protein ligase DTX3L	2;1	E3 ubiquitin-protein ligase DTX3L (EC 6.3.2.-) (B-lymphoma- and BAL-associated protein) (Protein deltex-3-like) (Rhysin-2) (Rhysin2)	DTX3L	DTX3L BBAP
1.33211	1.71207	1.15134	1.56394	25.7275	25.1152	0	0	0	0	+_+	3.1015E-48	6	5	10	13	15.253	8	6.4954	8	18.1	26.1	2.08989509174339E-05	4.24239029758532E-06	4.86314158696088E-05	4.85533420937052E-05	5.50370322840515E-07	2.67172530657815E-07	9.61630435963886E-06	1.49730058401472E-06	P14324-2;P14324;A0A087WVN4;A0A087X1D8;A0A087X090;A0A087WTP2	P14324-2;P14324;A0A087WVN4;A0A087X1D8;A0A087X090	P14324	P14324	P14324-2;P14324	Farnesyl pyrophosphate synthase	6;6;4;3;3;2	Farnesyl pyrophosphate synthase (FPP synthase) (FPS) (EC 2.5.1.10) ((2E,6E)-farnesyl diphosphate synthase) (Dimethylallyltranstransferase) (EC 2.5.1.1) (Farnesyl diphosphate synthase) (Geranyltranstransferase)	FDPS	FDPS FPS KIAA1293
1.18434	1.58005	1.03675	1.54557	28.7011	27.7859	0	0	0	0	+_+	0	84	79	178	149	22.359	131	21.835	131	47.4	49.8	0.000107456	2.22151440427211E-05	0.000159327	5.92583544272147E-05	3.50270731742453E-07	4.6579085684422E-07	1.50357005355394E-05	4.41697556765962E-06	P49327;J3KTF0	P49327	P49327	P49327	P49327	Fatty acid synthase	85;1	Fatty acid synthase (EC 2.3.1.85) [Includes: [Acyl-carrier-protein] S-acetyltransferase (EC 2.3.1.38);[Acyl-carrier-protein] S-malonyltransferase (EC 2.3.1.39);3-oxoacyl-[acyl-carrier-protein] synthase (EC 2.3.1.41);3-oxoacyl-[acyl-carrier-protein] reductase (EC 1.1.1.100);3-hydroxyacyl-[acyl-carrier-protein] dehydratase (EC 4.2.1.59);Enoyl-[acyl-carrier-protein] reductase (EC 1.3.1.39);Oleoyl-[a…	FASN	FASN FAS
1.31028	1.66676	0.942008	1.38261	24.3893	24.6782	0	0	0	0	+_+	1.2096E-58	5	5	6	7	10.464	5	13.578	6	69.9	69.9	2.68512231202075E-05	7.59299539659962E-06	0.000400792	0.000316954	7.76926707538336E-07	5.51668335369078E-07	0.000113504	1.98860946628557E-05	G3V1D1;G3V192;P02794;E9PPQ4;E9PRK8;E9PKY7	G3V1D1;G3V192;P02794;E9PPQ4	P02794	P02794	G3V1D1;G3V192;P02794	Ferritin heavy chain	5;5;5;3;1;1	Ferritin heavy chain (Ferritin H subunit) (EC 1.16.3.1) (Cell proliferation-inducing gene 15 protein) [Cleaved into: Ferritin heavy chain, N-terminally processed]	FTH1	FTH1 FTH FTHL6 OK/SW-cl.84 PIG15
1.03619	1.35541	0.759838	1.17747	25.6631	25.8392	0		0	0	+_+	1.8579E-48	5	5	12	9	22.7	9	10.251	9	37.1	37.1	0.000482782	0.000280553	0.00203677	0.00207709	4.09128674409083E-05	4.90053663271333E-05	0.000382951	0.000422026	P02792;A0A087X1B9	P02792;A0A087X1B9	P02792	P02792	P02792	Ferritin light chain	5;4	Ferritin light chain (Ferritin L subunit)	FTL	FTL
-1.59484	-1.20606	-2.02685	-1.51626	27.4326	28.0654	0	0	0	0	+_+	0	26	28	79	83	23.061	60	30.28	58	35	31.1	3.89214978653671E-07	2.78797970538444E-06	0.000112373	0.000228343	1.18595480424517E-08	5.88603523939628E-09	6.83191992592615E-05	5.64768907779467E-05	P17301;D6RG08	P17301	P17301	P17301	P17301	Integrin alpha-2	28;4	Integrin alpha-2 (CD49 antigen-like family member B) (Collagen receptor) (Platelet membrane glycoprotein Ia) (GPIa) (VLA-2 subunit alpha) (CD antigen CD49b)	ITGA2	ITGA2 CD49B
1.02148	1.34891	0.887447	1.4163	24.6094	24.9653	0	0	0	0	+_+	2.7802E-77	11	11	17	12	17.332	7	17.514	9	23.9	21.4	0.00055621	0.000300333	0.000665613	0.000227125	4.96528588633489E-05	5.33256018245747E-05	0.00020542	1.25678541532625E-05	P05106;P05106-2;P05106-3;H3BM21;I3L4X8	P05106;P05106-2;P05106-3;H3BM21;I3L4X8	P05106	P05106	P05106	Integrin beta-3	12;10;10;10;8	Integrin beta-3 (Platelet membrane glycoprotein IIIa) (GPIIIa) (CD antigen CD61)	ITGB3	ITGB3 GP3A
5.25001	5.62287	-3.33566	-2.85027	27.9439	27.655	0	0	0	0	+_+	0	29	26	70	53	18.591	4	125.3	22	50.9	55	6.65612736130621E-47	3.6927738079884E-52	1.06785457284537E-12	2.58437508884111E-12	1.0224834108181E-77	1.78145460338618E-72	1.26173341490341E-13	1.72568322216246E-14	P20591;F8W8T1;P20591-2;H9KVC7;H9KVC9;H9KVD0;H9KVC4;H9KVD3	P20591;F8W8T1;P20591-2	P20591	P20591	P20591	Interferon-induced GTP-binding protein Mx1	30;28;21;10;10;3;3;1	Interferon-induced GTP-binding protein Mx1 (Interferon-induced protein p78) (IFI-78K) (Interferon-regulated resistance GTP-binding protein MxA) (Myxoma resistance protein 1) (Myxovirus resistance protein 1) [Cleaved into: Interferon-induced GTP-binding protein Mx1, N-terminally processed]	MX1	MX1
2.99877	3.36289	-1.96291	-1.50861	25.3935	24.5595	0	0	0	0	+_+	0	12	14	21	17	18.368	4	37.682	5	44.7	37.1	1.09699149024741E-17	1.16037665293771E-19	0.00021309	0.000246002	5.07244802884847E-24	2.78540629049383E-24	7.72206862235403E-05	9.6748285467809E-05	P09914-2;P09914	P09914-2;P09914	P09914	P09914	P09914-2;P09914	Interferon-induced protein with tetratricopeptide repeats 1	16;16	Interferon-induced protein with tetratricopeptide repeats 1 (IFIT-1) (Interferon-induced 56 kDa protein) (IFI-56K) (P56)	IFIT1	IFIT1 G10P1 IFI56 IFNAI1 ISG56
2.75572	3.07654	-2.74865	-2.28342	25.2766	24.5309	0	0	0	0	+_+	4.1983E-207	11	7	18	10	6.1311	3	84.993	5	21.8	32.7	2.10480426925296E-15	1.06975284396398E-16	1.51667624082102E-08	2.26057968497385E-08	7.63743288323413E-21	1.45993202395773E-20	1.39928525374921E-09	2.6913677547231E-09	O14879	O14879	O14879	O14879	O14879	Interferon-induced protein with tetratricopeptide repeats 3	11	Interferon-induced protein with tetratricopeptide repeats 3 (IFIT-3) (CIG49) (ISG-60) (Interferon-induced 60 kDa protein) (IFI-60K) (Interferon-induced protein with tetratricopeptide repeats 4) (IFIT-4) (Retinoic acid-induced gene G protein) (P60) (RIG-G)	IFIT3	IFIT3 CIG-49 IFI60 IFIT4 ISG60
0.723602	1.07108	-1.70505	-1.2717	24.459	24.0227			0	0	+_+	1.0326E-110	11	10	17	15	18.151	14	21.072	8	24.1	26.5	0.00731567	0.0042085	0.00220725	0.002084	0.00165712	0.0013964	0.00110313	0.00106954	P19525;P19525-2;C9JZT2;F8WBH4	P19525;P19525-2	P19525	P19525	P19525	Interferon-induced, double-stranded RNA-activated protein kinase	12;11;4;2	Interferon-induced, double-stranded RNA-activated protein kinase (EC 2.7.11.1) (Eukaryotic translation initiation factor 2-alpha kinase 2) (eIF-2A protein kinase 2) (Interferon-inducible RNA-dependent protein kinase) (P1/eIF-2A protein kinase) (Protein kinase RNA-activated) (PKR) (Protein kinase R) (Tyrosine-protein kinase EIF2AK2) (EC 2.7.10.2) (p68 kinase)	EIF2AK2	EIF2AK2 PKR PRKR
1.6688	1.92121	1.94456	2.35103	25.7075	25.3859	0	0	0	0	+_+	6.5409E-139	8	7	20	11	11.279	12	17.302	8	41.8	48.1	2.96916972077253E-07	2.39289541345057E-07	1.52033308143725E-09	1.31526815935231E-09	1.55796078640824E-09	7.40662291733298E-09	5.03464941557648E-11	7.01368963925192E-13	O00560-2;G5EA09	O00560-2;G5EA09	O00560-2	O00560-2	O00560-2	Isoform 2 of Syntenin-1	8;7
-2.9668	-2.64774	-2.71586	-2.24571	25.9993	26.1098	0	0	0	0	+_+	1.6949E-163	15	17	23	25	21.327	6	11.697	10	55.3	44	7.82574508139103E-26	1.63610056327256E-24	2.43269952846309E-08	3.86057101359802E-08	6.74881291726008E-33	4.11755796477522E-37	7.17596079006809E-09	1.75692481268494E-09	P05783;F8VZY9;CON__P05784;CON__H-INV:HIT000015463	P05783;F8VZY9	P05783	P05783	P05783	Keratin, type I cytoskeletal 18	18;16;6;1	Keratin, type I cytoskeletal 18 (Cell proliferation-inducing gene 46 protein) (Cytokeratin-18) (CK-18) (Keratin-18) (K18)	KRT18	KRT18 CYK18 PIG46
0.780982	1.08352	0.650305	1.13711	24.552	24.8411			0	0	+_+	1.5554E-72	9	10	16	15	18.278	11	19.119	11	26	23.6	0.00464833	0.00378173	0.00493272	0.00291778	0.000896121	0.00122392	0.00213202	0.000419187	Q8TF66;Q8TF66-2	Q8TF66;Q8TF66-2	Q8TF66	Q8TF66	Q8TF66;Q8TF66-2	Leucine-rich repeat-containing protein 15	10;10	Leucine-rich repeat-containing protein 15 (Leucine-rich repeat protein induced by beta-amyloid homolog) (hLib)	LRRC15	LRRC15 LIB
1.01956	1.32694	0.656817	1.15374	24.8516	24.9129	0		0	0	+_+	5.1601E-24	4	4	16	13	44.504	14	9.3051	11	11.5	11.5	0.00056653	0.000377305	0.0046891	0.00253953	5.09167534133056E-05	7.07606624912671E-05	0.00200966	0.000346599	P13473-2;P13473;P13473-3;H0YCG2	P13473-2;P13473;P13473-3;H0YCG2	P13473	P13473	P13473-2;P13473;P13473-3	Lysosome-associated membrane glycoprotein 2	4;4;4;2	Lysosome-associated membrane glycoprotein 2 (LAMP-2) (Lysosome-associated membrane protein 2) (CD107 antigen-like family member B) (CD antigen CD107b)	LAMP2	LAMP2
0.691087	1.05485	0.66257	1.15924	26.5289	26.7437			0	0	+_+	6.0713E-108	13	13	32	35	35.874	25	45.477	29	32.6	32.6	0.00937482	0.00483058	0.00448298	0.00242464	0.00056438	0.000791898	0.00104259	0.000514332	P15586;H7C3P4;P15586-2;F6S8M0;F5H4C6;H0YFA9	P15586;H7C3P4;P15586-2;F6S8M0	P15586	P15586	P15586	N-acetylglucosamine-6-sulfatase	13;11;11;11;6;6	N-acetylglucosamine-6-sulfatase (EC 3.1.6.14) (Glucosamine-6-sulfatase) (G6S)	GNS	GNS
2.189	2.55031	1.91449	2.3891	28.1502	28.2932	0	0	0	0	+_+	0	27	26	63	60	46.013	36	21.708	38	42.7	43.3	9.7951165082786E-11	6.3878306447401E-12	2.41464725703701E-09	7.16561267669059E-10	2.99632040418453E-17	3.59573136234295E-16	1.12295204172609E-11	2.05322496580621E-12	P08473;C9JR96;C9IYX7;C9J9X7;C9JDZ3	P08473	P08473	P08473	P08473	Neprilysin	28;9;4;4;2	Neprilysin (EC 3.4.24.11) (Atriopeptidase) (Common acute lymphocytic leukemia antigen) (CALLA) (Enkephalinase) (Neutral endopeptidase 24.11) (NEP) (Neutral endopeptidase) (Skin fibroblast elastase) (SFE) (CD antigen CD10)	MME	MME EPN
1.54967	1.86084	1.55812	1.95323	24.866	23.8932	0	0	0	0	+_+	1.1412E-20	5	4	9	6	23.531	5	13.224	6	19.5	33	1.45405616422355E-06	5.66463976394423E-07	3.82348886009404E-07	4.34550390122385E-07	1.39768270341291E-08	2.17074892458641E-08	9.27933294477542E-07	1.88703230893659E-07	Q15274;C9JCJ5;H3BP73	Q15274;C9JCJ5	Q15274	Q15274	Q15274	Nicotinate-nucleotide pyrophosphorylase [carboxylating]	5;3;1	Nicotinate-nucleotide pyrophosphorylase [carboxylating] (EC 2.4.2.19) (Quinolinate phosphoribosyltransferase [decarboxylating]) (QAPRTase) (QPRTase)	QPRT	QPRT
-1.4405	-1.12601	-1.81461	-1.41008	24.7353	24.7278	0	0	0	0	+_+	8.4548E-32	6	5	8	6	16.692	7	32.798	6	32.2	56.8	8.09190021567941E-06	1.1941977994423E-05	0.000857085	0.000622354	3.13390750685177E-06	1.89123172573328E-06	0.00037653	0.000274949	Q9NYL4-2;F8VU90;Q9NYL4;H0YHM7;E9PAR0	Q9NYL4-2;F8VU90;Q9NYL4	Q9NYL4	Q9NYL4	Q9NYL4-2;F8VU90;Q9NYL4	Peptidyl-prolyl cis-trans isomerase FKBP11	6;6;6;1;1	Peptidyl-prolyl cis-trans isomerase FKBP11 (PPIase FKBP11) (EC 5.2.1.8) (19 kDa FK506-binding protein) (19 kDa FKBP) (FKBP-19) (FK506-binding protein 11) (FKBP-11) (Rotamase)	FKBP11	FKBP11 FKBP19 UNQ336/PRO535
7.82693	8.21383	8.01759	8.49578	30.3225	30.9744	0	0	0	0	+_+	7.3688E-05	1	1	6	1	18.626	6	NaN	1	0.8	0.8	2.61001107795278E-98	2.27568239466741E-109	9.13802325421775E-100	1.92456640345036E-104	1.2502294423547E-163	1.326455517016E-152	2.65261037317669E-126	1.18735385166992E-134	A0A087WZU1;Q9UMZ3;A0A087X0B9	A0A087WZU1;Q9UMZ3;A0A087X0B9	Q9UMZ3	Q9UMZ3	A0A087WZU1;Q9UMZ3;A0A087X0B9	Phosphatidylinositol phosphatase PTPRQ	1;1;1	Phosphatidylinositol phosphatase PTPRQ (EC 3.1.3.-) (Receptor-type tyrosine-protein phosphatase Q) (PTP-RQ) (R-PTP-Q) (EC 3.1.3.48)	PTPRQ	PTPRQ
1.63696	1.97442	-2.12891	-1.67729	23.7084	24.0193	0	0	0	0	+_+	1.4655E-76	8	11	9	13	17.315	3	49.847	9	13.7	10.4	4.58069237878172E-07	1.09567855190448E-07	3.84911260966317E-05	4.40141000444159E-05	3.9752144822414E-06	2.09491084967481E-06	1.09708777964424E-05	1.39233166266437E-05	O95786;O95786-2;A2A376	O95786;O95786-2;A2A376	O95786	O95786	O95786	Probable ATP-dependent RNA helicase DDX58	16;14;12	Probable ATP-dependent RNA helicase DDX58 (EC 3.6.4.13) (DEAD box protein 58) (RIG-I-like receptor 1) (RLR-1) (Retinoic acid-inducible gene 1 protein) (RIG-1) (Retinoic acid-inducible gene I protein) (RIG-I)	DDX58	DDX58
1.24975	1.65705	0.96066	1.47995	21.0232	19.5009	0	0	0	0	+_+	1.9401E-08	3	3	3	3	27.092	3	14.391	3	6.4	6.4	5.29577124892137E-05	8.58567737260122E-06	0.000335631	0.000118719	0.000347136	0.000172192	0.00209943	0.000750015	Q8IVF2-3;Q8IVF2	Q8IVF2-3;Q8IVF2	Q8IVF2	Q8IVF2	Q8IVF2-3;Q8IVF2	Protein AHNAK2	3;3	Protein AHNAK2	AHNAK2	AHNAK2 C14orf78 KIAA2019
1.4678	1.78178	1.27441	1.68302	22.8901	22.9882	0	0	0	0	+_+	9.1371E-09	1	1	3	4	21.432	3	23.473	4	4	4	4.10832732573469E-06	1.68406178655848E-06	1.24629772311173E-05	1.26813196436262E-05	2.62728292720291E-05	1.96650781336964E-05	2.6197858814839E-05	7.3206298685739E-06	Q9C0H2-3;Q9C0H2-2;Q9C0H2;Q9C0H2-4	Q9C0H2-3;Q9C0H2-2;Q9C0H2;Q9C0H2-4	Q9C0H2	Q9C0H2	Q9C0H2-3;Q9C0H2-2;Q9C0H2;Q9C0H2-4	Protein tweety homolog 3	1;1;1;1	Protein tweety homolog 3 (hTTY3)	TTYH3	TTYH3 KIAA1691
1.08038	1.44069	-2.58217	-2.05607	28.444	28.6305	0	0	0	0	+_+	0	30	31	76	82	21.768	65	19.224	52	53.9	53.3	0.000312898	0.000111675	1.56217661175E-07	5.00532529994507E-07	2.06190188372982E-06	4.369870598416E-06	5.43172724703404E-08	3.77624382661271E-08	P42224;P42224-2;J3KPM9;E7EPD2;D2KFR9;E7ENM1;E9PH66;H7BZ88;H7BZB5;Q14765	P42224;P42224-2;J3KPM9	P42224	P42224	P42224	Signal transducer and activator of transcription 1-alpha/beta	32;29;28;9;9;8;4;2;2;1	Signal transducer and activator of transcription 1-alpha/beta (Transcription factor ISGF-3 components p91/p84)	STAT1	STAT1
0.979952	1.32302	0.954569	1.42578	29.1788	28.9687	0	0	0	0	+_+	4.4515E-268	18	20	86	86	14.113	65	18.213	75	68.4	63.4	0.00082351	0.000392825	0.000355733	0.000206529	1.02364432190171E-05	2.4907917461991E-05	4.17298275753942E-05	2.19368583516334E-05	Q99536;Q99536-3;Q99536-2;K7ERT7;K7ESA3;K7ENX2;K7EM19;K7EJM4;K7ER81	Q99536;Q99536-3;Q99536-2	Q99536	Q99536	Q99536	Synaptic vesicle membrane protein VAT-1 homolog	20;15;11;9;6;5;5;2;1	Synaptic vesicle membrane protein VAT-1 homolog (EC 1.-.-.-)	VAT1	VAT1
1.85647	2.1753	2.07351	2.48972	23.5158	24.0614	0	0	0	0	+_+	1.6864E-139	8	7	3	3	5.4905	3	6.1983	3	41.9	48.3	2.01740647590377E-08	4.78527021909187E-09	1.96446120793302E-10	1.37659266377541E-10	2.69624721768252E-07	1.60775255086836E-07	4.56445576571609E-12	3.0462382206957E-14	O00560;O00560-3;B4DHN5;E9PBU7	O00560;O00560-3;B4DHN5;E9PBU7	O00560	O00560	O00560	Syntenin-1	8;7;5;5	Syntenin-1 (Melanoma differentiation-associated protein 9) (MDA-9) (Pro-TGF-alpha cytoplasmic domain-interacting protein 18) (TACIP18) (Scaffold protein Pbp1) (Syndecan-binding protein 1)	SDCBP	SDCBP MDA9 SYCL
2.1132	2.44932	1.97515	2.46916	27.0871	27.1974	0	0	0	0	+_+	2.2828E-55	2	3	26	29	45.899	16	38.928	17	7.3	4.8	3.51576832948807E-10	4.19404095363292E-11	9.44215913776621E-10	1.93865630658554E-10	2.53192694717412E-16	4.97274542274129E-15	3.40445394447854E-12	3.80262536070083E-13	Q14956-2;Q14956	Q14956-2;Q14956	Q14956	Q14956	Q14956-2;Q14956	Transmembrane glycoprotein NMB	3;3	Transmembrane glycoprotein NMB (Transmembrane glycoprotein HGFIN)	GPNMB	GPNMB HGFIN NMB UNQ1725/PRO9925
2.10434	2.43039	-2.16832	-1.65014	23.3141	23.7743	0	0	0	0	+_+	6.9551E-21	3	3	5	8	33.555	4	40.845	3	30.1	30.1	4.07243405314007E-10	5.91965167587909E-11	2.50352883893483E-05	5.87199762109234E-05	9.30274199595174E-09	4.37712454238904E-09	6.43621117340063E-05	0.000111821	A0A096LNZ9;A0A096LPJ4;P05161	A0A096LNZ9;A0A096LPJ4;P05161	P05161	P05161	A0A096LNZ9;A0A096LPJ4;P05161	Ubiquitin-like protein ISG15	4;4;4	Ubiquitin-like protein ISG15 (Interferon-induced 15 kDa protein) (Interferon-induced 17 kDa protein) (IP17) (Ubiquitin cross-reactive protein) (hUCRP)	ISG15	ISG15 G1P2 UCRP
0.870976	1.19705	0.854315	1.25604	24.1954	24.3665	0	0	0	0	+_+	1.5018E-50	9	10	10	12	19.861	8	27.612	10	28.4	24.3	0.00219076	0.00135782	0.000898057	0.00104198	0.000322318	0.000345453	0.000291555	0.000102139	Q3KQV9;Q3KQV9-2;A0A087X226	Q3KQV9;Q3KQV9-2	Q3KQV9	Q3KQV9	Q3KQV9	UDP-N-acetylhexosamine pyrophosphorylase-like protein 1	11;7;2	UDP-N-acetylhexosamine pyrophosphorylase-like protein 1 (EC 2.7.7.-)	UAP1L1	UAP1L1
0.816477	1.16819	0.768163	1.25054	27.2191	27.3468	0	0	0	0	+_+	4.9856E-299	38	39	80	59	17.606	67	17.671	50	46.3	48.9	0.00347571	0.00177639	0.00189893	0.00109493	0.000110362	0.000199935	0.000350347	0.000186027	O94832;K7EIG7;J3QRN6;J3KRL0;F8WEW9;B0I1T2-2;B0I1T2-3;B0I1T2-4;B0I1T2;J3QRR2	O94832;K7EIG7;J3QRN6	O94832	O94832	O94832	Unconventional myosin-Id	44;42;42;18;2;2;2;2;2;1	Unconventional myosin-Id	MYO1D	MYO1D KIAA0727
-0.21347	0.316841	-0.266143	0.156526	20.4851	22.3671						6.8428E-17	2	3	2	4	NaN	1	8.3601	3	5	2.8	0.794976	0.413262	0.600487	0.630635	0.822417	0.453372	0.695252	0.701903	Q01970-2;Q01970	Q01970-2;Q01970	Q01970	Q01970	Q01970-2;Q01970	1-phosphatidylinositol 4,5-bisphosphate phosphodiesterase beta-3	4;4	1-phosphatidylinositol 4,5-bisphosphate phosphodiesterase beta-3 (EC 3.1.4.11) (Phosphoinositide phospholipase C-beta-3) (Phospholipase C-beta-3) (PLC-beta-3)	PLCB3	PLCB3
-0.130634	0.160404	0.0990932	0.542407	23.4389	24.5089						1.1239E-58	7	10	13	10	16.917	9	17.27	8	24.1	15.6	0.635513	0.693408	0.151166	0.143511	0.73542	0.789071	0.113849	0.0820628	P51178;P51178-2	P51178;P51178-2	P51178	P51178	P51178	1-phosphatidylinositol 4,5-bisphosphate phosphodiesterase delta-1	10;9	1-phosphatidylinositol 4,5-bisphosphate phosphodiesterase delta-1 (EC 3.1.4.11) (Phosphoinositide phospholipase C-delta-1) (Phospholipase C-III) (PLC-III) (Phospholipase C-delta-1) (PLC-delta-1)	PLCD1	PLCD1
-0.313136	-0.00249806	-0.573639	-0.0519972	22.6632	23.1594						4.561E-67	4	4	4	6	19.34	4	31.974	6	9.4	9.1	0.998225	0.946684	0.807769	0.961216	0.884349	0.858411	0.73242	0.878105	Q8N3E9;F5GXC1;K7EQF2	Q8N3E9	Q8N3E9	Q8N3E9	Q8N3E9	1-phosphatidylinositol 4,5-bisphosphate phosphodiesterase delta-3	5;1;1	1-phosphatidylinositol 4,5-bisphosphate phosphodiesterase delta-3 (EC 3.1.4.11) (Phosphoinositide phospholipase C-delta-3) (Phospholipase C-delta-3) (PLC-delta-3)	PLCD3	PLCD3 KIAA1964
0.225028	0.505485	0.100978	0.540126	21.605	22.4983						3.3412E-19	2	4	2	4	26.301	2	38.604	4	5.3	1.8	0.163516	0.183723	0.149831	0.145106	0.218985	0.240779	0.193509	0.157535	P19174;P19174-2;V9GY71;V9GYH5	P19174;P19174-2	P19174	P19174	P19174;P19174-2	1-phosphatidylinositol 4,5-bisphosphate phosphodiesterase gamma-1	5;5;1;1	1-phosphatidylinositol 4,5-bisphosphate phosphodiesterase gamma-1 (EC 3.1.4.11) (PLC-148) (Phosphoinositide phospholipase C-gamma-1) (Phospholipase C-II) (PLC-II) (Phospholipase C-gamma-1) (PLC-gamma-1)	PLCG1	PLCG1 PLC1
-0.152147	0.216858	-0.027719	0.463727	26.6931	26.5496						3.7636E-144	19	18	29	30	12.575	26	18.177	27	36.5	36.6	0.675676	0.584227	0.263196	0.206728	0.525878	0.503985	0.17932	0.143948	Q04446;E9PGM4	Q04446;E9PGM4	Q04446	Q04446	Q04446	1,4-alpha-glucan-branching enzyme	20;18	1,4-alpha-glucan-branching enzyme (EC 2.4.1.18) (Brancher enzyme) (Glycogen-branching enzyme)	GBE1	GBE1
-0.538513	-0.243882	-0.552241	-0.0304867	24.8731	25.3445						3.1837E-134	18	18	20	28	14.864	16	19.403	24	31.4	31.9	0.373766	0.320592	0.849294	0.996078	0.336547	0.271711	0.858883	0.987565	Q15029-2;Q15029;Q15029-3;K7EP67;K7EJ74;K7EIV5;K7EIT3	Q15029-2;Q15029;Q15029-3	Q15029	Q15029	Q15029-2;Q15029	116 kDa U5 small nuclear ribonucleoprotein component	19;19;18;6;5;1;1	116 kDa U5 small nuclear ribonucleoprotein component (Elongation factor Tu GTP-binding domain-containing protein 2) (SNU114 homolog) (hSNU114) (U5 snRNP-specific protein, 116 kDa) (U5-116 kDa)	EFTUD2	EFTUD2 KIAA0031 SNRP116
-0.252982	0.117296	-0.291204	0.11063	26.6659	26.9929						3.0093E-161	7	7	9	8	34.329	9	10.728	7	34	34	0.874678	0.781462	0.644697	0.71583	0.765836	0.727132	0.545907	0.660059	P31946-2;P31946	P31946-2;P31946	P31946	P31946	P31946-2;P31946	14-3-3 protein beta/alpha	7;7	14-3-3 protein beta/alpha (Protein 1054) (Protein kinase C inhibitor protein 1) (KCIP-1) [Cleaved into: 14-3-3 protein beta/alpha, N-terminally processed]	YWHAB	YWHAB
-0.272175	0.051024	-0.283527	0.130008	29.1318	29.2456						1.0805E-283	18	17	56	50	14.174	51	10.129	43	67.5	67.8	0.913911	0.922074	0.631011	0.67935	0.815157	0.891494	0.531686	0.619974	P62258;P62258-2;K7EM20;B4DJF2;I3L3T1;K7EIT4;I3L0W5	P62258;P62258-2	P62258	P62258	P62258	14-3-3 protein epsilon	18;15;7;6;6;4;2	14-3-3 protein epsilon (14-3-3E)	YWHAE	YWHAE
-0.289104	0.0374524	-0.266923	0.133564	25.7185	25.9294						1.396E-224	11	11	14	10	9.2006	11	19.741	9	47.6	50	0.948695	0.951325	0.601843	0.672735	0.962931	0.95918	0.501584	0.612736	Q04917;A2IDB2;F8WEB6;A2IDB1	Q04917;A2IDB2	Q04917	Q04917	Q04917	14-3-3 protein eta	12;7;1;1	14-3-3 protein eta (Protein AS1)	YWHAH	YWHAH YWHA1
-0.374599	-0.0452825	-0.496753	-0.0967612	26.8844	27.1036						8.5082E-255	10	11	19	13	11.44	17	14.098	11	60.7	52.6	0.81027	0.817262	0.958657	0.873033	0.882871	0.796672	0.978109	0.879884	P61981;Q4VY20;Q4VY19	P61981	P61981	P61981	P61981	14-3-3 protein gamma	11;3;3	14-3-3 protein gamma (Protein kinase C inhibitor protein 1) (KCIP-1) [Cleaved into: 14-3-3 protein gamma, N-terminally processed]	YWHAG	YWHAG
-0.285143	0.0476779	-0.200399	0.218843	27.4011	27.5339						0	12	12	26	22	7.9694	25	8.3471	22	46.9	46.9	0.940545	0.929277	0.49157	0.522549	0.848914	0.899983	0.390579	0.451533	P27348;E9PG15;P31947-2;P31947	P27348;E9PG15	P27348	P27348	P27348	14-3-3 protein theta	12;7;2;2	14-3-3 protein theta (14-3-3 protein T-cell) (14-3-3 protein tau) (Protein HS1)	YWHAQ	YWHAQ
-0.138457	0.220949	-0.170053	0.231555	29.2681	29.4284						0	13	13	30	27	14.014	27	8.1649	26	53.1	62	0.650003	0.576635	0.445126	0.501729	0.496508	0.495649	0.345337	0.429741	P63104;E7EX29;B0AZS6;P63104-2;B7Z2E6;H0YB80;E7ESK7;E5RIR4;E9PD24;E7EVZ2;E5RGE1	P63104;E7EX29;B0AZS6;P63104-2;B7Z2E6;H0YB80;E7ESK7	P63104	P63104	P63104	14-3-3 protein zeta/delta	14;10;9;8;7;7;7;5;5;5;4	14-3-3 protein zeta/delta (Protein kinase C inhibitor protein 1) (KCIP-1)	YWHAZ	YWHAZ
-0.318272	0.0433446	-0.419083	0.101516	25.5935	25.1731						8.5501E-281	25	20	45	35	21.494	36	24.334	26	18.9	24.7	0.986489	0.938615	0.887142	0.733223	0.954256	0.944905	0.85687	0.679866	Q9C0C2;Q9C0C2-2;E9PKK0;E9PKE7	Q9C0C2;Q9C0C2-2	Q9C0C2	Q9C0C2	Q9C0C2	182 kDa tankyrase-1-binding protein	25;16;4;3	182 kDa tankyrase-1-binding protein	TNKS1BP1	TNKS1BP1 KIAA1741 TAB182
-0.0928017	0.223299	-0.320864	0.140909	26.5209	26.9063						1.019E-218	28	30	53	40	20.612	50	15.79	35	42.9	41.2	0.567475	0.572295	0.698682	0.659146	0.405213	0.490894	0.602561	0.597901	Q02218;E9PCR7;Q02218-2;E9PDF2;E9PFG7;Q02218-3;C9J4G7;Q9ULD0;Q9ULD0-3;Q9ULD0-2	Q02218;E9PCR7;Q02218-2;E9PDF2;E9PFG7	Q02218	Q02218	Q02218	2-oxoglutarate dehydrogenase, mitochondrial	30;29;28;28;21;14;8;5;4;4	2-oxoglutarate dehydrogenase, mitochondrial (EC 1.2.4.2) (2-oxoglutarate dehydrogenase complex component E1) (OGDC-E1) (Alpha-ketoglutarate dehydrogenase)	OGDH	OGDH
0.177471	0.448161	-0.090296	0.325847	25.0984	25.4606						5.0699E-55	6	7	13	11	15.12	11	20.17	10	35	27.9	0.203938	0.24038	0.335718	0.361911	0.140391	0.19342	0.284999	0.276846	Q16698-2;Q16698;E5RJD2;E5RJG7;E5RFV2;E5RID6;H0YAW3	Q16698-2;Q16698;E5RJD2;E5RJG7;E5RFV2	Q16698	Q16698	Q16698-2;Q16698	2,4-dienoyl-CoA reductase, mitochondrial	7;7;4;4;4;2;1	2,4-dienoyl-CoA reductase, mitochondrial (EC 1.3.1.34) (2,4-dienoyl-CoA reductase [NADPH]) (4-enoyl-CoA reductase [NADPH]) (Short chain dehydrogenase/reductase family 18C member 1)	DECR1	DECR1 DECR SDR18C1
0.797677	1.1358	-3.06915	-2.66219	22.248	21.4607		0		0		6.9715E-19	5	3	6	4	NaN	1	214.08	2	13.9	21.9	0.00405821	0.0023856	1.0624036320072E-10	6.51119116123895E-11	0.00979593	0.00748316	7.63220327717787E-10	1.79399458681158E-09	F8VXY3;P00973-2;P00973-4;P00973;P00973-3;H0YI20;H0YIB8;F8VUC8	F8VXY3;P00973-2;P00973-4;P00973;P00973-3;H0YI20	P00973	P00973	F8VXY3;P00973-2;P00973-4;P00973;P00973-3	2'-5'-oligoadenylate synthase 1	5;5;5;5;5;3;2;1	2'-5'-oligoadenylate synthase 1 ((2-5')oligo(A) synthase 1) (2-5A synthase 1) (EC 2.7.7.84) (E18/E16) (p46/p42 OAS)	OAS1	OAS1 OIAS
1.18688	1.51838	-0.339436	0.0878702	22.6323	24.6117	0		0			1.6881E-100	6	8	6	10	91.48	2	177.56	5	19.8	12.7	0.0001046	4.61587869970678E-05	0.733299	0.759517	0.000424763	0.000296124	0.692352	0.71019	P29728-2;P29728;A0A087X0V5;F8W1C5;P29728-3	P29728-2;P29728;A0A087X0V5	P29728	P29728	P29728-2;P29728;A0A087X0V5	2'-5'-oligoadenylate synthase 2	11;11;11;3;1	2'-5'-oligoadenylate synthase 2 ((2-5')oligo(A) synthase 2) (2-5A synthase 2) (EC 2.7.7.84) (p69 OAS / p71 OAS) (p69OAS / p71OAS)	OAS2	OAS2
0.295958	0.616358	-0.701271	-0.244771	25.6043	25.8294						3.9276E-76	8	9	13	18	12.867	12	50.595	17	26.7	26.4	0.114866	0.103136	0.574699	0.597905	0.0662184	0.0699596	0.610013	0.578719	P09543-2;P09543;K7EN66;C9K0L8;K7ERZ0;K7ERC4	P09543-2;P09543	P09543	P09543	P09543-2;P09543	2',3'-cyclic-nucleotide 3'-phosphodiesterase	9;9;3;3;3;2	2',3'-cyclic-nucleotide 3'-phosphodiesterase (CNP) (CNPase) (EC 3.1.4.37)	CNP	CNP
-0.331808	0.00877379	-0.401749	0.0680517	25.7578	25.7073						4.7289E-91	11	10	20	23	13.489	19	16.252	23	39.8	45	0.943748	0.981161	0.853079	0.798198	0.972252	0.999266	0.820255	0.75505	P62333;A0A087X2I1;H0YJC0;H0YJS8;H0YJX2;H0YJE9;H0YJT1	P62333;A0A087X2I1	P62333	P62333	P62333;A0A087X2I1	26S protease regulatory subunit 10B	11;11;5;4;1;1;1	26S protease regulatory subunit 10B (26S proteasome AAA-ATPase subunit RPT4) (Proteasome 26S subunit ATPase 6) (Proteasome subunit p42)	PSMC6	PSMC6 SUG2
-0.333752	0.00848693	-0.360268	0.0938305	26.0015	25.7647						8.1493E-171	11	9	23	19	14.413	21	32.974	16	28.6	37.3	0.937619	0.980283	0.772781	0.747996	0.977426	1	0.734344	0.696884	P62191;P62191-2;G3V4X1	P62191;P62191-2	P62191	P62191	P62191	26S protease regulatory subunit 4	12;10;2	26S protease regulatory subunit 4 (P26s4) (26S proteasome AAA-ATPase subunit RPT2) (Proteasome 26S subunit ATPase 1)	PSMC1	PSMC1
-0.327547	0.0137839	-0.366522	0.0654344	26.1635	26.0845						3.9726E-187	15	14	37	30	15.563	36	16.123	27	48.7	48.9	0.957189	0.996501	0.784756	0.803345	0.960918	0.986447	0.694561	0.757251	R4GNH3;E9PM69;P17980;E9PN50;E9PMD8;E9PKD5;E9PLG2	R4GNH3;E9PM69;P17980;E9PN50;E9PMD8;E9PKD5	R4GNH3	R4GNH3	R4GNH3	26S protease regulatory subunit 6A	15;14;14;8;8;8;2	26S protease regulatory subunit 6A	PSMC3	PSMC3
-0.250783	0.15782	-0.415422	-8.659586E-05	25.5225	25.7576						2.0886E-206	12	12	23	23	13.847	16	15.122	21	46.9	46.9	0.870201	0.698585	0.879929	0.934425	0.869928	0.676436	0.849109	0.914767	P43686;P43686-2	P43686;P43686-2	P43686	P43686	P43686	26S protease regulatory subunit 6B	13;11	26S protease regulatory subunit 6B (26S proteasome AAA-ATPase subunit RPT3) (MB67-interacting protein) (MIP224) (Proteasome 26S subunit ATPase 4) (Tat-binding protein 7) (TBP-7)	PSMC4	PSMC4 MIP224 TBP7
-0.413615	-0.071012	-0.411195	0.0450235	25.8015	25.8081						4.7845E-129	16	15	21	25	10.005	16	13.683	20	48	52.7	0.693105	0.741543	0.871613	0.843767	0.745236	0.703241	0.789171	0.802549	P35998;P35998-2;C9JLS9	P35998;P35998-2	P35998	P35998	P35998	26S protease regulatory subunit 7	17;12;4	26S protease regulatory subunit 7 (26S proteasome AAA-ATPase subunit RPT1) (Proteasome 26S subunit ATPase 2) (Protein MSS1)	PSMC2	PSMC2 MSS1
-0.370919	-0.0376657	-0.363252	0.124328	25.7183	25.5977						5.7061E-153	10	11	19	19	14.381	12	26.538	16	42.9	39.4	0.821591	0.840045	0.778489	0.68997	0.784568	0.808605	0.74043	0.630327	P62195;P62195-2;J3QSA9;J3QQM1;J3QLH6;J3KRP2;J3QRW1;J3QSE0;J3QRR3;J3KTQ9;Q8NB90-3;Q8NB90-2;Q8NB90	P62195;P62195-2;J3QSA9;J3QQM1;J3QLH6;J3KRP2	P62195	P62195	P62195	26S protease regulatory subunit 8	11;10;7;7;6;6;5;5;2;1;1;1;1	26S protease regulatory subunit 8 (26S proteasome AAA-ATPase subunit RPT6) (Proteasome 26S subunit ATPase 5) (Proteasome subunit p45) (Thyroid hormone receptor-interacting protein 1) (TRIP1) (p45/SUG)	PSMC5	PSMC5 SUG1
-0.369874	-0.0411351	-0.414941	0.104873	26.7698	27.2344						0	27	29	50	55	17.376	41	12.724	47	46.4	42.9	0.824811	0.82965	0.878982	0.7268	0.899871	0.81205	0.79727	0.672165	Q99460;Q99460-2;A0A087WW66;H7BZR6;H7C378;C9J9M4;F8WCE3	Q99460;Q99460-2;A0A087WW66	Q99460	Q99460	Q99460	26S proteasome non-ATPase regulatory subunit 1	29;28;28;7;7;6;1	26S proteasome non-ATPase regulatory subunit 1 (26S proteasome regulatory subunit RPN2) (26S proteasome regulatory subunit S1) (26S proteasome subunit p112)	PSMD1	PSMD1
-0.253945	0.0807941	-0.441673	-0.000100957	26.3914	26.4059						3.4384E-196	17	15	32	33	17.688	30	22.885	28	49.8	52.1	0.87664	0.858333	0.931841	0.934454	0.768291	0.816628	0.855653	0.904866	O00231;O00231-2;J3QRY4;J3QS13;J3KSW3	O00231;O00231-2	O00231	O00231	O00231	26S proteasome non-ATPase regulatory subunit 11	17;16;6;3;1	26S proteasome non-ATPase regulatory subunit 11 (26S proteasome regulatory subunit RPN6) (26S proteasome regulatory subunit S9) (26S proteasome regulatory subunit p44.5)	PSMD11	PSMD11
-0.284318	0.0519985	-0.401463	0.070252	25.6563	25.4877						2.6218E-242	14	14	26	25	15.262	20	23.996	18	38.8	38.8	0.938846	0.919977	0.85252	0.793877	0.951259	0.923973	0.819654	0.750026	O00232;O00232-2;J3KTJ5;J3KSK1	O00232;O00232-2	O00232	O00232	O00232	26S proteasome non-ATPase regulatory subunit 12	14;13;1;1	26S proteasome non-ATPase regulatory subunit 12 (26S proteasome regulatory subunit RPN5) (26S proteasome regulatory subunit p55)	PSMD12	PSMD12
-0.288629	0.0219061	-0.270695	0.146394	26.0956	25.8062						2.4739E-177	14	12	34	35	39.171	28	16.655	30	42.3	47.3	0.947715	0.98491	0.608416	0.649073	0.858036	0.965674	0.508342	0.586932	Q9UNM6;Q9UNM6-2;J3KNQ3;A0A087WUL9;H0YD73;E9PL38;E9PQG3;E9PPD2	Q9UNM6;Q9UNM6-2;J3KNQ3;A0A087WUL9;H0YD73;E9PL38	Q9UNM6	Q9UNM6	Q9UNM6	26S proteasome non-ATPase regulatory subunit 13	14;13;12;12;8;8;2;1	26S proteasome non-ATPase regulatory subunit 13 (26S proteasome regulatory subunit RPN9) (26S proteasome regulatory subunit S11) (26S proteasome regulatory subunit p40.5)	PSMD13	PSMD13
-0.269477	0.0339339	-0.352639	0.0415233	24.7633	25.0431						1.5475E-48	5	4	9	9	24.294	8	12.895	9	28.7	35.8	0.908381	0.95892	0.758248	0.850744	0.915154	0.967711	0.718867	0.81639	O00487;C9JW37	O00487	O00487	O00487	O00487	26S proteasome non-ATPase regulatory subunit 14	5;2	26S proteasome non-ATPase regulatory subunit 14 (EC 3.4.19.-) (26S proteasome regulatory subunit RPN11) (26S proteasome-associated PAD1 homolog 1)	PSMD14	PSMD14 POH1
-0.365109	0.0209111	-0.435202	0.0540844	27.1394	27.2832						1.0447E-303	29	27	62	51	27.321	57	19.488	47	45.4	48	0.839537	0.987061	0.919009	0.825765	0.917061	0.968218	0.841434	0.782348	Q13200;Q13200-3;Q13200-2;C9JPC0;H7C1H2;H7C2Q3;F8WBS8	Q13200;Q13200-3;Q13200-2	Q13200	Q13200	Q13200	26S proteasome non-ATPase regulatory subunit 2	30;23;22;8;7;6;2	26S proteasome non-ATPase regulatory subunit 2 (26S proteasome regulatory subunit RPN1) (26S proteasome regulatory subunit S2) (26S proteasome subunit p97) (Protein 55.11) (Tumor necrosis factor type 1 receptor-associated protein 2)	PSMD2	PSMD2 TRAP2
-0.32366	0.0114957	-0.420472	0.0326651	25.8282	25.4359						4.9901E-115	13	11	26	23	19.555	24	21.532	20	25.3	27.9	0.969463	0.989494	0.889882	0.86845	0.950584	0.992301	0.85982	0.837146	O43242;O43242-2;H0YGV8	O43242;O43242-2	O43242	O43242	O43242	26S proteasome non-ATPase regulatory subunit 3	13;12;2	26S proteasome non-ATPase regulatory subunit 3 (26S proteasome regulatory subunit RPN3) (26S proteasome regulatory subunit S3) (Proteasome subunit p58)	PSMD3	PSMD3
-0.350191	0.013641	-0.412654	0.0344974	25.0197	25.1116						2.8279E-82	5	5	9	9	12.692	9	7.3434	9	22.5	22.5	0.885984	0.996063	0.874481	0.864782	0.850619	0.976842	0.84325	0.832843	P55036;Q5VWC4;A6PVX3;P55036-2;H0Y3Y9;A2A3N6	P55036;Q5VWC4;A6PVX3;P55036-2	P55036	P55036	P55036	26S proteasome non-ATPase regulatory subunit 4	5;4;3;3;2;1	26S proteasome non-ATPase regulatory subunit 4 (26S proteasome regulatory subunit RPN10) (26S proteasome regulatory subunit S5A) (Antisecretory factor 1) (AF) (ASF) (Multiubiquitin chain-binding protein)	PSMD4	PSMD4 MCB1
-0.274459	0.0535284	-0.371964	0.0719	25.4425	25.2527						2.5404E-121	14	11	28	27	13.53	24	20.819	25	28.9	40.6	0.918596	0.916687	0.795216	0.790645	0.927259	0.920277	0.758284	0.746269	Q16401-2;Q16401;F2Z3J2;Q4VXH0	Q16401-2;Q16401	Q16401	Q16401	Q16401-2;Q16401	26S proteasome non-ATPase regulatory subunit 5	14;14;4;1	26S proteasome non-ATPase regulatory subunit 5 (26S protease subunit S5 basic) (26S proteasome subunit S5B)	PSMD5	PSMD5 KIAA0072
-0.274686	0.0854246	-0.355682	0.0385766	25.1178	25.1619						1.2162E-73	13	13	20	21	15.133	18	23.099	19	44.5	44.5	0.919062	0.84849	0.764035	0.856626	0.927811	0.843741	0.725027	0.823281	Q15008;Q15008-4;Q15008-3;Q15008-2;H7C531;C9J0E9;C9J7B7	Q15008;Q15008-4;Q15008-3;Q15008-2	Q15008	Q15008	Q15008	26S proteasome non-ATPase regulatory subunit 6	13;12;10;10;5;4;2	26S proteasome non-ATPase regulatory subunit 6 (26S proteasome regulatory subunit RPN7) (26S proteasome regulatory subunit S10) (Breast cancer-associated protein SGA-113M) (Phosphonoformate immuno-associated protein 4) (Proteasome regulatory particle subunit p44S10) (p42A)	PSMD6	PSMD6 KIAA0107 PFAAP4
-0.352603	0.0137839	-0.399635	0.012068	25.4769	24.0664						1.0504E-63	8	7	10	8	5.1515	10	18.189	7	34.3	38.9	0.878446	0.996501	0.848942	0.909864	0.842872	0.977316	0.815814	0.885825	P51665;H3BNT7;H3BTM8;H3BQV2	P51665;H3BNT7;H3BTM8	P51665	P51665	P51665	26S proteasome non-ATPase regulatory subunit 7	9;6;6;1	26S proteasome non-ATPase regulatory subunit 7 (26S proteasome regulatory subunit RPN8) (26S proteasome regulatory subunit S12) (Mov34 protein homolog) (Proteasome subunit p40)	PSMD7	PSMD7 MOV34L
-0.34452	-0.063379	-0.379526	0.0503276	24.5008	25.321						1.051E-21	6	6	10	7	3.3782	8	10.698	6	28.6	28.6	0.903755	0.763782	0.809815	0.833219	0.868898	0.727033	0.773889	0.795887	R4GMR5;P48556;K7EJC1;K7EJR3;K7ERW6	R4GMR5;P48556;K7EJC1;K7EJR3	P48556	P48556	R4GMR5;P48556	26S proteasome non-ATPase regulatory subunit 8	6;6;5;5;2	26S proteasome non-ATPase regulatory subunit 8 (26S proteasome regulatory subunit RPN12) (26S proteasome regulatory subunit S14) (p31)	PSMD8	PSMD8
-0.198494	0.0371714	-0.125494	0.249991	21.5728	22.0992						1.9743E-13	2	2	2	2	3.767	2	0.16307	2	16	16	0.765269	0.951931	0.381685	0.472333	0.795823	0.902628	0.43865	0.49409	Q13442;F8WBW6	Q13442;F8WBW6	Q13442	Q13442	Q13442	28 kDa heat- and acid-stable phosphoprotein	2;1	28 kDa heat- and acid-stable phosphoprotein (PDGF-associated protein) (PAP) (PDGFA-associated protein 1) (PAP1)	PDAP1	PDAP1 HASPP28
0.0316775	0.319849	-0.149697	0.23842	19.7427	19.8198						1.4959E-11	1	1	2	2	10.138	2	14.632	2	8	8	0.371565	0.408623	0.415427	0.490671	0.431762	0.449317	0.469559	0.510191	D6RH20;G5EA06;Q92552;Q92552-2	D6RH20;G5EA06;Q92552;Q92552-2	Q92552	Q92552	D6RH20;G5EA06;Q92552;Q92552-2	28S ribosomal protein S27, mitochondrial	1;1;1;1	28S ribosomal protein S27, mitochondrial (MRP-S27) (S27mt)	MRPS27	MRPS27 KIAA0264
0.0953169	0.334568	0.0532504	0.338567	19.1674	19.0974						4.2458E-05	1	1	2	2	13.158	2	2.5185	2	9	9	0.290033	0.386376	0.186505	0.345118	0.351333	0.429774	0.24883	0.38032	J3KSI8;J3QQS1;J3QKW2;Q9Y2R9;J3QLS3	J3KSI8;J3QQS1;J3QKW2;Q9Y2R9;J3QLS3	Q9Y2R9	Q9Y2R9	J3KSI8;J3QQS1;J3QKW2;Q9Y2R9;J3QLS3	28S ribosomal protein S7, mitochondrial	1;1;1;1;1	28S ribosomal protein S7, mitochondrial (MRP-S7) (S7mt) (bMRP-27a) (bMRP27a)	MRPS7	MRPS7
0.877509	1.20633	0.196859	0.595504	23.4089	23.2883	0					0.00013994	2	2	3	3	9.7835	3	13.804	3	17.9	17.9	0.00207028	0.00124386	0.0930598	0.110051	0.00550296	0.00439123	0.124159	0.118241	C9J719;C9JJ78;Q15125	C9J719;C9JJ78;Q15125	Q15125	Q15125	C9J719;C9JJ78;Q15125	3-beta-hydroxysteroid-Delta(8),Delta(7)-isomerase	2;2;2	3-beta-hydroxysteroid-Delta(8),Delta(7)-isomerase (EC 5.3.3.5) (Cholestenol Delta-isomerase) (Delta(8)-Delta(7) sterol isomerase) (D8-D7 sterol isomerase) (Emopamil-binding protein)	EBP	EBP
0.0243196	0.296663	-0.1148	0.284514	25.5699	25.7322						1.8818E-209	11	9	16	14	10.035	15	15.136	14	65.9	75.5	0.381832	0.445173	0.367328	0.419929	0.314585	0.401086	0.315902	0.335496	Q99714;Q99714-2;Q5H928	Q99714;Q99714-2;Q5H928	Q99714	Q99714	Q99714	3-hydroxyacyl-CoA dehydrogenase type-2	11;10;7	3-hydroxyacyl-CoA dehydrogenase type-2 (EC 1.1.1.35) (17-beta-hydroxysteroid dehydrogenase 10) (17-beta-HSD 10) (EC 1.1.1.51) (3-hydroxy-2-methylbutyryl-CoA dehydrogenase) (EC 1.1.1.178) (3-hydroxyacyl-CoA dehydrogenase type II) (Endoplasmic reticulum-associated amyloid beta-peptide-binding protein) (Mitochondrial ribonuclease P protein 2) (Mitochondrial RNase P protein 2) (Short chain dehydrogen…	HSD17B10	HSD17B10 ERAB HADH2 MRPP2 SCHAD SDR5C1 XH98G2
0.368601	0.618896	0.455755	0.84141	23.3396	23.6617						3.246E-49	4	4	4	4	21.903	4	33.342	4	24.1	24.1	0.0776531	0.101689	0.0200321	0.0261648	0.12228	0.161825	0.0293872	0.0262226	Q9BUT1;Q9BUT1-2;D6RFG2;D6R9U8;D6RIR6;Q9BUT1-3;D6RBF6;D6R9P2	Q9BUT1;Q9BUT1-2;D6RFG2;D6R9U8;D6RIR6;Q9BUT1-3	Q9BUT1	Q9BUT1	Q9BUT1	3-hydroxybutyrate dehydrogenase type 2	4;3;2;2;2;2;1;1	3-hydroxybutyrate dehydrogenase type 2 (EC 1.1.1.-) (EC 1.1.1.30) (Dehydrogenase/reductase SDR family member 6) (Oxidoreductase UCPA) (R-beta-hydroxybutyrate dehydrogenase) (Short chain dehydrogenase/reductase family 15C member 1)	BDH2	BDH2 DHRS6 SDR15C1 UNQ6308/PRO20933
0.177344	0.452912	-0.0470403	0.33308	23.5582	22.6367						3.0408E-68	6	4	7	4	17.655	6	29.112	4	17.9	28.9	0.204055	0.235263	0.284332	0.3523	0.278925	0.322491	0.350324	0.391379	P31937;H7BZL2	P31937	P31937	P31937	P31937	3-hydroxyisobutyrate dehydrogenase, mitochondrial	6;2	3-hydroxyisobutyrate dehydrogenase, mitochondrial (HIBADH) (EC 1.1.1.31)	HIBADH	HIBADH
-0.449434	-0.116473	-0.432338	-0.0121989	25.2926	25.5029						1.785E-109	9	10	15	14	18.393	11	29.64	8	49.5	43.9	0.591581	0.614065	0.913334	0.958963	0.551496	0.568881	0.885084	0.94372	A0A0B4J2A4;P42765;K7EME0;K7EJ68;K7EJB1;K7ER88	A0A0B4J2A4;P42765;K7EME0	P42765	P42765	A0A0B4J2A4;P42765	3-ketoacyl-CoA thiolase, mitochondrial	11;11;8;3;2;1	3-ketoacyl-CoA thiolase, mitochondrial (EC 2.3.1.16) (Acetyl-CoA acyltransferase) (Beta-ketothiolase) (Mitochondrial 3-oxoacyl-CoA thiolase) (T1)	ACAA2	ACAA2
-0.228436	0.118758	-0.743786	-0.345748	25.4135	25.446						5.3285E-144	12	14	18	29	15.157	16	45.397	26	55.4	42.9	0.82496	0.778421	0.50476	0.436445	0.816429	0.765314	0.489951	0.411803	P09110;C9JDE9;H7C131;P09110-2;B4DVF4;H0Y4D4;F2Z2Q6;F2Z3P7	P09110;C9JDE9;H7C131;P09110-2	P09110	P09110	P09110	3-ketoacyl-CoA thiolase, peroxisomal	14;12;10;8;4;4;2;2	3-ketoacyl-CoA thiolase, peroxisomal (EC 2.3.1.16) (Acetyl-CoA acyltransferase) (Beta-ketothiolase) (Peroxisomal 3-oxoacyl-CoA thiolase)	ACAA1	ACAA1 ACAA PTHIO
0.368712	0.630592	0.375623	0.772561	21.4636	22.0338						2.2196E-12	2	1	2	2	2.8152	2	8.4297	2	9.1	13.5	0.0776046	0.0952339	0.0335268	0.0405062	0.11912	0.146021	0.0663233	0.0679488	P25325;P25325-2;B1AH49	P25325;P25325-2;B1AH49	P25325	P25325	P25325;P25325-2	3-mercaptopyruvate sulfurtransferase	2;2;1	3-mercaptopyruvate sulfurtransferase (MST) (EC 2.8.1.2)	MPST	MPST TST2
-0.066231	0.304161	-0.0750944	0.338225	23.2963	22.6636						1.4047E-15	4	3	6	4	23.89	5	9.8295	4	18.2	22.3	0.521875	0.433155	0.317017	0.345564	0.621535	0.533763	0.387295	0.383787	A6NF51;O95861;O95861-2;F8VVW8;O95861-4;F8VZG4;F8W1J0;O95861-3;F8VRY7	A6NF51;O95861;O95861-2;F8VVW8;O95861-4;F8VZG4;F8W1J0;O95861-3	O95861	O95861	A6NF51;O95861;O95861-2	3'(2'),5'-bisphosphate nucleotidase 1	4;4;4;3;3;2;2;2;1	3'(2'),5'-bisphosphate nucleotidase 1 (EC 3.1.3.7) (Bisphosphate 3'-nucleotidase 1) (PAP-inositol 1,4-phosphatase) (PIP)	BPNT1	BPNT1
-0.456643	-0.225143	0.0618453	0.430392	19.5007	20.9788						1.1917E-09	1	1	1	2	NaN	1	2.3716	2	6.1	6.1	0.572003	0.356879	0.179452	0.238884	0.637115	0.486166	0.241435	0.281081	H0Y4J2;A6NHR2;Q9BZE1;S4R369	H0Y4J2;A6NHR2;Q9BZE1;S4R369	Q9BZE1	Q9BZE1	H0Y4J2;A6NHR2;Q9BZE1;S4R369	39S ribosomal protein L37, mitochondrial	1;1;1;1	39S ribosomal protein L37, mitochondrial (L37mt) (MRP-L37) (39S ribosomal protein L2, mitochondrial) (L2mt) (MRP-L2)	MRPL37	MRPL37 MRPL2 RPML2 HSPC235
-0.294367	0.0206267	-0.210713	0.218471	25.1917	24.7414						4.441E-85	10	10	15	12	19.987	8	8.8332	8	27.1	23.9	0.959531	0.987676	0.507928	0.523165	0.975771	1	0.457096	0.444601	P49189;P49189-2	P49189;P49189-2	P49189	P49189	P49189	4-trimethylaminobutyraldehyde dehydrogenase	11;8	4-trimethylaminobutyraldehyde dehydrogenase (TMABADH) (EC 1.2.1.47) (Aldehyde dehydrogenase E3 isozyme) (Aldehyde dehydrogenase family 9 member A1) (EC 1.2.1.3) (Gamma-aminobutyraldehyde dehydrogenase) (EC 1.2.1.19) (R-aminobutyraldehyde dehydrogenase)	ALDH9A1	ALDH9A1 ALDH4 ALDH7 ALDH9
-0.363828	-0.0445384	-0.595707	-0.184343	24.636	24.6087						7.0293E-68	5	4	7	5	7.7929	7	4.5377	5	23.6	32.7	0.843508	0.819482	0.765504	0.705927	0.807016	0.786557	0.76867	0.693939	P46783;F6U211;S4R435;Q9NQ39	P46783;F6U211;S4R435	P46783	P46783	P46783	40S ribosomal protein S10	5;3;3;2	40S ribosomal protein S10	RPS10	RPS10
-0.443674	-0.124393	-0.215362	0.182946	25.1058	25.0676						9.3009E-59	7	6	9	7	9.2664	7	13.01	6	36.1	36.1	0.607444	0.592875	0.515394	0.583644	0.5674	0.546768	0.464736	0.510802	P62280;M0QZC5;M0R1H5	P62280;M0QZC5;M0R1H5	P62280	P62280	P62280	40S ribosomal protein S11	7;5;4	40S ribosomal protein S11	RPS11	RPS11
-0.183867	0.0780633	-0.718782	-0.32478	23.3387	24.4591						3.0144E-70	5	5	7	8	22.069	6	18.525	5	54.5	54.5	0.736587	0.864148	0.545344	0.467757	0.834304	0.948714	0.532973	0.444136	P25398	P25398	P25398	P25398	P25398	40S ribosomal protein S12	5	40S ribosomal protein S12	RPS12	RPS12
-0.399673	-0.0673341	-0.647219	-0.224722	25.4011	25.7428						1.9431E-31	6	6	8	8	10.283	8	7.1853	7	37.7	37.7	0.734298	0.752233	0.669715	0.63292	0.695538	0.714731	0.665767	0.6168	P62277;J3KMX5;E9PS50	P62277;J3KMX5	P62277	P62277	P62277	40S ribosomal protein S13	6;5;2	40S ribosomal protein S13	RPS13	RPS13
-0.441438	-0.16406	-0.605639	-0.0923094	24.9798	25.4312						1.472E-27	5	5	6	6	13.357	6	16.933	4	30.5	30.5	0.61365	0.492142	0.746699	0.88175	0.57363	0.44282	0.748442	0.880828	P62263;H0YB22;E5RH77	P62263;H0YB22;E5RH77	P62263	P62263	P62263	40S ribosomal protein S14	5;4;4	40S ribosomal protein S14	RPS14	RPS14 PRO2640
-0.489828	-0.092494	-0.729411	-0.320504	22.1605	22.6315						9.3808E-55	2	2	3	3	17.621	3	8.1076	2	27.7	34.8	0.486072	0.680154	0.527897	0.474292	0.56223	0.801175	0.484633	0.437335	K7EM56;A0A0B4J2B4;S4R417;P62841;K7ELC2;S4R456;K7EJ78;K7EQJ5	K7EM56;A0A0B4J2B4;S4R417;P62841;K7ELC2;S4R456;K7EJ78;K7EQJ5	P62841	P62841	K7EM56;A0A0B4J2B4;S4R417;P62841;K7ELC2	40S ribosomal protein S15	3;3;3;3;3;2;2;2	40S ribosomal protein S15 (RIG protein)	RPS15	RPS15 RIG
-0.248279	0.0824301	-0.436041	-0.0194482	24.3934	24.7165						1.7282E-35	4	4	5	5	11.639	5	13.864	5	30.8	40	0.865107	0.854853	0.920671	0.973669	0.863899	0.850875	0.892995	0.961088	P62244;I3L3P7;H3BVC7	P62244;I3L3P7	P62244	P62244	P62244	40S ribosomal protein S15a	5;4;1	40S ribosomal protein S15a	RPS15A	RPS15A OK/SW-cl.82
-0.373514	-0.0775434	-0.640051	-0.233668	24.5376	25.2871						6.6802E-26	8	7	9	8	8.4227	6	12.084	7	41.1	46.6	0.813602	0.722682	0.682767	0.617188	0.776394	0.683323	0.679765	0.60023	P62249;M0R210;M0R3H0;A0A087WZ27;M0R1M5;M0QX76;Q6IPX4	P62249;M0R210;M0R3H0;A0A087WZ27;M0R1M5	P62249	P62249	P62249	40S ribosomal protein S16	8;7;5;5;4;3;3	40S ribosomal protein S16	RPS16	RPS16
-0.387393	-0.0776346	-0.684851	-0.262348	24.7817	25.2578						1.7074E-17	5	6	5	6	8.0728	4	4.7432	5	38.2	30.3	0.771232	0.722419	0.602887	0.567951	0.73313	0.683045	0.594261	0.548519	P62269;J3JS69	P62269	P62269	P62269	P62269	40S ribosomal protein S18	6;2	40S ribosomal protein S18 (Ke-3) (Ke3)	RPS18	RPS18 D6S218E
-0.356236	-0.075368	-0.516202	-0.10785	23.4327	24.4315						3.5373E-22	4	6	4	6	3.1554	4	14.529	5	29.7	22.8	0.867107	0.728946	0.920128	0.851388	0.770263	0.676723	0.935161	0.848484	P39019;M0R2L9;M0QXK4;M0QYF7;M0R140;A0A075B6E2	P39019;M0R2L9;M0QXK4;M0QYF7;M0R140	P39019	P39019	P39019	40S ribosomal protein S19	6;4;4;4;4;2	40S ribosomal protein S19	RPS19	RPS19
-0.394278	-0.0407195	-0.597802	-0.197534	27.2383	27.4542						5.6218E-106	10	9	25	18	13.323	23	9.0638	17	34.8	41.3	0.750454	0.830893	0.761526	0.681737	0.812727	0.813595	0.811072	0.669906	P15880;E9PQD7;H0YEN5;I3L404;E9PMM9;E9PPT0;E9PM36;H3BNG3;H0YE27	P15880;E9PQD7;H0YEN5;I3L404;E9PMM9	P15880	P15880	P15880	40S ribosomal protein S2	10;9;8;5;5;4;4;1;1	40S ribosomal protein S2 (40S ribosomal protein S4) (Protein LLRep3)	RPS2	RPS2 RPS4
-0.452629	-0.158703	-0.649616	-0.262452	24.6127	24.9944						1.4211E-14	4	4	7	7	11.922	6	13.253	5	28.6	28.6	0.582866	0.505189	0.665372	0.567776	0.542771	0.456162	0.661111	0.548336	P60866;P60866-2;E5RJX2;E5RIP1;G3XAN0	P60866;P60866-2;E5RJX2;E5RIP1	P60866	P60866	P60866;P60866-2	40S ribosomal protein S20	4;4;3;2;1	40S ribosomal protein S20	RPS20	RPS20
-0.595838	-0.255374	-0.204898	0.193709	23.2449	22.9882						9.6153E-12	2	1	3	1	6.6244	3	NaN	1	7.7	27.3	0.264192	0.299575	0.49867	0.564981	0.268352	0.314321	0.586922	0.629341	P62266;D6RD47	P62266;D6RD47	P62266	P62266	P62266	40S ribosomal protein S23	2;1	40S ribosomal protein S23	RPS23	RPS23
-0.203186	0.114767	-0.259167	0.103397	23.956	23.671						2.9525E-24	3	4	4	4	22.662	4	11.524	3	30	29.2	0.774543	0.786729	0.58843	0.729622	0.757009	0.774596	0.682541	0.810326	P62847-2;E7ETK0;P62847-3;A0A087WUS0;P62847;P62847-4	P62847-2;E7ETK0;P62847-3;A0A087WUS0;P62847;P62847-4	P62847	P62847	P62847-2;E7ETK0;P62847-3;A0A087WUS0;P62847;P62847-4	40S ribosomal protein S24	4;4;4;4;4;4	40S ribosomal protein S24	RPS24	RPS24
-0.351719	-0.0131595	-0.662232	-0.25312	24.4547	24.8813						1.4848E-16	4	4	4	4	3.5675	4	4.9637	4	24	24	0.881208	0.914164	0.642701	0.583587	0.84571	0.888349	0.636827	0.564916	P62851	P62851	P62851	P62851	P62851	40S ribosomal protein S25	4	40S ribosomal protein S25	RPS25	RPS25
-0.480559	-0.179858	-0.353174	0.0479571	23.313	23.3134						1.4755E-09	2	2	2	2	26.382	2	16.086	2	20.9	20.9	0.509351	0.454741	0.759264	0.837929	0.474717	0.447858	0.860014	0.927453	P62854;Q5JNZ5	P62854;Q5JNZ5	P62854	P62854	P62854	40S ribosomal protein S26	2;1	40S ribosomal protein S26	RPS26	RPS26
-0.428779	-0.0709665	-0.713332	-0.272611	28.4536	28.4596						1.0465E-104	13	13	50	52	15.235	42	37.4	42	58	58	0.64931	0.741675	0.554401	0.5508	0.693613	0.703403	0.588064	0.527861	P23396;E9PPU1;P23396-2;E9PL09;F2Z2S8;H0YCJ7;H0YEU2;H0YF32;E9PQ96;E9PJH4;E9PK82;E9PSF4;E9PQX2;H0YES8	P23396;E9PPU1;P23396-2;E9PL09;F2Z2S8;H0YCJ7;H0YEU2	P23396	P23396	P23396	40S ribosomal protein S3	13;11;11;10;8;8;8;6;5;5;5;4;3;1	40S ribosomal protein S3 (EC 4.2.99.18)	RPS3	RPS3 OK/SW-cl.26
-0.397391	-0.0631831	-0.655149	-0.204732	26.9066	27.111						2.6052E-106	7	9	19	22	11.642	17	11.923	19	36.4	30.7	0.741118	0.764356	0.65539	0.668672	0.801753	0.731272	0.697092	0.655647	P61247;D6RG13;H0Y8L7;D6RB09;E9PFI5;D6RAT0;H0Y9Y4;D6RAS7;D6RED7;D6R9B6;D6RI02;D6RGE0	P61247;D6RG13;H0Y8L7;D6RB09;E9PFI5;D6RAT0;H0Y9Y4;D6RAS7	P61247	P61247	P61247	40S ribosomal protein S3a	9;8;7;7;7;7;6;5;4;4;3;2	40S ribosomal protein S3a (v-fos transformation effector protein) (Fte-1)	RPS3A	RPS3A FTE1 MFTL
-0.457019	-0.133021	-0.499912	-0.0982121	26.9723	27.1488						4.6611E-105	11	11	27	19	18.007	26	15.171	18	43	40.7	0.57099	0.570181	0.95239	0.870195	0.601322	0.497717	0.985176	0.876759	P62701;A6NH36;C9JEH7;P22090;Q8TD47	P62701	P62701	P62701	P62701	40S ribosomal protein S4, X isoform	12;5;4;4;3	40S ribosomal protein S4, X isoform (SCR10) (Single copy abundant mRNA protein)	RPS4X	RPS4X CCG2 RPS4 SCAR
-0.501586	-0.135285	-0.721634	-0.261881	26.7166	26.4273						1.4242E-100	7	4	10	7	8.4917	8	6.0644	7	19	38	0.457391	0.564294	0.540634	0.568738	0.468229	0.490863	0.573169	0.54719	M0R0F0;P46782;M0QZN2;M0R0R2	M0R0F0;P46782;M0QZN2;M0R0R2	P46782	P46782	M0R0F0;P46782	40S ribosomal protein S5	7;7;6;6	40S ribosomal protein S5 [Cleaved into: 40S ribosomal protein S5, N-terminally processed]	RPS5	RPS5
-0.430178	-0.0798897	-0.250371	0.173511	26.517	26.4529						4.501E-100	6	5	14	13	10.634	12	15.519	11	20.5	27.3	0.645327	0.715947	0.573387	0.600238	0.688918	0.671938	0.472498	0.53412	P62753;A2A3R5;A2A3R7	P62753;A2A3R5;A2A3R7	P62753	P62753	P62753	40S ribosomal protein S6	6;4;3	40S ribosomal protein S6 (Phosphoprotein NP33)	RPS6	RPS6 OK/SW-cl.2
-0.439148	-0.0622639	-0.660087	-0.197153	25.6136	25.6015						4.6403E-56	4	5	7	8	17.962	6	6.1664	6	43.3	38.7	0.620038	0.767048	0.646532	0.68243	0.580047	0.730515	0.640928	0.669072	P62081;B5MCP9	P62081;B5MCP9	P62081	P62081	P62081	40S ribosomal protein S7	5;3	40S ribosomal protein S7	RPS7	RPS7
-0.385808	-0.0349287	-0.424378	-0.00407417	27.5769	27.79						9.0818E-161	8	8	17	11	16.009	17	120.13	10	45.2	45.2	0.776037	0.848265	0.897592	0.942497	0.842766	0.835196	0.817768	0.913977	P62241;Q5JR95	P62241;Q5JR95	P62241	P62241	P62241	40S ribosomal protein S8	8;7	40S ribosomal protein S8	RPS8	RPS8 OK/SW-cl.83
-0.342232	-0.00898711	-0.474272	-0.0608035	26.1021	26.1707						3.733E-25	10	8	11	9	10.721	11	12.706	9	27.3	32	0.910939	0.926877	0.996685	0.943796	1	0.933268	0.927899	0.957784	P46781;B5MCT8;C9JM19;F2Z3C0;A8MXK4	P46781;B5MCT8;C9JM19	P46781	P46781	P46781	40S ribosomal protein S9	10;7;7;1;1	40S ribosomal protein S9	RPS9	RPS9
-0.393255	-0.0287342	-0.750373	-0.257666	28.4685	28.4665						3.5988E-230	15	15	45	43	18.624	38	11.065	39	70	70	0.753532	0.86693	0.494342	0.575859	0.816344	0.858441	0.523042	0.554877	C9J9K3;P08865;A0A0C4DG17;A6NE09;C9JQR9	C9J9K3;P08865;A0A0C4DG17;A6NE09	P08865	P08865	C9J9K3;P08865;A0A0C4DG17	40S ribosomal protein SA	15;15;15;13;4	40S ribosomal protein SA (37 kDa laminin receptor precursor) (37LRP) (37/67 kDa laminin receptor) (LRP/LR) (67 kDa laminin receptor) (67LR) (Colon carcinoma laminin-binding protein) (Laminin receptor 1) (LamR) (Laminin-binding protein precursor p40) (LBP/p40) (Multidrug resistance-associated protein MGr1-Ag) (NEM/1CHD4)	RPSA	RPSA LAMBR LAMR1
-0.534914	-0.206662	-0.748578	-0.328815	21.0452	20.0716						2.5779E-09	2	1	2	1	26.384	2	NaN	1	5.9	13.9	0.381475	0.395102	0.497169	0.461636	0.467849	0.52577	0.538804	0.538494	Q9BRK5-4;H0Y3T6;Q9BRK5-3;G3V1E2;Q9BRK5-6;Q9BRK5;Q9BRK5-2	Q9BRK5-4;H0Y3T6;Q9BRK5-3;G3V1E2;Q9BRK5-6;Q9BRK5;Q9BRK5-2	Q9BRK5	Q9BRK5	Q9BRK5-4;H0Y3T6;Q9BRK5-3;G3V1E2;Q9BRK5-6;Q9BRK5	45 kDa calcium-binding protein	2;2;2;2;2;2;1	45 kDa calcium-binding protein (Cab45) (Stromal cell-derived factor 4) (SDF-4)	SDF4	SDF4 CAB45 PSEC0034
-0.168188	0.156267	-0.949895	-0.458822	26.8303	27.3818						2.1912E-252	19	19	38	48	19.013	33	17.44	37	45	46.1	0.706242	0.701702	0.237887	0.289576	0.561386	0.635556	0.245536	0.254401	P08195-2;P08195-3;F5GZS6;P08195;J3KPF3;P08195-4;H0YFS2;F5H0E2;F5GZI0;F5H867;H0YFX4	P08195-2;P08195-3;F5GZS6;P08195;J3KPF3;P08195-4	P08195	P08195	P08195-2;P08195-3;F5GZS6;P08195;J3KPF3;P08195-4	4F2 cell-surface antigen heavy chain	20;20;20;20;20;20;7;6;5;4;2	4F2 cell-surface antigen heavy chain (4F2hc) (4F2 heavy chain antigen) (Lymphocyte activation antigen 4F2 large subunit) (Solute carrier family 3 member 2) (CD antigen CD98)	SLC3A2	SLC3A2 MDU1
-0.143022	0.105678	-0.526514	-0.067969	21.8906	23.6379						3.2373E-18	4	6	4	9	28.294	4	34.772	8	9.5	5.6	0.65852	0.805736	0.899769	0.929641	0.699596	0.782515	0.815048	0.848957	Q9H0D6-2;Q9H0D6	Q9H0D6-2;Q9H0D6	Q9H0D6	Q9H0D6	Q9H0D6-2;Q9H0D6	5'-3' exoribonuclease 2	6;6	5'-3' exoribonuclease 2 (EC 3.1.13.-) (DHM1-like protein) (DHP protein)	XRN2	XRN2
-0.182426	0.148869	-0.275699	0.254715	23.4656	23.2237						2.3628E-32	8	6	10	9	17.578	8	24.984	8	15.7	20.8	0.733779	0.716623	0.617184	0.464956	0.831584	0.811065	0.712808	0.517912	Q13131;Q13131-2;Q96E92;P54646;A0A087WXX9	Q13131;Q13131-2;Q96E92	Q13131	Q13131	Q13131;Q13131-2	5'-AMP-activated protein kinase catalytic subunit alpha-1	8;8;4;3;3	5'-AMP-activated protein kinase catalytic subunit alpha-1 (AMPK subunit alpha-1) (EC 2.7.11.1) (Acetyl-CoA carboxylase kinase) (ACACA kinase) (EC 2.7.11.27) (Hydroxymethylglutaryl-CoA reductase kinase) (HMGCR kinase) (EC 2.7.11.31) (Tau-protein kinase PRKAA1) (EC 2.7.11.26)	PRKAA1	PRKAA1 AMPK1
-0.221775	0.0783365	-0.439696	-0.116676	22.5065	22.9056						1.2161E-28	2	5	2	7	6.5264	2	15.003	4	24.3	10.4	0.81158	0.863566	0.927917	0.834237	0.906456	0.948178	0.972104	0.761492	F8VYY9;P54619-2;P54619;P54619-3;H0YHF8;H0YIC9;F8VPF5;F8VVA3	F8VYY9;P54619-2;P54619;P54619-3	P54619	P54619	F8VYY9;P54619-2;P54619;P54619-3	5'-AMP-activated protein kinase subunit gamma-1	5;5;5;5;2;2;1;1	5'-AMP-activated protein kinase subunit gamma-1 (AMPK gamma1) (AMPK subunit gamma-1) (AMPKg)	PRKAG1	PRKAG1
-0.503752	-0.112677	-1.08724	-0.60246	27.9416	28.111						3.0333E-293	21	22	42	46	16.436	37	18.608	36	53.1	52.3	0.452212	0.624337	0.12793	0.156834	0.462202	0.561507	0.128258	0.125541	P21589;P21589-2;Q96B60;H0Y7R7;H0Y3X5	P21589;P21589-2	P21589	P21589	P21589	5'-nucleotidase	22;21;9;8;2	5'-nucleotidase (5'-NT) (EC 3.1.3.5) (Ecto-5'-nucleotidase) (CD antigen CD73)	NT5E	NT5E NT5 NTE
-0.307144	0.0280033	-0.225312	0.233643	27.7266	27.5198						0	20	20	45	41	13.064	39	14.341	39	56.2	56.2	0.985867	0.971731	0.531561	0.498353	0.906791	0.950095	0.430288	0.426222	P52209-2;P52209;K7EM49;K7EPF6;K7EMN2;K7ELN9	P52209-2;P52209	P52209	P52209	P52209-2;P52209	6-phosphogluconate dehydrogenase, decarboxylating	20;20;8;8;6;6	6-phosphogluconate dehydrogenase, decarboxylating (EC 1.1.1.44)	PGD	PGD PGDH
-0.17749	0.0809305	-0.169566	0.226632	26.0315	26.1415						5.7306E-83	12	11	21	13	36.64	21	16.786	12	67.1	72.9	0.724193	0.858043	0.444402	0.50974	0.582496	0.816288	0.344639	0.438108	O95336;M0R261;M0R1L2;M0R0U3	O95336;M0R261;M0R1L2;M0R0U3	O95336	O95336	O95336	6-phosphogluconolactonase	12;9;6;6	6-phosphogluconolactonase (6PGL) (EC 3.1.1.31)	PGLS	PGLS
0.00532815	0.349365	-0.266004	0.196859	28.238	28.1786						0	24	23	74	69	12.137	68	16.171	64	59.2	59.5	0.409125	0.364773	0.600246	0.559574	0.246128	0.274317	0.499943	0.490655	P10809;E7ESH4;E7EXB4;P10809-2;C9JL25;C9JL19;C9JCQ4;C9J0S9	P10809	P10809	P10809	P10809	60 kDa heat shock protein, mitochondrial	24;8;7;3;3;2;2;1	60 kDa heat shock protein, mitochondrial (60 kDa chaperonin) (Chaperonin 60) (CPN60) (Heat shock protein 60) (HSP-60) (Hsp60) (HuCHA60) (Mitochondrial matrix protein P1) (P60 lymphocyte protein)	HSPD1	HSPD1 HSP60
-0.515336	-0.18554	-0.734251	-0.259755	25.1743	24.5078						4.2177E-131	13	10	18	14	14.681	15	26.128	11	27.3	35.9	0.42509	0.441691	0.520047	0.572325	0.386537	0.391612	0.506134	0.553103	P10155;P10155-3;P10155-5;P10155-4;P10155-2;G5E9R9;H0Y9N5;D6RDN1;D6RE09	P10155;P10155-3;P10155-5;P10155-4	P10155	P10155	P10155	60 kDa SS-A/Ro ribonucleoprotein	13;12;12;12;6;4;3;2;2	60 kDa SS-A/Ro ribonucleoprotein (60 kDa Ro protein) (60 kDa ribonucleoprotein Ro) (RoRNP) (Ro 60 kDa autoantigen) (Sjoegren syndrome antigen A2) (Sjoegren syndrome type A antigen) (SS-A) (TROVE domain family member 2)	TROVE2	TROVE2 RO60 SSA2
-0.418774	-0.0801184	-0.868095	-0.425521	28.1117	28.0973						1.546E-136	8	9	21	23	9.0218	18	7.4146	19	44.2	39.7	0.678081	0.715291	0.328778	0.328896	0.72753	0.671139	0.343636	0.294273	P05388;P05388-2;F8VWS0;F8VU65;F8VPE8;G3V210;F8VW21;Q8NHW5;F8VQY6;F8VRK7;F8VZS0;F8VS58;F8VWV4;F8W1K8	P05388;P05388-2;F8VWS0;F8VU65;F8VPE8;G3V210;F8VW21;Q8NHW5;F8VQY6;F8VRK7;F8VZS0	P05388	P05388	P05388	60S acidic ribosomal protein P0	9;8;8;7;6;6;6;6;5;5;5;4;3;2	60S acidic ribosomal protein P0 (60S ribosomal protein L10E)	RPLP0	RPLP0
-0.4656	-0.174166	-0.280545	0.118227	25.9309	25.802						1.5038E-56	4	4	9	9	10.834	9	10.437	8	26.5	26.5	0.548115	0.46803	0.625728	0.701447	0.574417	0.38144	0.526213	0.64422	X1WI28;P27635;B8A6G2;F8W7C6;A0A087WV22;A6QRI9;H7C123;H7C2C5;Q96L21	X1WI28;P27635;B8A6G2;F8W7C6;A0A087WV22;A6QRI9	P27635	P27635	X1WI28;P27635	60S ribosomal protein L10	4;4;2;2;2;2;1;1;1	60S ribosomal protein L10 (Laminin receptor homolog) (Protein QM) (Tumor suppressor QM)	RPL10	RPL10 DXS648E QM
-0.406063	-0.00923391	-0.688148	-0.260601	26.6333	27.1598						1.0465E-115	8	8	17	14	12.802	16	6.3783	12	35.5	35.5	0.715315	0.926124	0.597177	0.570895	0.771393	0.932328	0.634301	0.549518	P62906	P62906	P62906	P62906	P62906	60S ribosomal protein L10a	8	60S ribosomal protein L10a (CSA-19) (Neural precursor cell expressed developmentally down-regulated protein 6) (NEDD-6)	RPL10A	RPL10A NEDD6
-0.440459	-0.0500543	-0.726066	-0.327384	25.2185	25.3627						4.664E-25	3	3	3	3	7.2572	3	6.3877	3	19.7	19.7	0.616377	0.803067	0.533356	0.463801	0.576369	0.768983	0.520246	0.440043	P62913;P62913-2;Q5VVC9;Q5VVC8	P62913;P62913-2	P62913	P62913	P62913	60S ribosomal protein L11	3;2;1;1	60S ribosomal protein L11 (CLL-associated antigen KW-12)	RPL11	RPL11
-0.417579	-0.0835845	-0.714349	-0.31475	25.8542	26.3834						3.6112E-116	6	6	9	9	7.0956	6	9.9789	7	54.5	54.5	0.68155	0.705385	0.552705	0.483164	0.731619	0.659072	0.586229	0.455464	P30050;P30050-2	P30050;P30050-2	P30050	P30050	P30050	60S ribosomal protein L12	6;4	60S ribosomal protein L12	RPL12	RPL12
-0.430353	-0.0943102	-0.639332	-0.213989	26.803	27.009						5.0484E-30	4	4	11	6	36.35	8	6.4005	5	19	19	0.64483	0.675053	0.684082	0.652015	0.688331	0.622302	0.727974	0.637492	P26373;J3QSB4;P26373-2;H3BTH3	P26373;J3QSB4;P26373-2	P26373	P26373	P26373	60S ribosomal protein L13	4;3;3;1	60S ribosomal protein L13 (Breast basic conserved protein 1)	RPL13	RPL13 BBC1 OK/SW-cl.46
-0.395037	-0.0541826	-0.542942	-0.110137	25.4781	26.1602						2.4158E-21	6	6	9	9	13.108	8	13.44	8	31	30.5	0.748175	0.790837	0.867479	0.846936	0.709649	0.755907	0.924035	0.851159	P40429;M0QYS1;Q8J015;Q6NVV1;M0QZU1;A0A096LPE0	P40429;M0QYS1;Q8J015	P40429	P40429	P40429	60S ribosomal protein L13a	7;6;5;3;1;1	60S ribosomal protein L13a (23 kDa highly basic protein)	RPL13A	RPL13A
-0.418196	-0.0587133	-0.668226	-0.254565	26.4744	26.5623						1.5461E-32	4	4	7	6	10.042	6	10.672	6	36.3	36.3	0.679759	0.777474	0.632043	0.581126	0.729508	0.747441	0.671929	0.560567	E7EPB3;P50914	E7EPB3;P50914	P50914	P50914	E7EPB3;P50914	60S ribosomal protein L14	4;4	60S ribosomal protein L14 (CAG-ISL 7)	RPL14	RPL14
-0.312366	-0.0252505	-0.757111	-0.325612	25.854	26.0778						1.459E-49	7	6	13	12	10.097	12	18.381	12	25.3	32.2	0.996636	0.87746	0.483802	0.466492	0.920612	0.871569	0.511623	0.437753	E7EQV9;P61313;E7ENU7;E7EX53;P61313-2;E7ERA2	E7EQV9;P61313;E7ENU7	P61313	P61313	E7EQV9;P61313	60S ribosomal protein L15	7;7;6;3;2;1	60S ribosomal protein L15	RPL15	RPL15 EC45 TCBAP0781
-0.451406	-0.0689675	-0.316151	0.133695	26.2189	26.1112						1.6703E-86	7	6	10	10	4.7465	8	4.3928	9	39.6	45.6	0.586196	0.747479	0.689991	0.67249	0.619225	0.710525	0.593383	0.612469	A0A087WXM6;J3QQT2;J3KRX5;P18621;P18621-3;A0A0A6YYL6;P18621-2;J3QLC8;A0A0A0MRF8;J3KRB3;A0A087WWH0;J3QS96;A0A087WY81;J3KSJ0	A0A087WXM6;J3QQT2;J3KRX5;P18621;P18621-3;A0A0A6YYL6;P18621-2;J3QLC8;A0A0A0MRF8;J3KRB3;A0A087WWH0;J3QS96;A0A087WY81	P18621	P18621	A0A087WXM6;J3QQT2;J3KRX5;P18621;P18621-3;A0A0A6YYL6	60S ribosomal protein L17	7;7;7;7;7;7;6;6;6;5;5;5;4;1	60S ribosomal protein L17 (60S ribosomal protein L23) (PD-1)	RPL17	RPL17
-0.383736	-0.00314848	-0.688357	-0.283281	26.6094	26.833						1.1926E-70	6	5	7	6	11.583	7	8.1619	6	36.5	37.1	0.782334	0.944697	0.596816	0.533243	0.850152	0.955537	0.63391	0.508991	Q07020-2;G3V203;H0YHA7;Q07020;J3QQ67;F8VUA6;F8VYV2;A0A075B7A0	Q07020-2;G3V203;H0YHA7;Q07020;J3QQ67;F8VUA6;F8VYV2;A0A075B7A0	Q07020	Q07020	Q07020-2;G3V203;H0YHA7;Q07020;J3QQ67	60S ribosomal protein L18	6;6;6;6;6;4;4;4	60S ribosomal protein L18	RPL18	RPL18
-0.415191	-0.0469061	-0.531782	-0.136854	25.3127	25.6449						1.5135E-43	5	5	6	6	22.065	5	6.7634	5	31.2	31.2	0.688501	0.812425	0.889395	0.795337	0.649093	0.778999	0.902071	0.788836	M0R3D6;M0R1A7;M0R117;Q02543;M0R0P7	M0R3D6;M0R1A7;M0R117;Q02543;M0R0P7	Q02543	Q02543	M0R3D6;M0R1A7;M0R117;Q02543	60S ribosomal protein L18a	5;5;5;5;4	60S ribosomal protein L18a	RPL18A	RPL18A
-0.457593	-0.131692	-0.412558	0.00331442	25.1714	25.2672						9.2717E-48	3	3	6	5	19.355	5	13.912	3	14	14	0.569445	0.573648	0.874292	0.927545	0.529351	0.526771	0.843047	0.906655	J3QR09;J3KTE4;P84098;J3QL15	J3QR09;J3KTE4;P84098;J3QL15	P84098	P84098	J3QR09;J3KTE4;P84098	60S ribosomal protein L19	3;3;3;2	60S ribosomal protein L19	RPL19	RPL19
-0.551839	-0.218447	-0.558007	-0.155357	25.6626	25.818						1.0933E-41	4	4	6	6	16.123	5	15.073	5	25	27.5	0.346074	0.37045	0.838059	0.760106	0.309779	0.320495	0.892761	0.755714	P46778;G3V1B3;M0R181	P46778	P46778	P46778	P46778	60S ribosomal protein L21	5;2;2	60S ribosomal protein L21	RPL21	RPL21
-0.531907	-0.257459	-0.557964	-0.157592	24.1643	24.4303						1.1442E-29	3	3	5	5	12.538	5	6.9128	3	30.7	30.7	0.38799	0.295862	0.838142	0.755882	0.350354	0.247866	0.846871	0.746914	P62829;C9JD32;B9ZVP7;J3KT29;J3KTJ3	P62829;C9JD32;B9ZVP7;J3KT29	P62829	P62829	P62829	60S ribosomal protein L23	3;2;2;2;1	60S ribosomal protein L23 (60S ribosomal protein L17)	RPL23	RPL23
-0.385714	0.0206267	-0.573531	-0.178633	25.5079	25.5354						6.9562E-15	5	3	6	3	7.2324	6	6.8006	3	31.4	52.9	0.776323	0.987676	0.807976	0.716493	0.738321	1	0.814387	0.705132	K7EMA7;P62750;H7BY10;K7EJV9;K7ERT8;A8MUS3	K7EMA7;P62750;H7BY10;K7EJV9;K7ERT8;A8MUS3	P62750	P62750	K7EMA7;P62750;H7BY10;K7EJV9;K7ERT8;A8MUS3	60S ribosomal protein L23a	5;5;5;5;5;5	60S ribosomal protein L23a	RPL23A	RPL23A
-0.405108	-0.063952	-0.0491285	0.35095	25.4632	24.9743						9.2717E-27	4	4	5	5	6.1422	5	8.893	4	33.1	33.1	0.718143	0.762106	0.286684	0.329256	0.679132	0.725247	0.237824	0.244854	C9JXB8;C9JNW5;P83731	C9JXB8;C9JNW5;P83731	P83731	P83731	C9JXB8;C9JNW5;P83731	60S ribosomal protein L24	4;4;4	60S ribosomal protein L24 (60S ribosomal protein L30)	RPL24	RPL24
-0.437076	-0.0789599	-0.625912	-0.219354	25.2294	25.6137						2.1958E-19	4	4	6	6	6.9451	5	5.0583	4	36	36	0.625841	0.718613	0.708792	0.642441	0.58588	0.679007	0.707701	0.626837	P61353;K7ELC7;K7EQQ9;K7ERY7	P61353;K7ELC7;K7EQQ9	P61353	P61353	P61353	60S ribosomal protein L27	4;3;2;1	60S ribosomal protein L27	RPL27	RPL27
-0.45417	-0.112989	-0.509491	-0.0986755	25.0056	25.1682						1.2578E-20	3	3	5	4	45.304	5	16.457	4	36.3	36.3	0.578684	0.62349	0.933405	0.869289	0.538587	0.578741	0.949452	0.867551	E9PJD9;E9PLL6;P46776;E9PLX7	E9PJD9;E9PLL6;P46776	P46776	P46776	E9PJD9;E9PLL6;P46776	60S ribosomal protein L27a	3;3;3;1	60S ribosomal protein L27a	RPL27A	RPL27A
-0.34161	-0.00119793	-1.69708	-1.36702	24.4475	24.1708		0		0		3.1747E-08	3	2	5	2	14.699	5	144.18	2	26.1	42	0.912892	0.950657	0.00235817	0.000917295	0.878304	0.92774	0.00118914	0.000425312	P46779-4;P46779-5;H0YLP6;H0YMF4;P46779;P46779-2;P46779-3;H0YKD8	P46779-4;P46779-5;H0YLP6;H0YMF4;P46779;P46779-2;P46779-3;H0YKD8	P46779	P46779	P46779-4;P46779-5;H0YLP6;H0YMF4;P46779;P46779-2;P46779-3;H0YKD8	60S ribosomal protein L28	3;3;3;3;3;3;3;3	60S ribosomal protein L28	RPL28	RPL28
-0.528511	-0.225379	-0.944415	-0.482089	22.5404	22.8715						6.5668E-06	1	1	4	5	3.402	4	17.502	4	9.4	9.4	0.395428	0.356406	0.243356	0.264063	0.379998	0.363873	0.233431	0.249397	P47914	P47914	P47914	P47914	P47914	60S ribosomal protein L29	1	60S ribosomal protein L29 (Cell surface heparin-binding protein HIP)	RPL29	RPL29
-0.381442	-0.00692713	-0.586991	-0.122177	26.6724	26.5517						5.1549E-79	11	11	44	52	23.924	37	15.195	41	33	33	0.789324	0.93316	0.782121	0.823588	0.858346	0.94112	0.8331	0.82547	P39023;G5E9G0;B5MCW2;H7C422;H7C3M2;F8WCR1;Q92901	P39023;G5E9G0;B5MCW2;H7C422;H7C3M2	P39023	P39023	P39023	60S ribosomal protein L3	12;10;9;9;7;4;2	60S ribosomal protein L3 (HIV-1 TAR RNA-binding protein B) (TARBP-B)	RPL3	RPL3 OK/SW-cl.32
-0.350559	-0.015943	-0.641446	-0.219035	25.0137	25.3977						2.3981E-38	5	5	7	6	11.976	4	15.081	5	51.8	51.8	0.884834	0.905695	0.680219	0.643009	0.849436	0.879218	0.677032	0.627436	E5RI99;P62888;A0A0B4J213;E5RJH3;A0A0C4DH44	E5RI99;P62888	P62888	P62888	E5RI99;P62888	60S ribosomal protein L30	5;5;2;1;1	60S ribosomal protein L30	RPL30	RPL30
-0.387242	-0.0700121	-0.330901	0.0697022	23.6976	23.6502						4.0635E-30	3	2	3	2	7.4168	2	0.75581	2	18.4	26.4	0.77169	0.744444	0.717317	0.794956	0.691018	0.689593	0.816944	0.88118	P62899;H7C2W9;C9JU56;B7Z4E3;P62899-3;P62899-2;B7Z4C8;B8ZZK4	P62899;H7C2W9;C9JU56;B7Z4E3;P62899-3;P62899-2;B7Z4C8	P62899	P62899	P62899	60S ribosomal protein L31	3;2;2;2;2;2;2;1	60S ribosomal protein L31	RPL31	RPL31
-0.262504	0.0210533	-0.708326	-0.313226	23.1614	24.2952						2.5094E-44	2	4	3	6	3.6724	3	10.609	4	33.8	17.3	0.894109	0.986753	0.562784	0.485529	0.984832	0.919312	0.551515	0.462555	D3YTB1;P62910;F8W727	D3YTB1;P62910;F8W727	P62910	P62910	D3YTB1;P62910;F8W727	60S ribosomal protein L32	4;4;4	60S ribosomal protein L32	RPL32	RPL32 PP9932
-0.29988	-0.00408866	-0.670038	-0.34119	23.6708	24.318						3.8267E-22	4	4	4	4	5.7747	4	14.094	4	30.5	30.5	0.97089	0.941825	0.628836	0.443147	0.920046	0.854324	0.621991	0.41871	Q9Y3U8;J3QSB5;J3KTD3	Q9Y3U8;J3QSB5	Q9Y3U8	Q9Y3U8	Q9Y3U8	60S ribosomal protein L36	4;2;1	60S ribosomal protein L36	RPL36	RPL36
-0.578736	-0.283071	-0.74916	-0.402512	21.6955	22.1722						1.4874E-07	1	2	1	2	NaN	1	9.4055	2	44.1	26.5	0.294275	0.252773	0.496252	0.357994	0.385212	0.373159	0.537887	0.432069	C9J4Z3;P61513;M0R0A1;Q6P4E4;E9PEL3;M0R2L6	C9J4Z3;P61513;M0R0A1;Q6P4E4;E9PEL3;M0R2L6	P61513	P61513	C9J4Z3;P61513	60S ribosomal protein L37a	2;2;1;1;1;1	60S ribosomal protein L37a	RPL37A	RPL37A
-0.407249	-0.0610142	-0.626023	-0.152644	28.4772	28.381						4.0411E-148	16	16	60	59	11.947	58	19.392	52	39.6	39.6	0.711811	0.770713	0.708585	0.765243	0.767268	0.739104	0.754309	0.761352	P36578;H3BM89;H3BTP7;H3BU31	P36578;H3BM89	P36578	P36578	P36578	60S ribosomal protein L4	16;11;6;5	60S ribosomal protein L4 (60S ribosomal protein L1)	RPL4	RPL4 RPL1
-0.384546	-0.0239884	-0.715983	-0.279494	27.3797	27.5165						8.6784E-84	11	10	34	39	13.837	30	10.875	34	37.7	38	0.779872	0.881281	0.549986	0.539442	0.847264	0.876335	0.583287	0.515648	P46777;Q5T7N0	P46777	P46777	P46777	P46777	60S ribosomal protein L5	11;4	60S ribosomal protein L5	RPL5	RPL5 MSTP030
-0.366281	-0.0614357	-0.67791	-0.276188	26.7628	26.7748						8.0379E-92	9	9	21	21	19.414	20	29.783	20	35.1	35.1	0.835912	0.769477	0.614986	0.544882	0.912832	0.73758	0.653527	0.521496	Q02878;F8VR69;F8VZ45;U3KQR5	Q02878	Q02878	Q02878	Q02878	60S ribosomal protein L6	9;2;2;2	60S ribosomal protein L6 (Neoplasm-related protein C140) (Tax-responsive enhancer element-binding protein 107) (TaxREB107)	RPL6	RPL6 TXREB1
-0.357363	-0.0307372	-0.686174	-0.264062	27.6952	28.1144						2.1671E-151	11	12	29	25	14.938	24	19.616	21	48.4	44.8	0.863596	0.860886	0.600594	0.565069	0.945088	0.850911	0.63799	0.543233	P18124;A8MUD9;C9JIJ5;C9JZ88	P18124;A8MUD9	P18124	P18124	P18124	60S ribosomal protein L7	12;10;3;2	60S ribosomal protein L7	RPL7	RPL7
-0.422791	-0.0681506	-0.679758	-0.243762	27.7919	28.033						3.4633E-239	14	14	36	24	7.8923	35	9.1505	24	38	38	0.66647	0.749856	0.611755	0.599645	0.713844	0.713442	0.65004	0.580604	P62424;Q5T8U2;Q5T8U3	P62424;Q5T8U2;Q5T8U3	P62424	P62424	P62424	60S ribosomal protein L7a	14;9;7	60S ribosomal protein L7a (PLA-X polypeptide) (Surfeit locus protein 3)	RPL7A	RPL7A SURF-3 SURF3
-0.333516	0.0246034	-0.685361	-0.286287	26.5833	26.2866						1.8702E-98	5	5	11	11	10.614	10	14.434	10	40.7	40.7	0.938364	0.979079	0.602001	0.528349	0.976797	0.95878	0.639511	0.503741	G3V1A1;E9PKZ0;P62917;E9PKU4	G3V1A1;E9PKZ0;P62917;E9PKU4	P62917	P62917	G3V1A1;E9PKZ0;P62917	60S ribosomal protein L8	5;5;5;4	60S ribosomal protein L8	RPL8	RPL8
-0.328852	0.0227584	-0.789935	-0.367508	26.489	26.3886						1.63E-80	8	7	12	11	27.359	10	5.2487	10	46.4	58.6	0.953074	0.983067	0.434249	0.405264	0.964386	0.963495	0.457913	0.373256	D6RAN4;P32969;H0Y9V9;E7ESE0;H0Y9R4	D6RAN4;P32969;H0Y9V9;E7ESE0;H0Y9R4	P32969	P32969	D6RAN4;P32969	60S ribosomal protein L9	8;8;6;5;4	60S ribosomal protein L9	RPL9;RPL9P7;RPL9P8;RPL9P9	RPL9 OK/SW-cl.103;RPL9P7;RPL9P8;RPL9P9
0.839556	1.19698	0.442333	0.960882	21.8368	20.8724	0					1.7404E-19	4	4	4	7	15.663	4	10.028	6	11.4	11.4	0.00286506	0.00135863	0.0218916	0.0114781	0.00835472	0.00644027	0.0479766	0.0253044	Q9UBM7;H0YE57;E9PJ54;E9PM00	Q9UBM7;H0YE57	Q9UBM7	Q9UBM7	Q9UBM7	7-dehydrocholesterol reductase	4;2;1;1	7-dehydrocholesterol reductase (7-DHC reductase) (EC 1.3.1.21) (Putative sterol reductase SR-2) (Sterol Delta(7)-reductase)	DHCR7	DHCR7 D7SR
-0.58929	-0.215663	-1.01333	-0.513337	30.5492	30.63						0	27	28	121	121	14.39	105	20.235	106	43.4	41.9	0.27545	0.376185	0.18081	0.232302	0.260765	0.282778	0.184369	0.197545	P11021	P11021	P11021	P11021	P11021	78 kDa glucose-regulated protein	28	78 kDa glucose-regulated protein (GRP-78) (Endoplasmic reticulum lumenal Ca(2+)-binding protein grp78) (Heat shock 70 kDa protein 5) (Immunoglobulin heavy chain-binding protein) (BiP)	HSPA5	HSPA5 GRP78
0.363676	0.796847	0.113567	0.611739	25.4762	24.278						8.8556E-287	29	28	42	45	24.332	39	20.239	41	32.3	33.5	0.0798189	0.0340945	0.141141	0.101155	0.0409359	0.0182155	0.105178	0.0514879	Q02952-3;Q02952-2;Q02952	Q02952-3;Q02952-2;Q02952	Q02952	Q02952	Q02952-3;Q02952-2;Q02952	A-kinase anchor protein 12	31;31;31	A-kinase anchor protein 12 (AKAP-12) (A-kinase anchor protein 250 kDa) (AKAP 250) (Gravin) (Myasthenia gravis autoantigen)	AKAP12	AKAP12 AKAP250
-0.0971623	0.224411	-0.58249	-0.104154	24.0044	24.1554						1.8101E-47	4	4	11	14	16.355	9	28.782	14	16.6	16.6	0.575136	0.570247	0.790741	0.858589	0.526162	0.535326	0.795831	0.856155	M0R026;A1L0T0;M0R1B5;E9PL44;E9PJS0;M0QZX5	M0R026;A1L0T0;M0R1B5;E9PL44;E9PJS0	A1L0T0	A1L0T0	M0R026;A1L0T0	Acetolactate synthase-like protein	4;4;2;2;2;1	Acetolactate synthase-like protein (EC 2.2.1.-) (IlvB-like protein)	ILVBL	ILVBL AHAS
0.50711	0.82024	0.370276	0.770364	26.1223	25.837						3.1122E-190	12	10	25	27	22.855	18	25.553	23	38.6	44	0.0337954	0.0290839	0.0346548	0.0410567	0.00459339	0.00923477	0.0139312	0.0188613	P24752;P24752-2;E9PRQ6;H0YEL7;E9PKF3	P24752	P24752	P24752	P24752	Acetyl-CoA acetyltransferase, mitochondrial	12;5;4;3;1	Acetyl-CoA acetyltransferase, mitochondrial (EC 2.3.1.9) (Acetoacetyl-CoA thiolase) (T2)	ACAT1	ACAT1 ACAT MAT
-0.081858	0.284633	-0.26873	0.182819	23.5026	15.9702						0.00017885	2	1	2	1	45.879	2	NaN	1	2.4	3.8	0.548464	0.464849	0.604987	0.583866	0.648473	0.565912	0.637647	0.59121	O00400;H7C562	O00400;H7C562	O00400	O00400	O00400	Acetyl-coenzyme A transporter 1	2;1	Acetyl-coenzyme A transporter 1 (AT-1) (Acetyl-CoA transporter 1) (Solute carrier family 33 member 1)	SLC33A1	SLC33A1 ACATN AT1
0.566279	0.888305	0.223052	0.639139	26.2316	26.0486						3.6312E-34	8	8	15	14	26.341	10	20.797	12	30.3	30.3	0.0228787	0.0179428	0.0810095	0.0874489	0.00243185	0.00477971	0.0407426	0.0489916	E7EMM4;Q13510;Q13510-2;Q13510-3	E7EMM4;Q13510;Q13510-2;Q13510-3	Q13510	Q13510	E7EMM4;Q13510;Q13510-2	Acid ceramidase	8;8;8;7	Acid ceramidase (AC) (ACDase) (Acid CDase) (EC 3.5.1.23) (Acylsphingosine deacylase) (N-acylsphingosine amidohydrolase) (Putative 32 kDa heart protein) (PHP32) [Cleaved into: Acid ceramidase subunit alpha;Acid ceramidase subunit beta]	ASAH1	ASAH1 ASAH HSD-33 HSD33
NaN	NaN	-0.291574	0.0897694	NaN	21.8656						5.926E-87	1	4	NaN	2	NaN	0	10.682	2	26.6	9	1	1	0.645361	0.75584	1	1	0.672595	0.738515	H0YN26;P39687	H0YN26;P39687	P39687	P39687	H0YN26;P39687	Acidic leucine-rich nuclear phosphoprotein 32 family member A	4;4	Acidic leucine-rich nuclear phosphoprotein 32 family member A (Acidic nuclear phosphoprotein pp32) (pp32) (Leucine-rich acidic nuclear protein) (LANP) (Mapmodulin) (Potent heat-stable protein phosphatase 2A inhibitor I1PP2A) (Putative HLA-DR-associated protein I) (PHAPI)	ANP32A	ANP32A C15orf1 LANP MAPM PHAP1
-0.474452	-0.19375	-0.34738	0.0734089	24.172	24.8735						6.3306E-88	3	4	5	5	9.2781	4	18.082	3	27.2	20.5	0.524999	0.423219	0.748279	0.787688	0.485072	0.373029	0.708263	0.742835	Q92688-2;Q92688	Q92688-2;Q92688	Q92688	Q92688	Q92688-2;Q92688	Acidic leucine-rich nuclear phosphoprotein 32 family member B	4;4	Acidic leucine-rich nuclear phosphoprotein 32 family member B (Acidic protein rich in leucines) (Putative HLA-DR-associated protein I-2) (PHAPI2) (Silver-stainable protein SSP29)	ANP32B	ANP32B APRIL PHAPI2
-0.257649	0.130404	-0.475174	-0.0578872	22.1979	22.2591						2.7182E-33	3	3	3	5	12.935	3	16.489	5	22.3	22.3	0.884193	0.75433	0.998482	0.949562	0.901944	0.740254	0.907439	0.867335	Q9BTT0-3;Q9BTT0;E9PPH5;Q5TB19;E9PLC4;Q9BTT0-2	Q9BTT0-3;Q9BTT0;E9PPH5	Q9BTT0	Q9BTT0	Q9BTT0-3;Q9BTT0	Acidic leucine-rich nuclear phosphoprotein 32 family member E	3;3;2;1;1;1	Acidic leucine-rich nuclear phosphoprotein 32 family member E (LANP-like protein) (LANP-L)	ANP32E	ANP32E
0.00748262	0.359858	-0.138172	0.327572	26.7054	27.1282						2.1003E-286	20	20	40	49	13.345	33	19.091	43	40.3	41.9	0.405972	0.349921	0.399145	0.359604	0.243213	0.259816	0.301564	0.285798	Q99798;A2A274	Q99798;A2A274	Q99798	Q99798	Q99798	Aconitate hydratase, mitochondrial	21;20	Aconitate hydratase, mitochondrial (Aconitase) (EC 4.2.1.3) (Citrate hydro-lyase)	ACO2	ACO2
-0.819012	-0.505656	-1.18738	-0.684411	20.0184	20.6083						5.8564E-35	2	1	2	1	5.4367	2	NaN	1	2.2	3.7	0.0454287	0.0457311	0.0764475	0.105374	0.0991846	0.101714	0.0965591	0.150411	Q8N556;Q8N556-2	Q8N556;Q8N556-2	Q8N556	Q8N556	Q8N556;Q8N556-2	Actin filament-associated protein 1	2;2	Actin filament-associated protein 1 (110 kDa actin filament-associated protein) (AFAP-110)	AFAP1	AFAP1 AFAP
-0.498831	-0.17994	-0.560153	-0.152292	21.9742	22.5221						5.297E-19	2	4	2	4	24.11	2	14.308	4	19.4	12.4	0.464024	0.454552	0.833884	0.765911	0.542672	0.585814	0.755796	0.699347	O96019-2;O96019;H7C5S0;C9JQT2	O96019-2;O96019;H7C5S0	O96019	O96019	O96019-2;O96019	Actin-like protein 6A	4;4;2;1	Actin-like protein 6A (53 kDa BRG1-associated factor A) (Actin-related protein Baf53a) (ArpNbeta) (BRG1-associated factor 53A) (BAF53A) (INO80 complex subunit K)	ACTL6A	ACTL6A BAF53 BAF53A INO80K
-0.336573	0.0476779	-0.500096	0.0284277	22.5777	22.834						3.616E-29	3	4	4	6	12.815	3	24.362	5	24.5	19.9	0.928734	0.929277	0.952026	0.876945	0.821853	0.988716	0.862354	0.969227	V9GYX7;Q9NZ32;G3V2Q5;G3V5Y4;F6S9Y6	V9GYX7;Q9NZ32;G3V2Q5;G3V5Y4;F6S9Y6	Q9NZ32	Q9NZ32	V9GYX7;Q9NZ32	Actin-related protein 10	4;4;2;2;2	Actin-related protein 10 (Actin-related protein 11) (hARP11)	ACTR10	ACTR10 ACTR11 ARP11
-0.243028	0.102322	-0.374599	0.0723116	28.2072	27.8647						3.9441E-179	13	12	46	44	17.073	40	21.502	39	38.8	42.6	0.854445	0.812784	0.800295	0.789838	0.740612	0.763473	0.711365	0.742166	P61160;P61160-2;F5H6T1	P61160;P61160-2;F5H6T1	P61160	P61160	P61160	Actin-related protein 2	13;12;9	Actin-related protein 2 (Actin-like protein 2)	ACTR2	ACTR2 ARP2
-0.147026	0.213503	-0.249222	0.225151	23.6339	22.8807						1.4503E-23	6	5	10	11	18.006	9	11.107	9	20.5	26.8	0.666026	0.590488	0.571435	0.512162	0.765489	0.690224	0.664571	0.570622	Q92747;E9PF58;Q92747-2;F8WFD3	Q92747;E9PF58;Q92747-2	Q92747	Q92747	Q92747	Actin-related protein 2/3 complex subunit 1A	6;4;3;1	Actin-related protein 2/3 complex subunit 1A (SOP2-like protein)	ARPC1A	ARPC1A SOP2L
-0.291415	0.0779266	-0.384169	0.101381	26.0435	25.7701						3.3927E-113	12	11	34	35	14.608	30	27.65	34	37.1	44.4	0.953452	0.864439	0.818811	0.733481	0.865345	0.823778	0.783516	0.680162	O15143;C9JBJ7;C9K057;C9J4Z7;F8VXW2;C9JEY1;C9JQM8;C9JFG9;C9J6C8;C9JTT6;C9JM51;F8WEB3	O15143	O15143	O15143	O15143	Actin-related protein 2/3 complex subunit 1B	13;5;5;5;5;5;5;5;5;4;1;1	Actin-related protein 2/3 complex subunit 1B (Arp2/3 complex 41 kDa subunit) (p41-ARC)	ARPC1B	ARPC1B ARC41
-0.232616	0.0953169	-0.317049	0.0742315	27.5845	27.6209						1.125E-195	18	16	40	38	13.71	37	19.424	36	67.7	76	0.833384	0.827544	0.691645	0.786078	0.714525	0.780661	0.595127	0.737972	O15144;C9JTV5;G5E9J0;H7C3F9;G5E9S7	O15144	O15144	O15144	O15144	Actin-related protein 2/3 complex subunit 2	18;5;5;4;2	Actin-related protein 2/3 complex subunit 2 (Arp2/3 complex 34 kDa subunit) (p34-ARC)	ARPC2	ARPC2 ARC34 PRO2446
-0.213738	0.116897	-0.291892	0.115699	25.1049	25.106						1.1856E-83	6	6	8	8	12.987	8	15.546	8	41	41	0.79551	0.782292	0.645931	0.706221	0.781689	0.769638	0.600147	0.648886	O15145;C9JZD1;F8VR50	O15145;C9JZD1;F8VR50	O15145	O15145	O15145	Actin-related protein 2/3 complex subunit 3	6;4;3	Actin-related protein 2/3 complex subunit 3 (Arp2/3 complex 21 kDa subunit) (p21-ARC)	ARPC3	ARPC3 ARC21
-0.219992	0.0886844	-0.344483	0.0765591	26.3221	26.3877						2.5569E-88	8	6	11	7	23.182	9	5.3628	7	41.1	54.8	0.808009	0.841575	0.742805	0.781526	0.683338	0.797034	0.649482	0.732898	P59998;F8WCF6;P59998-3;F8WDD7;P59998-2;A0A0A6YYG9;R4GN08;P59998-4;H7C0A3;F8WDW3;F8WE39	P59998;F8WCF6;P59998-3;F8WDD7;P59998-2;A0A0A6YYG9;R4GN08;P59998-4;H7C0A3	P59998	P59998	P59998;F8WCF6	Actin-related protein 2/3 complex subunit 4	8;8;7;5;5;5;4;4;4;2;2	Actin-related protein 2/3 complex subunit 4 (Arp2/3 complex 20 kDa subunit) (p20-ARC)	ARPC4	ARPC4 ARC20
-0.201991	0.0504668	-0.4875	-0.16895	20.6513	22.2338						2.4595E-13	1	2	1	2	NaN	1	21.675	2	35.6	9.6	0.772177	0.923273	0.977027	0.734534	0.802013	0.879051	0.885093	0.670929	B1ALC0;O15511;O15511-2	B1ALC0;O15511;O15511-2	O15511	O15511	B1ALC0;O15511	Actin-related protein 2/3 complex subunit 5	2;2;1	Actin-related protein 2/3 complex subunit 5 (Arp2/3 complex 16 kDa subunit) (p16-ARC)	ARPC5	ARPC5 ARC16
-0.245027	0.107688	-0.368681	0.10044	28.8745	28.82						4.4738E-225	20	19	64	58	13.621	59	16.391	51	58.6	60.8	0.858501	0.801523	0.788902	0.735286	0.745656	0.750386	0.699039	0.681547	P61158;B4DXW1;F8WDR7;Q9P1U1-2;Q9P1U1-3;Q9P1U1;A0A0A0MTI9;H7C4J1;Q9C0K3;C9IZN3;F8WEW2;F8WE84	P61158;B4DXW1	P61158	P61158	P61158	Actin-related protein 3	20;18;4;3;3;3;2;2;2;2;1;1	Actin-related protein 3 (Actin-like protein 3)	ACTR3	ACTR3 ARP3
NaN	NaN	-0.328942	0.106884	NaN	22.0457						0.0027457	0	1	NaN	2	NaN	0	0.98266	2	1.5	0	1	1	0.713667	0.722962	1	1	0.731287	0.710483	Q9H9F9	Q9H9F9	Q9H9F9	Q9H9F9	Q9H9F9	Actin-related protein 5	1	Actin-related protein 5 (hARP5) (Sarcoma antigen NY-SAR-16)	ACTR5	ACTR5 ARP5
-0.587099	-0.24732	-0.663877	-0.194625	32.9909	32.9436						0	25	25	111	114	21.594	89	17.43	94	78	76.9	0.279288	0.314205	0.639769	0.687044	0.265016	0.220276	0.680259	0.675703	P68032;P68133;P63267-2;A6NL76;F8WB63;B8ZZJ2	P68032;P68133;P63267-2;A6NL76	P68032	P68032	P68032	Actin, alpha cardiac muscle 1	26;22;19;14;8;8	Actin, alpha cardiac muscle 1 (Alpha-cardiac actin)	ACTC1	ACTC1 ACTC
-0.563945	-0.234414	-0.471769	0.0082	26.1433	25.8124						0	25	25	4	6	15.067	4	20.993	5	78	76.9	0.322081	0.338613	0.991699	0.917672	0.312871	0.244444	0.922323	0.885873	P62736;P63267;C9JFL5;F6UVQ4;F6QUT6	P62736;P63267	P62736	P62736	P62736	Actin, aortic smooth muscle	26;25;10;10;10	Actin, aortic smooth muscle (Alpha-actin-2) (Cell growth-inhibiting gene 46 protein)	ACTA2	ACTA2 ACTSA ACTVS GIG46
-0.394032	-0.0369403	-0.479693	-0.0694367	29.4964	28.1847						0	33	32	17	17	15.545	12	20.207	15	94.1	93.6	0.751195	0.842222	0.992535	0.926744	0.813597	0.827678	0.939989	0.939015	P60709;E7EVS6;G5E9R0;C9JZR7;C9JTX5	P60709	P60709	P60709	P60709	Actin, cytoplasmic 1	34;12;11;9;7	Actin, cytoplasmic 1 (Beta-actin) [Cleaved into: Actin, cytoplasmic 1, N-terminally processed]	ACTB	ACTB
-0.439989	-0.0845326	-0.525247	-0.0685136	35.1756	35.3461						0	34	33	515	501	17.482	397	16.365	399	94.4	93.9	0.617688	0.702684	0.902268	0.928566	0.656332	0.655787	0.960914	0.941021	P63261;I3L3I0;I3L1U9;I3L4N8;I3L3R2;J3KT65;K7EM38;Q6S8J3;C9JUM1	P63261;I3L3I0;I3L1U9;I3L4N8	P63261	P63261	P63261	Actin, cytoplasmic 2	35;19;19;19;13;12;11;10;8	Actin, cytoplasmic 2 (Gamma-actin) [Cleaved into: Actin, cytoplasmic 2, N-terminally processed]	ACTG1	ACTG1 ACTG
-0.594748	-0.35428	NaN	NaN	21.7028	NaN						5.8122E-06	2	0	2	NaN	9.8632	2	NaN	0	0	18.9	0.266043	0.156506	1	1	0.357393	0.258797	1	1	P53999	P53999	P53999	P53999	P53999	Activated RNA polymerase II transcriptional coactivator p15	2	Activated RNA polymerase II transcriptional coactivator p15 (Positive cofactor 4) (PC4) (SUB1 homolog) (p14)	SUB1	SUB1 PC4 RPO2TC1
-0.265743	0.0302654	-0.498607	-0.0621284	18.6149	20.5						1.4174E-06	1	2	1	2	NaN	1	8.9362	2	11.6	7	0.900735	0.966844	0.954979	0.941177	0.916647	0.914909	0.985562	0.998398	Q9H1I8-2;Q9H1I8-3;Q9H1I8	Q9H1I8-2;Q9H1I8-3;Q9H1I8	Q9H1I8	Q9H1I8	Q9H1I8-2;Q9H1I8-3;Q9H1I8	Activating signal cointegrator 1 complex subunit 2	2;2;2	Activating signal cointegrator 1 complex subunit 2 (ASC-1 complex subunit p100) (Trip4 complex subunit p100)	ASCC2	ASCC2 ASC1P100
0.00475299	0.250476	-0.0887916	0.388024	24.114	23.6309						9.4939E-29	4	1	6	3	18.625	5	2.4502	3	7.6	26.7	0.40997	0.523262	0.333836	0.284637	0.344267	0.484435	0.406179	0.315021	O95433-2;O95433;H0YJ63;G3V3W9;G3V438;H0YJG7	O95433-2;O95433;H0YJ63;G3V3W9;G3V438	O95433	O95433	O95433-2;O95433	Activator of 90 kDa heat shock protein ATPase homolog 1	4;4;2;2;2;1	Activator of 90 kDa heat shock protein ATPase homolog 1 (AHA1) (p38)	AHSA1	AHSA1 C14orf3 HSPC322
-0.0275279	0.27453	0.123931	0.529171	21.7023	20.8846						0.00010178	2	2	3	2	45.251	3	6.99	2	4.4	4.4	0.458995	0.481739	0.134282	0.152959	0.51536	0.512547	0.192591	0.195779	Q709F0-3;Q709F0;F8WEV0;D6RDI8;Q709F0-2	Q709F0-3;Q709F0;F8WEV0;D6RDI8;Q709F0-2	Q709F0	Q709F0	Q709F0-3;Q709F0	Acyl-CoA dehydrogenase family member 11	2;2;1;1;1	Acyl-CoA dehydrogenase family member 11 (ACAD-11) (EC 1.3.99.-)	ACAD11	ACAD11
0.164529	0.500904	-0.193321	0.217975	23.9971	22.5789						2.7327E-18	5	3	8	4	26.125	6	24.297	4	8.4	12.1	0.216103	0.18785	0.480511	0.523986	0.151364	0.144024	0.567355	0.583792	Q9H845;H0Y8Z9	Q9H845;H0Y8Z9	Q9H845	Q9H845	Q9H845	Acyl-CoA dehydrogenase family member 9, mitochondrial	5;4	Acyl-CoA dehydrogenase family member 9, mitochondrial (ACAD-9) (EC 1.3.99.-)	ACAD9	ACAD9
0.796265	1.18047	0.56774	1.06599	23.7736	24.1774	0			0		3.8713E-49	8	8	9	10	21.621	7	46.945	9	32.1	32.1	0.00410534	0.00158564	0.00917961	0.00518565	0.00989328	0.00535654	0.00439945	0.000920508	Q86TX2;A0A087X0W7;G3V4F2;A0A087WT95;P49753;P49753-2	Q86TX2;A0A087X0W7;G3V4F2;A0A087WT95;P49753;P49753-2	Q86TX2	Q86TX2	Q86TX2;A0A087X0W7	Acyl-coenzyme A thioesterase 1	8;8;7;7;7;4	Acyl-coenzyme A thioesterase 1 (Acyl-CoA thioesterase 1) (EC 3.1.2.2) (CTE-I) (CTE-Ib) (Inducible cytosolic acyl-coenzyme A thioester hydrolase) (Long chain acyl-CoA thioester hydrolase) (Long chain acyl-CoA hydrolase)	ACOT1	ACOT1 CTE1
-0.141048	0.130272	-0.688753	-0.346573	19.8264	20.9125						1.003E-08	1	1	1	2	NaN	1	15.263	2	21.6	21.6	0.654831	0.754601	0.596133	0.435238	0.696249	0.740477	0.637029	0.511701	H0Y698;Q9BR14;E9PMC4;E9PIS4;H7C5A7;E9PJN0;O14734	H0Y698;Q9BR14;E9PMC4;E9PIS4;H7C5A7;E9PJN0;O14734	O14734	O14734	H0Y698;Q9BR14;E9PMC4;E9PIS4;H7C5A7;E9PJN0;O14734	Acyl-coenzyme A thioesterase 8	1;1;1;1;1;1;1	Acyl-coenzyme A thioesterase 8 (Acyl-CoA thioesterase 8) (EC 3.1.2.27) (Choloyl-coenzyme A thioesterase) (HIV-Nef-associated acyl-CoA thioesterase) (PTE-2) (Peroxisomal acyl-coenzyme A thioester hydrolase 1) (PTE-1) (Peroxisomal long-chain acyl-CoA thioesterase 1) (Thioesterase II) (hACTE-III) (hACTEIII) (hTE)	ACOT8	ACOT8 ACTEIII PTE1 PTE2
-0.0456101	0.27858	-0.208044	0.184217	24.0644	24.564						1.3354E-54	9	8	10	15	20.384	10	20.456	13	25.3	30.9	0.487832	0.474929	0.503668	0.581426	0.42857	0.432644	0.452741	0.508349	Q9Y305-3;Q9Y305-2;Q9Y305;Q9Y305-4;H7C5Q2;C9J7L8	Q9Y305-3;Q9Y305-2;Q9Y305;Q9Y305-4;H7C5Q2	Q9Y305	Q9Y305	Q9Y305-3;Q9Y305-2;Q9Y305;Q9Y305-4	Acyl-coenzyme A thioesterase 9, mitochondrial	10;10;10;10;7;2	Acyl-coenzyme A thioesterase 9, mitochondrial (Acyl-CoA thioesterase 9) (EC 3.1.2.-) (Acyl-CoA thioester hydrolase 9)	ACOT9	ACOT9 CGI-16
0.152378	0.375957	0.0918014	0.439995	21.4704	21.1495						2.7312E-32	2	2	2	2	27.76	2	30.467	2	19	19	0.227992	0.327892	0.156418	0.229278	0.287891	0.377541	0.216876	0.271824	O95372;Q5QPN5;Q5QPN9;Q5QPQ1;Q5QPQ0;Q5QPQ3;Q5QPQ2	O95372;Q5QPN5;Q5QPN9;Q5QPQ1;Q5QPQ0;Q5QPQ3;Q5QPQ2	O95372	O95372	O95372	Acyl-protein thioesterase 2	2;1;1;1;1;1;1	Acyl-protein thioesterase 2 (APT-2) (EC 3.1.2.-) (Lysophospholipase II) (LPL-II) (LysoPLA II)	LYPLA2	LYPLA2 APT2
0.0370308	0.357383	0.134615	0.619554	24.2357	24.5374						1.0635E-121	10	9	11	9	18.797	10	26.931	8	20.6	22.4	0.364204	0.35339	0.127484	0.0970819	0.296232	0.305651	0.0935128	0.0487356	P13798;C9JIF9;H7C393;H7C1U0;C9JLK2;F8WEH5	P13798;C9JIF9;H7C393;H7C1U0	P13798	P13798	P13798;C9JIF9	Acylamino-acid-releasing enzyme	11;11;7;6;5;2	Acylamino-acid-releasing enzyme (AARE) (EC 3.4.19.1) (Acyl-peptide hydrolase) (APH) (Acylaminoacyl-peptidase) (Oxidized protein hydrolase) (OPH)	APEH	APEH D3F15S2 D3S48E DNF15S2
-0.0804845	0.243425	0.0743684	0.496922	22.4754	23.2445						1.0157E-05	2	2	2	3	19.143	2	28.549	3	15.2	15.2	0.5461	0.535774	0.169533	0.177951	0.646086	0.636646	0.217048	0.194518	E9PG39;E9PC15;Q53H12	E9PG39;E9PC15;Q53H12	Q53H12	Q53H12	E9PG39;E9PC15;Q53H12	Acylglycerol kinase, mitochondrial	2;2;2	Acylglycerol kinase, mitochondrial (hAGK) (EC 2.7.1.107) (EC 2.7.1.94) (Multiple substrate lipid kinase) (HsMuLK) (MuLK) (Multi-substrate lipid kinase)	AGK	AGK MULK
0.159112	0.472384	0.376068	0.717123	23.1282	23.5133						8.9806E-48	2	3	2	4	10.305	2	12.034	4	30.4	21	0.221346	0.215094	0.0334344	0.0564603	0.298969	0.299547	0.0475858	0.0588966	Q6P587;Q6P587-2;Q6P587-3	Q6P587;Q6P587-2;Q6P587-3	Q6P587	Q6P587	Q6P587;Q6P587-2;Q6P587-3	Acylpyruvase FAHD1, mitochondrial	3;3;3	Acylpyruvase FAHD1, mitochondrial (EC 3.7.1.5) (Fumarylacetoacetate hydrolase domain-containing protein 1) (Oxaloacetate decarboxylase) (OAA decarboxylase) (EC 4.1.1.3) (YisK-like protein)	FAHD1	FAHD1 C16orf36 YISKL
-0.266299	0.00877379	-0.213872	0.220082	24.6478	24.5323						9.6961E-89	8	8	14	12	14.478	9	18.612	10	44.7	44.7	0.901872	0.981161	0.512995	0.5205	0.90744	0.960718	0.46228	0.441719	P46108;P46108-2;I3L297	P46108;P46108-2;I3L297	P46108	P46108	P46108	Adapter molecule crk	8;7;5	Adapter molecule crk (Proto-oncogene c-Crk) (p38)	CRK	CRK
-0.0121262	0.319734	0.255319	0.656359	23.727	23.2918						1.9784E-32	3	3	6	5	19.699	4	15.988	3	22.4	23.2	0.435205	0.4088	0.0679396	0.0796308	0.532284	0.508803	0.092525	0.0844005	Q9NVZ3;D6RAN6;Q9NVZ3-3;F6SKB8;Q9NVZ3-2;D6RB24;Q9NVZ3-4;H0Y970	Q9NVZ3;D6RAN6;Q9NVZ3-3;F6SKB8;Q9NVZ3-2;D6RB24;Q9NVZ3-4	Q9NVZ3	Q9NVZ3	Q9NVZ3	Adaptin ear-binding coat-associated protein 2	4;3;3;3;3;2;2;1	Adaptin ear-binding coat-associated protein 2 (NECAP endocytosis-associated protein 2) (NECAP-2)	NECAP2	NECAP2
-0.0944334	0.224411	0.136716	0.546265	24.3812	24.4697						2.5613E-48	7	7	8	8	11.398	6	13.163	6	55	55	0.570336	0.570247	0.12618	0.140843	0.520726	0.535326	0.0924076	0.0800415	P07741;P07741-2;H3BQF1;H3BQZ9;H3BQB1;H3BSW3	P07741;P07741-2;H3BQF1;H3BQZ9;H3BQB1	P07741	P07741	P07741	Adenine phosphoribosyltransferase	7;5;5;5;4;3	Adenine phosphoribosyltransferase (APRT) (EC 2.4.2.7)	APRT	APRT
-0.285021	0.0465609	0.533663	0.932439	20.0447	21.3178						1.3322E-12	1	1	1	2	NaN	1	0.58091	2	11.8	6.1	0.940292	0.931684	0.0117279	0.0140723	0.951769	0.885967	0.0299249	0.0296608	F5GXW0;F5GWI4;P00813	F5GXW0;F5GWI4;P00813	P00813	P00813	F5GXW0;F5GWI4;P00813	Adenosine deaminase	2;2;2	Adenosine deaminase (EC 3.5.4.4) (Adenosine aminohydrolase)	ADA	ADA ADA1
-0.000173111	0.354791	-0.0582326	0.40719	24.5419	24.1668						1.1074E-45	8	8	15	13	16.638	12	14.337	11	38.6	36.5	0.417243	0.357046	0.297088	0.263254	0.352013	0.30939	0.247749	0.182824	P55263-2;P55263;P55263-3;P55263-4	P55263-2;P55263;P55263-3;P55263-4	P55263	P55263	P55263-2;P55263	Adenosine kinase	9;9;8;8	Adenosine kinase (AK) (EC 2.7.1.20) (Adenosine 5'-phosphotransferase)	ADK	ADK
0.102053	0.458382	0.144046	0.578407	26.9375	26.7683						1.7851E-106	13	14	31	35	12.412	29	15.771	32	40.7	35.4	0.282168	0.229466	0.121709	0.120075	0.138187	0.149082	0.0680661	0.0729756	P23526;P23526-2	P23526;P23526-2	P23526	P23526	P23526	Adenosylhomocysteinase	15;12	Adenosylhomocysteinase (AdoHcyase) (EC 3.3.1.1) (S-adenosyl-L-homocysteine hydrolase)	AHCY	AHCY SAHH
-0.121439	0.188021	-0.254341	0.132643	23.7964	24.4945						3.3345E-39	6	8	7	8	10.135	7	24.118	7	57.6	35.7	0.618662	0.639016	0.580154	0.674446	0.718727	0.73712	0.531511	0.612663	P54819-5;P54819-2;F8W1A4;P54819;F8VY04;P54819-3;G3V213;F8VZG5;P54819-6;P54819-4;F8VPP1	P54819-5;P54819-2;F8W1A4;P54819;F8VY04;P54819-3;G3V213;F8VZG5;P54819-6	P54819	P54819	P54819-5;P54819-2;F8W1A4;P54819	Adenylate kinase 2, mitochondrial	8;8;8;8;6;6;5;5;5;3;2	Adenylate kinase 2, mitochondrial (AK 2) (EC 2.7.4.3) (ATP-AMP transphosphorylase 2) (ATP:AMP phosphotransferase) (Adenylate monophosphate kinase) [Cleaved into: Adenylate kinase 2, mitochondrial, N-terminally processed]	AK2	AK2 ADK2
-0.297573	-0.0158555	-0.131566	0.263155	24.1056	24.4775						1.2848E-45	6	6	6	7	13.768	6	12.073	7	37.6	37.6	0.966136	0.905961	0.389988	0.451938	0.983597	0.879505	0.338268	0.36873	P00568;Q5T9B7;H0Y4J6;H0YID2	P00568;Q5T9B7;H0Y4J6	P00568	P00568	P00568;Q5T9B7	Adenylate kinase isoenzyme 1	6;6;3;1	Adenylate kinase isoenzyme 1 (AK 1) (EC 2.7.4.3) (EC 2.7.4.6) (ATP-AMP transphosphorylase 1) (ATP:AMP phosphotransferase) (Adenylate monophosphate kinase) (Myokinase)	AK1	AK1
-0.391399	-0.13622	-0.527492	-0.131266	23.8897	23.8492						1.0541E-55	7	6	10	9	11.451	9	21.415	9	19.5	22.6	0.759122	0.561872	0.897844	0.806065	0.720791	0.514559	0.81331	0.735822	P30520	P30520	P30520	P30520	P30520	Adenylosuccinate synthetase isozyme 2	8	Adenylosuccinate synthetase isozyme 2 (AMPSase 2) (AdSS 2) (EC 6.3.4.4) (Adenylosuccinate synthetase, acidic isozyme) (Adenylosuccinate synthetase, liver isozyme) (L-type adenylosuccinate synthetase) (IMP--aspartate ligase 2)	ADSS	ADSS ADSS2
0.00273846	0.342896	-0.0463549	0.390558	29.2576	29.3052						0	20	19	80	78	12.522	68	14.257	67	48	51.6	0.412935	0.374124	0.283563	0.281745	0.249665	0.283528	0.196847	0.211451	Q01518;Q5T0R1;Q5T0R7;Q5T0R6;Q5T0R5;Q5T0R4;Q5T0R3;Q5T0R2;Q5T0S3;Q5T0R8	Q01518	Q01518	Q01518	Q01518	Adenylyl cyclase-associated protein 1	21;7;6;6;6;6;6;6;2;1	Adenylyl cyclase-associated protein 1 (CAP 1)	CAP1	CAP1 CAP
-0.258857	0.1133	-0.28988	0.156008	24.7341	24.6449						7.0319E-38	10	9	11	11	42.61	10	26.954	10	26	32.3	0.886658	0.789788	0.642329	0.631571	0.889416	0.778015	0.59637	0.564237	P40123;A0A087X0J3;A0A087WZ15;P40123-2;B7Z385;E9PDI2;P40123-3;F8WEW0;F8WDB9	P40123;A0A087X0J3;A0A087WZ15;P40123-2;B7Z385;E9PDI2;P40123-3	P40123	P40123	P40123	Adenylyl cyclase-associated protein 2	11;10;10;10;9;9;6;3;3	Adenylyl cyclase-associated protein 2 (CAP 2)	CAP2	CAP2
0.814837	1.15173	0.228603	0.682214	20.1087	21.1825	0					2.9867E-05	1	1	1	2	NaN	1	14.716	2	2.7	2.7	0.0035233	0.00206543	0.0786257	0.0689682	0.00985871	0.00871732	0.127327	0.103528	Q8IUX7-2;Q8IUX7	Q8IUX7-2;Q8IUX7	Q8IUX7	Q8IUX7	Q8IUX7-2;Q8IUX7	Adipocyte enhancer-binding protein 1	1;1	Adipocyte enhancer-binding protein 1 (AE-binding protein 1) (Aortic carboxypeptidase-like protein)	AEBP1	AEBP1 ACLP
-0.480297	-0.186902	-0.777096	-0.327674	26.074	26.0475						1.7102E-60	10	8	18	16	10.218	15	17.898	12	28.6	35.3	0.510016	0.438594	0.453273	0.463362	0.529703	0.349129	0.478536	0.434435	Q9HDC9;Q9HDC9-2;H0Y512	Q9HDC9;Q9HDC9-2;H0Y512	Q9HDC9	Q9HDC9	Q9HDC9	Adipocyte plasma membrane-associated protein	10;8;8	Adipocyte plasma membrane-associated protein (Protein BSCv)	APMAP	APMAP C20orf3 UNQ1869/PRO4305
-0.174817	0.107822	-0.998991	-0.593594	21.1669	21.209						3.8165E-53	3	3	5	4	16.639	3	22.129	3	23.9	23.9	0.719018	0.801242	0.19273	0.163384	0.754273	0.778823	0.225435	0.219486	Q9BRR6-4;Q9BRR6-3;Q9BRR6-2;Q9BRR6	Q9BRR6-4;Q9BRR6-3;Q9BRR6-2;Q9BRR6	Q9BRR6	Q9BRR6	Q9BRR6-4;Q9BRR6-3;Q9BRR6-2;Q9BRR6	ADP-dependent glucokinase	3;3;3;3	ADP-dependent glucokinase (ADP-GK) (ADPGK) (EC 2.7.1.147) (RbBP-35)	ADPGK	ADPGK PSEC0260
-0.346371	-0.0190827	-0.527803	-0.194245	22.6152	22.1684						1.3794E-13	3	3	5	4	12.818	5	22.777	4	15.8	15.8	0.897949	0.896156	0.897229	0.687738	0.796034	0.816004	0.930059	0.761399	Q10588-2;Q10588;A6NC48;H0Y984;H0Y9Q9;H0Y8G4	Q10588-2;Q10588;A6NC48;H0Y984	Q10588	Q10588	Q10588-2;Q10588;A6NC48	ADP-ribosyl cyclase/cyclic ADP-ribose hydrolase 2	3;3;3;2;1;1	ADP-ribosyl cyclase/cyclic ADP-ribose hydrolase 2 (EC 3.2.2.6) (ADP-ribosyl cyclase 2) (Bone marrow stromal antigen 1) (BST-1) (Cyclic ADP-ribose hydrolase 2) (cADPr hydrolase 2) (CD antigen CD157)	BST1	BST1
-0.449474	-0.105458	-0.637222	-0.209445	27.2518	27.1542						4.6146E-123	9	9	19	18	21.653	16	13.824	16	60.6	60.6	0.591473	0.644078	0.687947	0.660171	0.625441	0.58506	0.73213	0.646378	P18085;C9JPM4;C9JAK5;U3KQF2	P18085;C9JPM4;C9JAK5	P18085	P18085	P18085	ADP-ribosylation factor 4	9;8;7;3	ADP-ribosylation factor 4	ARF4	ARF4 ARF2
-0.239464	0.00791302	-0.593703	-0.261345	21.4754	21.8441						2.4411E-88	7	8	2	3	32.234	2	35.45	3	55	50.6	0.847223	0.978526	0.769316	0.569641	0.869042	0.954785	0.806432	0.646278	P84085;C9J1Z8;F5H1V1;F5H6T5;F8WDB3	P84085;C9J1Z8	P84085	P84085	P84085	ADP-ribosylation factor 5	8;7;1;1;1	ADP-ribosylation factor 5	ARF5	ARF5
-0.194493	0.0968015	-0.392592	0.0254541	24.1617	24.4167						1.9857E-19	5	6	6	7	9.4565	6	19.607	6	60	44.6	0.75739	0.824411	0.83519	0.882914	0.736859	0.816757	0.801062	0.854128	P62330	P62330	P62330	P62330	P62330	ADP-ribosylation factor 6	6	ADP-ribosylation factor 6	ARF6	ARF6
-0.698506	-0.347417	-0.77285	-0.391607	22.458	21.8529						2.2144E-23	3	3	4	4	44.458	4	72.135	3	17.4	17.4	0.127692	0.164351	0.459667	0.372334	0.145387	0.191041	0.501236	0.447005	Q8N6T3-4;Q8N6T3;E5RHH7;E5RHT6;F8W1U7;F8VWH9;Q8N6T3-5;Q8N6T3-3;Q8N6T3-2;H0YIQ0;E5RHC5	Q8N6T3-4;Q8N6T3;E5RHH7;E5RHT6;F8W1U7;F8VWH9;Q8N6T3-5;Q8N6T3-3;Q8N6T3-2	Q8N6T3	Q8N6T3	Q8N6T3-4;Q8N6T3	ADP-ribosylation factor GTPase-activating protein 1	3;3;2;2;2;2;2;2;2;1;1	ADP-ribosylation factor GTPase-activating protein 1 (ARF GAP 1) (ADP-ribosylation factor 1 GTPase-activating protein) (ARF1 GAP) (ARF1-directed GTPase-activating protein)	ARFGAP1	ARFGAP1 ARF1GAP
-0.142927	0.06226	-0.392459	-0.00481218	23.7248	24.0892						6.2264E-33	7	5	8	8	19.198	7	20.208	8	40.9	64.6	0.658341	0.897935	0.834931	0.943992	0.757934	0.979798	0.800786	0.926052	P40616-2;P40616;F8VYN9;B4DZG7;F8VP99;F8W1Z8;F8VP63	P40616-2;P40616;F8VYN9;B4DZG7	P40616	P40616	P40616-2;P40616	ADP-ribosylation factor-like protein 1	7;7;6;5;1;1;1	ADP-ribosylation factor-like protein 1	ARL1	ARL1
-0.385921	-0.16146	-0.0637107	0.333996	22.7187	22.5499						7.1631E-16	4	3	4	3	29.761	3	4.707	3	24.2	30.2	0.775694	0.498453	0.303469	0.351095	0.694331	0.484699	0.372015	0.390021	P36405	P36405	P36405	P36405	P36405	ADP-ribosylation factor-like protein 3	4	ADP-ribosylation factor-like protein 3	ARL3	ARL3 ARFL3
0.210389	0.457226	-0.122711	0.279768	22.5656	22.3427						7.8774E-43	7	6	4	3	21.963	4	4.0589	3	47.8	52.7	0.175258	0.230682	0.377916	0.426924	0.24497	0.317311	0.455248	0.475301	Q96BM9;A0A087X2J2	Q96BM9	Q96BM9	Q96BM9	Q96BM9	ADP-ribosylation factor-like protein 8A	7;2	ADP-ribosylation factor-like protein 8A (ADP-ribosylation factor-like protein 10B) (Novel small G protein indispensable for equal chromosome segregation 2)	ARL8A	ARL8A ARL10B GIE2
0.393746	0.723864	0.0343565	0.430071	24.9411	25.1912						3.5702E-57	8	8	9	10	9.5619	8	8.4607	8	48.9	48.9	0.0673298	0.0547097	0.202725	0.23921	0.032663	0.0324195	0.159687	0.161233	Q9NVJ2;Q9NVJ2-2	Q9NVJ2	Q9NVJ2	Q9NVJ2	Q9NVJ2	ADP-ribosylation factor-like protein 8B	8;3	ADP-ribosylation factor-like protein 8B (ADP-ribosylation factor-like protein 10C) (Novel small G protein indispensable for equal chromosome segregation 1)	ARL8B	ARL8B ARL10C GIE1
-0.183834	0.117695	-0.0324625	0.377402	24.1383	23.6638						1.4623E-38	6	6	8	10	30.167	8	17.363	9	37	37	0.736523	0.780632	0.268282	0.296982	0.712401	0.767784	0.332028	0.328965	Q9UKK9;A6NFX8;A6NJU6;H0YEY4;A6NCQ0	Q9UKK9;A6NFX8;A6NJU6;H0YEY4;A6NCQ0	Q9UKK9	Q9UKK9	Q9UKK9;A6NFX8	ADP-sugar pyrophosphatase	6;6;5;3;3	ADP-sugar pyrophosphatase (EC 3.6.1.13) (8-oxo-dGDP phosphatase) (EC 3.6.1.58) (Nucleoside diphosphate-linked moiety X motif 5) (Nudix motif 5) (YSA1H)	NUDT5	NUDT5 HSPC115
0.132248	0.372506	-0.0190534	0.354903	21.6092	21.8406						1.5212E-57	10	9	4	2	19.602	3	9.3499	2	33.9	36.9	0.2487	0.332536	0.254078	0.324293	0.309329	0.38174	0.317311	0.361246	P12235;V9GYG0	P12235;V9GYG0	P12235	P12235	P12235	ADP/ATP translocase 1	10;7	ADP/ATP translocase 1 (ADP,ATP carrier protein 1) (ADP,ATP carrier protein, heart/skeletal muscle isoform T1) (Adenine nucleotide translocator 1) (ANT 1) (Solute carrier family 25 member 4)	SLC25A4	SLC25A4 ANT1
-0.0870896	0.256528	-0.337084	0.0848807	24.8227	25.4558						5.2294E-79	10	11	11	14	27.638	8	18.646	11	31.9	31.9	0.557512	0.512646	0.728882	0.765316	0.506241	0.473008	0.687666	0.716897	P05141;Q9H0C2	P05141	P05141	P05141	P05141	ADP/ATP translocase 2	11;1	ADP/ATP translocase 2 (ADP,ATP carrier protein 2) (ADP,ATP carrier protein, fibroblast isoform) (Adenine nucleotide translocator 2) (ANT 2) (Solute carrier family 25 member 5) [Cleaved into: ADP/ATP translocase 2, N-terminally processed]	SLC25A5	SLC25A5 ANT2
-0.118492	0.237074	-0.355239	0.107018	27.1957	27.1214						7.1381E-79	13	12	48	40	17.984	48	20.202	38	46.3	46.3	0.613301	0.547171	0.763192	0.722706	0.455294	0.46352	0.671335	0.667644	P12236	P12236	P12236	P12236	P12236	ADP/ATP translocase 3	13	ADP/ATP translocase 3 (ADP,ATP carrier protein 3) (ADP,ATP carrier protein, isoform T2) (ANT 2) (Adenine nucleotide translocator 3) (ANT 3) (Solute carrier family 25 member 6) [Cleaved into: ADP/ATP translocase 3, N-terminally processed]	SLC25A6	SLC25A6 ANT3 CDABP0051
-0.199703	0.184344	-0.219858	0.320658	20.1148	21.2843						4.6667E-08	1	2	1	2	NaN	1	7.2978	2	6.9	3.5	0.767655	0.646156	0.522667	0.368906	0.797962	0.650883	0.565602	0.401927	Q9Y4W6	Q9Y4W6	Q9Y4W6	Q9Y4W6	Q9Y4W6	AFG3-like protein 2	2	AFG3-like protein 2 (EC 3.4.24.-) (Paraplegin-like protein)	AFG3L2	AFG3L2
-0.182983	0.0588013	-0.0257203	0.380064	24.8696	24.4998						2.6129E-46	6	4	10	6	23.766	7	3.5457	4	23.6	30.9	0.734863	0.905357	0.261073	0.293854	0.710458	0.907554	0.213602	0.211111	H3BLU7;O43488;H7C5H7;Q8NHP1	H3BLU7;O43488	O43488	O43488	H3BLU7;O43488	Aflatoxin B1 aldehyde reductase member 2	6;6;1;1	Aflatoxin B1 aldehyde reductase member 2 (EC 1.1.1.n11) (AFB1 aldehyde reductase 1) (AFB1-AR 1) (Aldoketoreductase 7) (Succinic semialdehyde reductase) (SSA reductase)	AKR7A2	AKR7A2 AFAR AFAR1 AKR7
-0.323209	-0.0468168	-0.0440624	0.337654	22.1265	21.9928						1.2781E-06	3	2	3	3	12.417	3	5.9857	3	10	14.5	0.970889	0.812691	0.281002	0.346307	0.969445	0.92135	0.343633	0.381404	O00170;E9PMH2;V9GYQ3	O00170;E9PMH2	O00170	O00170	O00170	AH receptor-interacting protein	3;2;1	AH receptor-interacting protein (AIP) (Aryl-hydrocarbon receptor-interacting protein) (HBV X-associated protein 2) (XAP-2) (Immunophilin homolog ARA9)	AIP	AIP XAP2
-0.244258	0.105678	-0.2843	0.251325	26.5518	26.4606						1.2386E-303	25	24	54	39	22.782	45	17.825	31	39.6	40.6	0.85694	0.805736	0.632383	0.470243	0.743714	0.75528	0.533109	0.397093	P49588;P49588-2;H3BPK7	P49588;P49588-2	P49588	P49588	P49588;P49588-2	Alanine--tRNA ligase, cytoplasmic	25;25;7	Alanine--tRNA ligase, cytoplasmic (EC 6.1.1.7) (Alanyl-tRNA synthetase) (AlaRS) (Renal carcinoma antigen NY-REN-42)	AARS	AARS
-0.016512	0.320311	0.0496307	0.480162	27.0168	26.6775						1.3728E-151	13	14	22	28	40.985	20	35.662	24	58.2	58.2	0.441906	0.407913	0.189536	0.192085	0.27707	0.317311	0.118812	0.131354	P14550;Q5T621;V9GYG2;V9GYP9	P14550	P14550	P14550	P14550	Alcohol dehydrogenase [NADP(+)]	14;5;4;4	Alcohol dehydrogenase [NADP(+)] (EC 1.1.1.2) (Aldehyde reductase) (Aldo-keto reductase family 1 member A1)	AKR1A1	AKR1A1 ALDR1 ALR
-0.18254	0.213503	-0.105396	0.385597	26.5251	26.3639						1.7638E-100	9	9	37	40	21.818	36	21.266	37	40.6	40.9	0.734002	0.590488	0.354983	0.287427	0.59411	0.510877	0.260587	0.216743	P11766;H0YAG8;D6RFE4;D6R9G2;D6RAY0	P11766	P11766	P11766	P11766	Alcohol dehydrogenase class-3	10;4;3;2;1	Alcohol dehydrogenase class-3 (EC 1.1.1.1) (Alcohol dehydrogenase 5) (Alcohol dehydrogenase class chi chain) (Alcohol dehydrogenase class-III) (Glutathione-dependent formaldehyde dehydrogenase) (FALDH) (FDH) (GSH-FDH) (EC 1.1.1.-) (S-(hydroxymethyl)glutathione dehydrogenase) (EC 1.1.1.284)	ADH5	ADH5 ADHX FDH
-0.278059	0.0309717	-0.0177822	0.443076	22.1747	22.4212						1.4815E-27	4	3	5	4	15.985	4	6.5088	4	8.5	8.7	0.925984	0.965318	0.252759	0.226256	0.939071	0.913652	0.314239	0.249052	Q8IZ83-3;Q8IZ83;F5H4B6;Q8IZ83-2;M0QY06	Q8IZ83-3;Q8IZ83;F5H4B6	Q8IZ83	Q8IZ83	Q8IZ83-3;Q8IZ83	Aldehyde dehydrogenase family 16 member A1	5;5;3;2;1	Aldehyde dehydrogenase family 16 member A1	ALDH16A1	ALDH16A1
0.143132	0.525367	-0.198725	0.218719	22.8627	21.9321						5.8512E-11	4	2	5	3	21.192	4	21.892	3	7	9.9	0.237346	0.166585	0.488943	0.522754	0.317311	0.242745	0.535709	0.538221	P30837	P30837	P30837	P30837	P30837	Aldehyde dehydrogenase X, mitochondrial	4	Aldehyde dehydrogenase X, mitochondrial (EC 1.2.1.3) (Aldehyde dehydrogenase 5) (Aldehyde dehydrogenase family 1 member B1)	ALDH1B1	ALDH1B1 ALDH5 ALDHX
-0.0107156	0.317883	-0.120106	0.282262	24.3046	24.3162						1.2476E-102	10	10	11	15	10.395	10	16.279	13	25.7	25.7	0.433063	0.411651	0.374408	0.42324	0.368957	0.365872	0.322872	0.338906	P05091;P05091-2;F8VP50;S4R3S4	P05091;P05091-2	P05091	P05091	P05091	Aldehyde dehydrogenase, mitochondrial	10;8;4;3	Aldehyde dehydrogenase, mitochondrial (EC 1.2.1.3) (ALDH class 2) (ALDH-E2) (ALDHI)	ALDH2	ALDH2 ALDM
-1.1691	-0.842516	-1.32077	-0.875619	26.097	25.8633	0		0			3.5171E-140	10	9	16	16	30.534	13	17.207	14	44	51.7	0.000705196	0.000999552	0.0353895	0.0362384	0.000167347	4.54446429674008E-05	0.0329509	0.0227393	Q04828;A0A0A0MT30;H0Y804;P52895;B4DK69;A0A0A0MSD5;A6NHU4;S4R3Z2;P42330;A0A0A0MSS8;S4R3P0;S4R3D5;P42330-2;P17516;P52895-2	Q04828;A0A0A0MT30;H0Y804;P52895;B4DK69;A0A0A0MSD5	Q04828	Q04828	Q04828	Aldo-keto reductase family 1 member C1	11;10;8;7;6;6;5;4;4;4;3;2;2;2;1	Aldo-keto reductase family 1 member C1 (EC 1.1.1.-) (20-alpha-hydroxysteroid dehydrogenase) (20-alpha-HSD) (EC 1.1.1.149) (Chlordecone reductase homolog HAKRC) (Dihydrodiol dehydrogenase 1/2) (DD1/DD2) (High-affinity hepatic bile acid-binding protein) (HBAB) (Indanol dehydrogenase) (EC 1.1.1.112) (Trans-1,2-dihydrobenzene-1,2-diol dehydrogenase) (EC 1.3.1.20)	AKR1C1	AKR1C1 DDH DDH1
0.24245	0.53456	0.117961	0.531569	22.169	22.1447						6.0305E-10	3	2	4	3	0.9779	2	7.8078	3	8.5	10.2	0.150327	0.15908	0.138201	0.151213	0.204386	0.215614	0.196946	0.193975	Q96C23;F8WB82;B8ZZ75;H7C320;H7C1B5	Q96C23;F8WB82;B8ZZ75	Q96C23	Q96C23	Q96C23	Aldose 1-epimerase	3;2;2;1;1	Aldose 1-epimerase (EC 5.1.3.3) (Galactose mutarotase)	GALM	GALM BLOCK25
-1.27317	-0.885073	-1.24049	-0.839415	28.3615	28.087	0		0			5.8226E-174	14	11	37	31	13.952	31	12.298	25	44.9	60.4	0.000144786	0.000552387	0.0569188	0.0450354	2.25985194742658E-05	1.85366208593792E-05	0.0545571	0.0293367	P15121;E9PCX2;E9PEF9;C9JRZ8;C9JRZ8-2	P15121;E9PCX2	P15121	P15121	P15121	Aldose reductase	14;8;4;1;1	Aldose reductase (AR) (EC 1.1.1.21) (Aldehyde reductase) (Aldo-keto reductase family 1 member B1)	AKR1B1	AKR1B1 ALDR1
-0.354335	-0.0127374	-0.859483	-0.366448	24.8615	24.6918						4.5481E-126	14	12	16	13	16.625	12	40.22	10	34.5	40.1	0.873036	0.915449	0.33951	0.406752	0.837314	0.889735	0.317311	0.381294	O00116;B8ZZ81	O00116	O00116	O00116	O00116	Alkyldihydroxyacetonephosphate synthase, peroxisomal	14;3	Alkyldihydroxyacetonephosphate synthase, peroxisomal (Alkyl-DHAP synthase) (EC 2.5.1.26) (Aging-associated gene 5 protein) (Alkylglycerone-phosphate synthase)	AGPS	AGPS AAG5
-0.68103	-0.379845	-0.604345	-0.172734	21.8099	22.7532						1.7355E-16	3	3	3	6	27.223	3	33.233	5	7	8.4	0.145937	0.129763	0.749141	0.727465	0.229902	0.224395	0.680139	0.664537	Q6NUM9;H7BZ81;H7C3J0;Q6NUM9-2;H0YGU3;H7BZ16	Q6NUM9;H7BZ81;H7C3J0;Q6NUM9-2	Q6NUM9	Q6NUM9	Q6NUM9	All-trans-retinol 13,14-reductase	4;3;3;3;1;1	All-trans-retinol 13,14-reductase (EC 1.3.99.23) (All-trans-13,14-dihydroretinol saturase) (RetSat) (PPAR-alpha-regulated and starvation-induced gene protein)	RETSAT	RETSAT PPSIG UNQ439/PRO872
-0.540925	-0.182049	-0.685222	-0.226577	19.909	21.6229						1.9008E-07	1	1	1	2	NaN	1	32.275	2	4	2.5	0.368655	0.449682	0.602243	0.629643	0.455963	0.580959	0.643055	0.705079	P26572	P26572	P26572	P26572	P26572	Alpha-1,3-mannosyl-glycoprotein 2-beta-N-acetylglucosaminyltransferase	2	Alpha-1,3-mannosyl-glycoprotein 2-beta-N-acetylglucosaminyltransferase (EC 2.4.1.101) (N-glycosyl-oligosaccharide-glycoprotein N-acetylglucosaminyltransferase I) (GNT-I) (GlcNAc-T I)	MGAT1	MGAT1 GGNT1 GLCT1 GLYT1 MGAT
-0.377613	-0.0409273	-0.921691	-0.527096	20.6225	21.8688						4.0773E-14	1	3	1	3	NaN	1	24.051	3	13.5	3.6	0.801025	0.830272	0.266979	0.219213	0.829748	0.937038	0.304074	0.282826	Q9H553;Q9H553-2;A0A0A0MTE0	Q9H553;Q9H553-2	Q9H553	Q9H553	Q9H553	Alpha-1,3/1,6-mannosyltransferase ALG2	4;3;1	Alpha-1,3/1,6-mannosyltransferase ALG2 (EC 2.4.1.132) (EC 2.4.1.257) (Asparagine-linked glycosylation protein 2 homolog) (GDP-Man:Man(1)GlcNAc(2)-PP-Dol alpha-1,3-mannosyltransferase) (GDP-Man:Man(1)GlcNAc(2)-PP-dolichol mannosyltransferase) (GDP-Man:Man(2)GlcNAc(2)-PP-Dol alpha-1,6-mannosyltransferase)	ALG2	ALG2 UNQ666/PRO1298
-0.132167	0.190931	-0.673601	-0.265639	23.8279	23.687						5.3965E-54	4	5	7	7	18.016	6	22.647	6	14.6	13.7	0.638341	0.633391	0.622552	0.562423	0.738216	0.731711	0.568015	0.516122	P30533	P30533	P30533	P30533	P30533	Alpha-2-macroglobulin receptor-associated protein	5	Alpha-2-macroglobulin receptor-associated protein (Alpha-2-MRAP) (Low density lipoprotein receptor-related protein-associated protein 1) (RAP)	LRPAP1	LRPAP1 A2MRAP
-0.224536	0.177089	-0.506537	0.0571383	26.4898	27.0686						0	60	62	4	7	6.1894	4	14.961	5	70.3	67.4	0.817121	0.660337	0.939257	0.819718	0.694505	0.588718	1	0.775572	P12814;G3V2N5;G3V2W4;H7C5W8;P35609-2;P35609;Q08043;H0YJW3;A0A087WSZ2;G3V5M4;G3V2X9;H0YJ11;F6THM6;G3V380;G3V2E8;D6RH00	P12814	P12814	P12814	P12814	Alpha-actinin-1	62;21;17;17;16;16;13;12;10;9;9;8;5;4;4;1	Alpha-actinin-1 (Alpha-actinin cytoskeletal isoform) (F-actin cross-linking protein) (Non-muscle alpha-actinin-1)	ACTN1	ACTN1
-0.0226835	0.375401	-0.268904	0.214622	31.3653	31.6652						0	55	55	181	176	14.455	159	16.25	151	67.2	68.1	0.451435	0.328638	0.60529	0.529559	0.286274	0.239328	0.505126	0.458904	O43707;O43707-2;O43707-3;F5GXS2;H7C144;K7EJH8;K7EP19	O43707;O43707-2;O43707-3;F5GXS2	O43707	O43707	O43707	Alpha-actinin-4	56;35;28;28;15;9;7	Alpha-actinin-4 (Non-muscle alpha-actinin 4)	ACTN4	ACTN4
-0.180234	0.103263	-0.307787	0.234501	24.3727	24.4133						2.5422E-78	7	8	11	13	12.125	8	31.073	12	20.1	17.7	0.729516	0.810807	0.674672	0.496967	0.704203	0.801526	0.630359	0.41641	P35611-2;E7EV99;P35611-6;P35611-4;E7ENY0;P35611;P35611-3;H0Y9H2;A0A0A0MSR2;P35611-5;D6RF25;D6RJE2;H0YFD8;D6RAH3	P35611-2;E7EV99;P35611-6;P35611-4;E7ENY0;P35611;P35611-3;H0Y9H2;A0A0A0MSR2;P35611-5	P35611	P35611	P35611-2;E7EV99;P35611-6;P35611-4;E7ENY0;P35611;P35611-3	Alpha-adducin	8;8;8;8;8;8;8;6;5;5;2;1;1;1	Alpha-adducin (Erythrocyte adducin subunit alpha)	ADD1	ADD1 ADDA
-0.187609	0.137766	-0.259547	0.199374	27.0251	27.0911						2.4372E-280	14	14	24	30	9.1432	24	16.595	30	53.7	60.9	0.743891	0.73922	0.589084	0.555274	0.605871	0.678443	0.488507	0.486089	P61163;R4GMT0	P61163;R4GMT0	P61163	P61163	P61163	Alpha-centractin	15;13	Alpha-centractin (Centractin) (ARP1) (Actin-RPV) (Centrosome-associated actin homolog)	ACTR1A	ACTR1A CTRN1
0.540623	0.862431	0.559834	0.971074	25.355	25.1693						2.6541E-41	6	5	10	6	4.3705	5	2.3928	6	39.7	40.8	0.0271654	0.0216369	0.00972219	0.0106575	0.00971848	0.0104458	0.00470404	0.00245961	E9PR44;P02511;E9PJL7;E9PRA8;E9PNH7;A0A024R3B9;E9PS12;E9PRS4;H0YCW8	E9PR44;P02511;E9PJL7;E9PRA8;E9PNH7;A0A024R3B9	P02511	P02511	E9PR44;P02511	Alpha-crystallin B chain	7;7;5;5;4;4;3;2;2	Alpha-crystallin B chain (Alpha(B)-crystallin) (Heat shock protein beta-5) (HspB5) (Renal carcinoma antigen NY-REN-27) (Rosenthal fiber component)	CRYAB	CRYAB CRYA2
-0.250251	0.10608	-0.187493	0.260387	30.7592	30.5357						0	21	21	133	140	14.945	117	15.97	119	62.9	62.9	0.869118	0.804892	0.471507	0.456184	0.75889	0.754299	0.370915	0.382643	P06733;P06733-2;K7EM90;P13929-3;P13929-2;P13929;F5H1C3;E5RI09;E5RG95;K7EPM1;K7EKN2;E5RGZ4	P06733;P06733-2	P06733	P06733	P06733	Alpha-enolase	21;16;8;2;2;2;1;1;1;1;1;1	Alpha-enolase (EC 4.2.1.11) (2-phospho-D-glycerate hydro-lyase) (C-myc promoter-binding protein) (Enolase 1) (MBP-1) (MPB-1) (Non-neural enolase) (NNE) (Phosphopyruvate hydratase) (Plasminogen-binding protein)	ENO1	ENO1 ENO1L1 MBPB1 MPB1
-0.817384	-0.498851	-0.645435	-0.24554	19.6276	21.1251						9.4764E-05	1	2	1	2	NaN	1	48.272	2	5.1	2.3	0.0461288	0.0486379	0.672954	0.596579	0.100273	0.106573	0.712512	0.672762	P06280	P06280	P06280	P06280	P06280	Alpha-galactosidase A	2	Alpha-galactosidase A (EC 3.2.1.22) (Alpha-D-galactosidase A) (Alpha-D-galactoside galactohydrolase) (Melibiase) (Agalsidase)	GLA	GLA
-0.578068	-0.249651	-0.813525	-0.348115	22.9545	23.0455						5.7353E-39	5	5	6	6	33.437	6	23.653	6	10.6	10.6	0.295495	0.309924	0.400524	0.432988	0.29536	0.323416	0.372595	0.400461	D6REB5;P35475;P35475-2;H0Y9B3;D6RBD5;D6R9D5	D6REB5;P35475;P35475-2	P35475	P35475	D6REB5;P35475	Alpha-L-iduronidase	5;5;4;2;1;1	Alpha-L-iduronidase (EC 3.2.1.76)	IDUA	IDUA
-0.11416	0.147828	-0.58342	-0.217809	21.577	22.7509						1.8439E-16	3	5	3	5	26.955	3	23.747	5	6.2	3.1	0.60546	0.718733	0.788959	0.645191	0.651268	0.710928	0.715618	0.59037	Q16706	Q16706	Q16706	Q16706	Q16706	Alpha-mannosidase 2	6	Alpha-mannosidase 2 (EC 3.2.1.114) (Golgi alpha-mannosidase II) (AMan II) (Man II) (Mannosidase alpha class 2A member 1) (Mannosyl-oligosaccharide 1,3-1,6-alpha-mannosidase)	MAN2A1	MAN2A1 MANA2
-0.74996	-0.430665	-1.23457	-0.757696	23.3565	23.7156						1.0496E-82	5	6	5	7	16.945	5	12.665	7	19.7	17.3	0.0841484	0.0872534	0.0588659	0.0716462	0.10289	0.114103	0.0633867	0.0731925	P17050	P17050	P17050	P17050	P17050	Alpha-N-acetylgalactosaminidase	7	Alpha-N-acetylgalactosaminidase (EC 3.2.1.49) (Alpha-galactosidase B)	NAGA	NAGA
-0.555715	-0.250148	-0.826028	-0.358509	24.9581	25.1489						6.2339E-203	15	15	28	25	20.444	22	24.432	23	30.8	30.8	0.338272	0.309015	0.383305	0.417994	0.302266	0.260517	0.362573	0.392827	P54802;K7ENX5	P54802	P54802	P54802	P54802	Alpha-N-acetylglucosaminidase	15;1	Alpha-N-acetylglucosaminidase (EC 3.2.1.50) (N-acetyl-alpha-glucosaminidase) (NAG) [Cleaved into: Alpha-N-acetylglucosaminidase 82 kDa form;Alpha-N-acetylglucosaminidase 77 kDa form]	NAGLU	NAGLU UFHSD1
-0.210162	0.104605	-0.153768	0.291132	25.3647	25.1418						6.5703E-98	7	5	11	12	22.449	10	34.09	12	16.7	21.2	0.788387	0.807988	0.421271	0.410289	0.773299	0.798371	0.369411	0.325603	Q9NVD7;J3KNQ4;E9PS97;Q9NVD7-2;A0A087WZB5;Q9HBI1-3;Q9HBI1;Q9HBI1-2	Q9NVD7;J3KNQ4;E9PS97	Q9NVD7	Q9NVD7	Q9NVD7;J3KNQ4	Alpha-parvin	7;7;4;1;1;1;1;1	Alpha-parvin (Actopaxin) (CH-ILKBP) (Calponin-like integrin-linked kinase-binding protein) (Matrix-remodeling-associated protein 2)	PARVA	PARVA MXRA2
0.382391	0.643302	-0.458089	-0.0492031	25.969	25.9136						2.6191E-200	17	15	33	31	15.419	22	17.01	23	66.4	72.5	0.0718426	0.088595	0.964464	0.966747	0.0156035	0.0417695	0.891921	0.983038	P54920;M0R0Y2;M0R2M1;M0R058;M0R0I4;M0R027;M0R213;Q9H115-3;Q9H115-2;Q9H115;A0A087WZQ7;M0QZM9;M0QZN5;M0R031	P54920;M0R0Y2;M0R2M1	P54920	P54920	P54920	Alpha-soluble NSF attachment protein	18;15;14;8;7;6;5;3;3;3;3;1;1;1	Alpha-soluble NSF attachment protein (SNAP-alpha) (N-ethylmaleimide-sensitive factor attachment protein alpha)	NAPA	NAPA SNAPA
-0.380634	-0.0773911	-0.373383	0.0961269	22.1514	22.4654						2.3589E-70	3	3	3	3	32.386	3	14.645	3	15.2	15.2	0.791789	0.72312	0.797951	0.743571	0.822105	0.840537	0.899461	0.825504	P40222	P40222	P40222	P40222	P40222	Alpha-taxilin	3	Alpha-taxilin	TXLNA	TXLNA TXLN
-0.684735	-0.433643	-0.451642	-0.0385693	23.6106	23.4759						1.2805E-24	3	3	4	3	20.559	4	15.376	3	24	24	0.141911	0.0851607	0.951642	0.987811	0.15878	0.111887	0.950288	0.902741	F8W9U3;Q96IU4;B4DQI4;Q96IU4-2	F8W9U3;Q96IU4;B4DQI4	Q96IU4	Q96IU4	F8W9U3;Q96IU4	Alpha/beta hydrolase domain-containing protein 14B	3;3;2;1	Alpha/beta hydrolase domain-containing protein 14B (Abhydrolase domain-containing protein 14B) (EC 3.-.-.-) (CCG1-interacting factor B)	ABHD14B	ABHD14B CIB
-0.275385	0.0543624	-0.388318	0.0130691	24.9823	24.4293						1.1443E-31	8	8	10	12	9.7754	8	15.545	12	46.8	46.8	0.920495	0.914894	0.826869	0.907844	0.929509	0.918263	0.792145	0.883447	Q12904;Q12904-2;D6R937	Q12904;Q12904-2	Q12904	Q12904	Q12904;Q12904-2	Aminoacyl tRNA synthase complex-interacting multifunctional protein 1	8;8;2	Aminoacyl tRNA synthase complex-interacting multifunctional protein 1 (Multisynthase complex auxiliary component p43) [Cleaved into: Endothelial monocyte-activating polypeptide 2 (EMAP-2) (Endothelial monocyte-activating polypeptide II) (EMAP-II) (Small inducible cytokine subfamily E member 1)]	AIMP1	AIMP1 EMAP2 SCYE1
-0.411694	-0.0893747	-0.410256	-0.00681117	23.6342	23.5684						3.2848E-25	3	3	3	6	7.0317	3	22.267	6	15.9	15.9	0.698729	0.688948	0.869766	0.948042	0.630777	0.643514	0.972006	0.961339	Q13155;A8MU58;F8W950	Q13155;A8MU58;F8W950	Q13155	Q13155	Q13155	Aminoacyl tRNA synthase complex-interacting multifunctional protein 2	3;2;2	Aminoacyl tRNA synthase complex-interacting multifunctional protein 2 (Multisynthase complex auxiliary component p38) (Protein JTV-1)	AIMP2	AIMP2 JTV1 PRO0992
-0.212066	0.159887	-0.0273809	0.485221	26.5942	26.5432						5.5105E-159	22	22	28	33	11.357	24	12.262	29	48.5	46.8	0.792177	0.694442	0.262836	0.187734	0.664025	0.627299	0.179013	0.127654	Q9H4A4;A6NKB8;C9JMZ3;A0A087WUS4;A0A087WU27;H7C2T3	Q9H4A4;A6NKB8	Q9H4A4	Q9H4A4	Q9H4A4	Aminopeptidase B	23;20;9;8;8;2	Aminopeptidase B (AP-B) (EC 3.4.11.6) (Arginine aminopeptidase) (Arginyl aminopeptidase)	RNPEP	RNPEP APB
-0.769084	-0.346188	-1.04656	-0.554909	31.2145	31.9384						0	41	43	197	212	28.177	171	31.176	179	53.7	49.3	0.071409	0.165787	0.155313	0.19439	0.0520174	0.0892145	0.157228	0.160889	P15144;H0YKT6;H0YLZ8;H0YMC1	P15144	P15144	P15144	P15144	Aminopeptidase N	45;3;2;2	Aminopeptidase N (AP-N) (hAPN) (EC 3.4.11.2) (Alanyl aminopeptidase) (Aminopeptidase M) (AP-M) (Microsomal aminopeptidase) (Myeloid plasma membrane glycoprotein CD13) (gp150) (CD antigen CD13)	ANPEP	ANPEP APN CD13 PEPN
-0.868463	-0.568388	-0.770855	-0.258045	23.8128	23.9314						1.3891E-46	10	8	12	9	21.824	9	16.489	8	13	15.8	0.0280513	0.025181	0.462689	0.575216	0.0419509	0.042269	0.427287	0.527579	Q01433-3;Q01433-5;Q01433-2;Q01433-4;Q01433;H0Y360;E9PIJ1;H0YCL9;E9PJF6;H0YF16	Q01433-3;Q01433-5;Q01433-2;Q01433-4;Q01433;H0Y360	Q01433	Q01433	Q01433-3;Q01433-5;Q01433-2;Q01433-4;Q01433	AMP deaminase 2	10;10;10;10;10;9;2;2;1;1	AMP deaminase 2 (EC 3.5.4.6) (AMP deaminase isoform L)	AMPD2	AMPD2
0.992406	1.27739	0.81836	1.29743	20.9731	22.5257	0	0		0		7.4624E-21	3	5	3	5	26.162	3	8.3157	3	11.9	7.1	0.000732913	0.000623473	0.00123399	0.000713731	0.00281146	0.00367398	0.00210071	0.000564492	Q7Z5R6	Q7Z5R6	Q7Z5R6	Q7Z5R6	Q7Z5R6	Amyloid beta A4 precursor protein-binding family B member 1-interacting protein	5	Amyloid beta A4 precursor protein-binding family B member 1-interacting protein (APBB1-interacting protein 1) (Proline-rich EVH1 ligand 1) (PREL-1) (Proline-rich protein 73) (Rap1-GTP-interacting adapter molecule) (RIAM) (Retinoic acid-responsive proline-rich protein 1) (RARP-1)	APBB1IP	APBB1IP PREL1 RARP1 RIAM
0.736994	1.1107	0.307428	0.850399	22.3828	21.5319						2.5719E-20	3	1	3	2	9.8224	3	NaN	1	1.9	6.9	0.00659283	0.00298318	0.0505258	0.0246634	0.0148426	0.00898564	0.0906951	0.0460015	P05067-10;A0A0A0MRG2;P05067-3;P05067-4;P05067-5;P05067-6;E9PG40;P05067-7;P05067-11;P05067-8;P05067-9;P05067;H7C0V9;P05067-2	P05067-10;A0A0A0MRG2;P05067-3;P05067-4;P05067-5;P05067-6;E9PG40;P05067-7;P05067-11;P05067-8;P05067-9;P05067;H7C0V9	P05067	P05067	P05067-10;A0A0A0MRG2;P05067-3;P05067-4;P05067-5;P05067-6;E9PG40;P05067-7;P05067-11;P05067-8;P05067-9;P05067	Amyloid beta A4 protein	3;3;3;3;3;3;3;3;3;3;3;3;2;1	Amyloid beta A4 protein (ABPP) (APPI) (APP) (Alzheimer disease amyloid protein) (Cerebral vascular amyloid peptide) (CVAP) (PreA4) (Protease nexin-II) (PN-II) [Cleaved into: N-APP;Soluble APP-alpha (S-APP-alpha);Soluble APP-beta (S-APP-beta);C99;Beta-amyloid protein 42 (Beta-APP42);Beta-amyloid protein 40 (Beta-APP40);C83;P3(42);P3(40);C80;Gamma-secretase C-terminal fragment 59 (Amyloid intracell…	APP	APP A4 AD1
-0.392535	-0.0504576	-0.742507	-0.24255	25.4299	25.6502						1.4866E-144	21	18	24	28	11.377	21	17.455	23	29.7	34.7	0.755699	0.801869	0.506798	0.60174	0.717305	0.767703	0.492107	0.583981	Q9P0K7-4;Q9P0K7-3;Q9P0K7;Q9P0K7-2;D6RE17;D6RB27;D6R9G4;D6RBY4;D6REL2;D6R9G6;D6RF74;D6RB25;D6RBW6	Q9P0K7-4;Q9P0K7-3;Q9P0K7;Q9P0K7-2	Q9P0K7	Q9P0K7	Q9P0K7-4;Q9P0K7-3;Q9P0K7;Q9P0K7-2	Ankycorbin	23;23;23;23;3;2;2;2;2;2;2;1;1	Ankycorbin (Ankyrin repeat and coiled-coil structure-containing protein) (Novel retinal pigment epithelial cell protein) (Retinoic acid-induced protein 14)	RAI14	RAI14 KIAA1334 NORPEG
-0.0109337	0.519341	NaN	NaN	22.6207	NaN						1.6833E-05	2	0	3	NaN	61.578	3	NaN	0	0	2.2	0.433393	0.171648	1	1	0.530392	0.248795	1	1	F6XZD3;Q8N283	F6XZD3;Q8N283	Q8N283	Q8N283	F6XZD3;Q8N283	Ankyrin repeat domain-containing protein 35	2;2	Ankyrin repeat domain-containing protein 35	ANKRD35	ANKRD35
-0.249033	0.0953169	-0.400263	0.0954519	23.7124	24.0906						0	26	25	4	4	3.4167	4	5.1264	4	60.9	61.7	0.866641	0.827544	0.850171	0.744871	0.958858	0.914869	0.817133	0.693281	E5RK69;H0YC77	E5RK69	E5RK69	E5RK69	E5RK69	Annexin	26;2	Annexin	ANXA6	ANXA6
-0.465162	-0.103193	-0.429518	-0.00218015	31.1144	31.1391						0	24	24	105	117	20.454	94	21.695	107	68.5	68.5	0.549272	0.650322	0.907753	0.938662	0.575777	0.592541	0.828986	0.909633	P04083;Q5T3N1;Q5T3N0	P04083	P04083	P04083	P04083	Annexin A1	24;11;8	Annexin A1 (Annexin I) (Annexin-1) (Calpactin II) (Calpactin-2) (Chromobindin-9) (Lipocortin I) (Phospholipase A2 inhibitory protein) (p35)	ANXA1	ANXA1 ANX1 LPC1
-0.447131	-0.0862163	-0.457336	-0.00868222	26.7124	26.6998						3.3494E-136	13	13	29	30	22.97	24	15.462	26	33.1	33.1	0.5979	0.697897	0.962966	0.951833	0.633012	0.649969	0.890252	0.924559	P50995-2;P50995;H0Y6E1	P50995-2;P50995	P50995	P50995	P50995-2;P50995	Annexin A11	13;13;3	Annexin A11 (56 kDa autoantigen) (Annexin XI) (Annexin-11) (Calcyclin-associated annexin 50) (CAP-50)	ANXA11	ANXA11 ANX11
-0.420897	-0.0683169	-0.64939	-0.208394	32.3926	32.4562						0	29	28	153	168	20.831	131	16.754	146	73.5	75.5	0.671935	0.749372	0.665781	0.662062	0.720286	0.712848	0.708282	0.64844	P07355;P07355-2;H0YN42;H0YMD0;H0YMU9;A6NMY6;H0YKS4;H0YM50;H0YNP5;H0YMM1;H0YN28;H0YL33;H0YKZ7;H0YLV6;H0YMT9;H0YKX9;H0YKL9;H0YMW4;H0YNA0;H0YKV8;H0YN52;H0YMD9;H0YNB8;H0YKN4;H0YLE2	P07355;P07355-2;H0YN42;H0YMD0;H0YMU9;A6NMY6;H0YKS4;H0YM50	P07355	P07355	P07355	Annexin A2	29;28;23;22;22;20;18;18;14;13;12;12;11;11;11;11;10;10;9;9;7;7;5;5;2	Annexin A2 (Annexin II) (Annexin-2) (Calpactin I heavy chain) (Calpactin-1 heavy chain) (Chromobindin-8) (Lipocortin II) (Placental anticoagulant protein IV) (PAP-IV) (Protein I) (p36)	ANXA2	ANXA2 ANX2 ANX2L4 CAL1H LPC2D
NaN	NaN	0.552574	0.908275	NaN	21.4642						5.4929E-06	0	2	NaN	2	NaN	0	13.041	2	20.1	0	1	1	0.0102455	0.0166694	1	1	0.0270254	0.0338541	D6RFG5;P12429;D6RAZ8;D6RCA8;D6RA82	D6RFG5;P12429;D6RAZ8;D6RCA8;D6RA82	P12429	P12429	D6RFG5;P12429	Annexin A3	2;2;1;1;1	Annexin A3 (35-alpha calcimedin) (Annexin III) (Annexin-3) (Inositol 1,2-cyclic phosphate 2-phosphohydrolase) (Lipocortin III) (Placental anticoagulant protein III) (PAP-III)	ANXA3	ANXA3 ANX3
0.311271	0.639047	0.230326	0.687956	27.8543	27.821						6.7832E-245	18	17	46	39	10.947	37	10.169	35	54.5	54.9	0.106035	0.0907748	0.0778976	0.0667665	0.0292032	0.0431595	0.0387774	0.0348688	P09525;Q6P452;P09525-2	P09525;Q6P452;P09525-2	P09525	P09525	P09525	Annexin A4	18;17;16	Annexin A4 (35-beta calcimedin) (Annexin IV) (Annexin-4) (Carbohydrate-binding protein p33/p41) (Chromobindin-4) (Endonexin I) (Lipocortin IV) (P32.5) (PP4-X) (Placental anticoagulant protein II) (PAP-II) (Protein II)	ANXA4	ANXA4 ANX4
-0.168285	0.200002	-0.15748	0.268554	31.2007	31.2086						0	25	24	102	104	19.284	93	13.939	85	73.1	73.1	0.706429	0.61599	0.426642	0.443719	0.561604	0.539099	0.327612	0.369899	P08758;D6RBL5;D6RBE9;E9PHT9;D6RCN3	P08758;D6RBL5;D6RBE9	P08758	P08758	P08758	Annexin A5	25;19;15;11;1	Annexin A5 (Anchorin CII) (Annexin V) (Annexin-5) (Calphobindin I) (CBP-I) (Endonexin II) (Lipocortin V) (Placental anticoagulant protein 4) (PP4) (Placental anticoagulant protein I) (PAP-I) (Thromboplastin inhibitor) (Vascular anticoagulant-alpha) (VAC-alpha)	ANXA5	ANXA5 ANX5 ENX2 PP4
-0.122413	0.251204	-0.345674	0.122739	30.9917	31.0576						0	43	40	150	180	12.542	140	28.144	163	66.1	68.4	0.620436	0.52198	0.745054	0.692953	0.463232	0.436347	0.651888	0.634888	P08133;P08133-2;E7EMC6;E5RK63;E5RJF5;E5RI05;E5RFF0;E5RJR0;E5RIU8	P08133;P08133-2	P08133	P08133	P08133	Annexin A6	43;42;20;10;9;8;7;5;4	Annexin A6 (67 kDa calelectrin) (Annexin VI) (Annexin-6) (Calphobindin-II) (CPB-II) (Chromobindin-20) (Lipocortin VI) (Protein III) (p68) (p70)	ANXA6	ANXA6 ANX6
-0.295146	0.0174944	-0.3709	0.090447	26.1972	26.1737						8.1515E-158	15	12	25	21	18.59	21	16.281	20	28.8	35	0.961135	0.994448	0.793168	0.754529	0.875146	0.976955	0.703651	0.702872	P20073-2;P20073	P20073-2;P20073	P20073	P20073	P20073-2;P20073	Annexin A7	16;16	Annexin A7 (Annexin VII) (Annexin-7) (Synexin)	ANXA7	ANXA7 ANX7 SNX OK/SW-cl.95
-0.131503	0.206643	-0.743786	-0.251865	22.0614	20.7973						3.393E-30	5	6	6	7	37.654	5	57.03	6	12.4	8.9	0.637116	0.603385	0.50476	0.585729	0.680147	0.615269	0.546383	0.662112	Q9NW15;Q9NW15-2;Q9NW15-5;Q9NW15-4;Q9NW15-3;C9JA49;C9IYD3;C9JQC9;C9JPY2;C9J670;C9IZD0;C9JH90;H7C3N6	Q9NW15;Q9NW15-2;Q9NW15-5;Q9NW15-4;Q9NW15-3	Q9NW15	Q9NW15	Q9NW15	Anoctamin-10	7;6;6;4;4;3;3;3;3;3;2;2;1	Anoctamin-10 (Transmembrane protein 16K)	ANO10	ANO10 TMEM16K
-0.0471894	0.339251	-0.432163	0.0487942	21.8846	21.5818						9.0146E-10	3	2	4	4	9.3898	3	9.0997	3	3.8	6.2	0.490396	0.379456	0.912987	0.836265	0.544872	0.423662	0.90075	0.806989	Q4KMQ2-3;Q4KMQ2;Q4KMQ2-4;Q4KMQ2-2	Q4KMQ2-3;Q4KMQ2;Q4KMQ2-4;Q4KMQ2-2	Q4KMQ2	Q4KMQ2	Q4KMQ2-3;Q4KMQ2;Q4KMQ2-4;Q4KMQ2-2	Anoctamin-6	3;3;3;3	Anoctamin-6 (Small-conductance calcium-activated nonselective cation channel) (SCAN channel) (Transmembrane protein 16F)	ANO6	ANO6 TMEM16F
0.724999	1.08889	0.919912	1.42331	19.9917	20.3577		0		0		1.3796E-05	2	2	2	2	22.234	2	18.435	2	4.7	4.7	0.00723706	0.00361008	0.000493232	0.000211723	0.0175543	0.0130663	0.00279472	0.00116681	Q9H6X2-5;Q9H6X2;Q9H6X2-3;Q9H6X2-4;Q9H6X2-6;Q9H6X2-2	Q9H6X2-5;Q9H6X2;Q9H6X2-3;Q9H6X2-4;Q9H6X2-6;Q9H6X2-2	Q9H6X2	Q9H6X2	Q9H6X2-5;Q9H6X2	Anthrax toxin receptor 1	2;2;1;1;1;1	Anthrax toxin receptor 1 (Tumor endothelial marker 8)	ANTXR1	ANTXR1 ATR TEM8
0.252779	0.625364	-1.63433	-1.12051	22.4487	21.3127						3.2313E-31	4	4	5	6	22.437	4	19.724	4	10.4	10.4	0.1429	0.0980777	0.00391775	0.00688238	0.205811	0.157092	0.0063649	0.0143892	Q03518	Q03518	Q03518	Q03518	Q03518	Antigen peptide transporter 1	4	Antigen peptide transporter 1 (APT1) (ATP-binding cassette sub-family B member 2) (Peptide supply factor 1) (Peptide transporter PSF1) (PSF-1) (Peptide transporter TAP1) (Peptide transporter involved in antigen processing 1) (Really interesting new gene 4 protein)	TAP1	TAP1 ABCB2 PSF1 RING4 Y3
-0.377613	-0.0706635	-0.541072	-0.0645402	25.5054	25.9401						2.9869E-222	29	33	25	22	22.013	24	23.957	18	42.9	40.6	0.801025	0.742554	0.871144	0.936412	0.763537	0.704432	0.927925	0.949657	Q10567-2;Q10567;Q10567-3;Q10567-4;C9J1E7;H7C034	Q10567-2;Q10567;Q10567-3;Q10567-4;C9J1E7	Q10567	Q10567	Q10567-2;Q10567	AP-1 complex subunit beta-1	35;35;34;32;25;5	AP-1 complex subunit beta-1 (Adaptor protein complex AP-1 subunit beta-1) (Adaptor-related protein complex 1 subunit beta-1) (Beta-1-adaptin) (Beta-adaptin 1) (Clathrin assembly protein complex 1 beta large chain) (Golgi adaptor HA1/AP1 adaptin beta subunit)	AP1B1	AP1B1 ADTB1 BAM22 CLAPB2
-0.398018	-0.104092	-0.679388	-0.20073	25.2487	25.5762						1.3711E-151	15	15	24	18	13.731	20	15.719	16	27.6	27.6	0.739242	0.647839	0.612401	0.675923	0.700562	0.604281	0.604422	0.662191	O43747;O43747-2;H3BR36;H3BUN9;H3BNR4;B3KNW1;H3BNN2;H3BRM7;H3BN71;B4DGE1	O43747;O43747-2	O43747	O43747	O43747;O43747-2	AP-1 complex subunit gamma-1	15;15;2;2;2;2;1;1;1;1	AP-1 complex subunit gamma-1 (Adaptor protein complex AP-1 subunit gamma-1) (Adaptor-related protein complex 1 subunit gamma-1) (Clathrin assembly protein complex 1 gamma-1 large chain) (Gamma1-adaptin) (Golgi adaptor HA1/AP1 adaptin subunit gamma-1)	AP1G1	AP1G1 ADTG CLAPG1
-0.322018	0.000576887	-0.556627	-0.0607132	23.562	24.1956						1.2474E-44	9	12	9	14	13.375	9	21.344	12	38.3	29.3	0.97465	0.956082	0.840745	0.943974	0.860558	0.866323	0.849675	0.947147	Q9BXS5;Q9BXS5-2;E7ENJ6;K7EJL1;K7EPJ8;A0A087WZX7;K7ENA7;K7EQX3;K7ER75;Q9Y6Q5;Q9Y6Q5-2;K7EK69;K7EQ90;K7ERH5;K7EL08;K7EPR4;K7EJJ1;K7EMG5	Q9BXS5;Q9BXS5-2;E7ENJ6;K7EJL1	Q9BXS5	Q9BXS5	Q9BXS5;Q9BXS5-2	AP-1 complex subunit mu-1	12;12;11;10;3;3;3;3;2;2;2;1;1;1;1;1;1;1	AP-1 complex subunit mu-1 (AP-mu chain family member mu1A) (Adaptor protein complex AP-1 subunit mu-1) (Adaptor-related protein complex 1 subunit mu-1) (Clathrin assembly protein complex 1 mu-1 medium chain 1) (Clathrin coat assembly protein AP47) (Clathrin coat-associated protein AP47) (Golgi adaptor HA1/AP1 adaptin mu-1 subunit) (Mu-adaptin 1) (Mu1A-adaptin)	AP1M1	AP1M1 CLTNM
-0.402111	-0.172165	-0.446502	-0.0944181	20.785	21.1375						2.2232E-22	2	2	2	2	19.771	2	5.8803	2	15.8	15.8	0.727035	0.472751	0.941427	0.877619	0.768297	0.603862	0.924845	0.942121	P61966;H7C1E4;P61966-2	P61966;H7C1E4;P61966-2	P61966	P61966	P61966;H7C1E4	AP-1 complex subunit sigma-1A	2;2;1	AP-1 complex subunit sigma-1A (Adaptor protein complex AP-1 subunit sigma-1A) (Adaptor-related protein complex 1 subunit sigma-1A) (Clathrin assembly protein complex 1 sigma-1A small chain) (Clathrin coat assembly protein AP19) (Golgi adaptor HA1/AP1 adaptin sigma-1A subunit) (HA1 19 kDa subunit) (Sigma 1a subunit of AP-1 clathrin) (Sigma-adaptin 1A) (Sigma1A-adaptin)	AP1S1	AP1S1 AP19 CLAPS1
-0.303205	0.0585242	-0.549008	-0.0561461	28.3003	28.5995						8.6743E-290	33	35	72	70	19.216	61	16.825	62	52.9	48.6	0.977744	0.905951	0.855608	0.953006	0.896382	0.872514	0.911425	0.96792	O95782-2;O95782;M0R2D9	O95782-2;O95782	O95782	O95782	O95782-2;O95782	AP-2 complex subunit alpha-1	35;35;1	AP-2 complex subunit alpha-1 (100 kDa coated vesicle protein A) (Adaptor protein complex AP-2 subunit alpha-1) (Adaptor-related protein complex 2 subunit alpha-1) (Alpha-adaptin A) (Alpha1-adaptin) (Clathrin assembly protein complex 2 alpha-A large chain) (Plasma membrane adaptor HA2/AP2 adaptin alpha A subunit)	AP2A1	AP2A1 ADTAA CLAPA1
-0.467334	-0.144186	-0.629791	-0.124629	25.9425	26.1284						1.4294E-217	25	26	33	28	18.917	29	8.4691	23	39.5	38.8	0.543547	0.541442	0.701616	0.818852	0.569049	0.46442	0.746823	0.820261	O94973;E9PR62;H0YEG0;E9PNC4;E9PQP4;E9PPY8	O94973	O94973	O94973	O94973	AP-2 complex subunit alpha-2	29;8;5;4;3;1	AP-2 complex subunit alpha-2 (100 kDa coated vesicle protein C) (Adaptor protein complex AP-2 subunit alpha-2) (Adaptor-related protein complex 2 subunit alpha-2) (Alpha-adaptin C) (Alpha2-adaptin) (Clathrin assembly protein complex 2 alpha-C large chain) (Huntingtin yeast partner J) (Huntingtin-interacting protein 9) (HIP-9) (Huntingtin-interacting protein J) (Plasma membrane adaptor HA2/AP2 ada…	AP2A2	AP2A2 ADTAB CLAPA2 HIP9 HYPJ KIAA0899
-0.339217	0.0144981	-0.625311	-0.131471	28.3582	28.8304						0	40	41	104	104	18.019	92	21.603	84	55.3	55.2	0.920414	0.998688	0.709906	0.80567	0.991974	0.98462	0.755727	0.805765	P63010;P63010-2;P63010-3;A0A087X253;A0A087WU93;A0A087WZQ6;A0A087WYD1;K7ERB2;K7EN71;K7EJ01;K7EJX1;A0A087WXS3;K7EKZ5	P63010;P63010-2;P63010-3;A0A087X253;A0A087WU93;A0A087WZQ6;A0A087WYD1	P63010	P63010	P63010;P63010-2	AP-2 complex subunit beta	41;41;39;37;27;27;23;8;7;6;3;1;1	AP-2 complex subunit beta (AP105B) (Adaptor protein complex AP-2 subunit beta) (Adaptor-related protein complex 2 subunit beta) (Beta-2-adaptin) (Beta-adaptin) (Clathrin assembly protein complex 2 beta large chain) (Plasma membrane adaptor HA2/AP2 adaptin beta subunit)	AP2B1	AP2B1 ADTB2 CLAPB1
-0.360823	0.0147838	-0.553807	-0.108208	24.3311	24.1271						2.2319E-79	8	7	19	21	16.203	17	23.837	19	23.6	25.2	0.852832	0.999563	0.846239	0.850691	0.816576	0.98063	0.855592	0.847743	Q96CW1-2;A0A087WY71;Q96CW1;E9PFW3;C9JJ47;H7C4C3;C9JTK4;C9JGT8	Q96CW1-2;A0A087WY71;Q96CW1;E9PFW3;C9JJ47	Q96CW1	Q96CW1	Q96CW1-2;A0A087WY71;Q96CW1;E9PFW3	AP-2 complex subunit mu	8;8;8;8;4;1;1;1	AP-2 complex subunit mu (AP-2 mu chain) (Adaptin-mu2) (Adaptor protein complex AP-2 subunit mu) (Adaptor-related protein complex 2 subunit mu) (Clathrin assembly protein complex 2 mu medium chain) (Clathrin coat assembly protein AP50) (Clathrin coat-associated protein AP50) (HA2 50 kDa subunit) (Plasma membrane adaptor AP-2 50 kDa protein)	AP2M1	AP2M1 CLAPM1 KIAA0109
-0.291822	0.0416635	-0.373234	0.104873	25.3494	25.6267						2.3092E-94	18	16	20	21	18.021	19	18.226	19	23.3	24.8	0.954289	0.94224	0.797663	0.7268	0.96956	0.948976	0.760898	0.67248	O00203-3;O00203;H0YBD0;Q13367;Q13367-4;F5GWU4;Q13367-3;F5GYB0	O00203-3;O00203	O00203	O00203	O00203-3;O00203	AP-3 complex subunit beta-1	21;21;4;3;3;2;2;1	AP-3 complex subunit beta-1 (Adaptor protein complex AP-3 subunit beta-1) (Adaptor-related protein complex 3 subunit beta-1) (Beta-3A-adaptin) (Clathrin assembly protein complex 3 beta-1 large chain)	AP3B1	AP3B1 ADTB3A
-0.334371	-0.00956784	-0.570657	-0.139363	18.6919	16.65						3.4854E-05	3	2	3	2	20.808	2	19.024	2	15.8	21.2	0.935671	0.925106	0.813525	0.790535	0.940564	0.986054	0.849281	0.859803	A0A087WYN6;O14617-4;O14617;O14617-5	A0A087WYN6;O14617-4;O14617;O14617-5	O14617	O14617	A0A087WYN6;O14617-4;O14617;O14617-5	AP-3 complex subunit delta-1	3;3;3;3	AP-3 complex subunit delta-1 (AP-3 complex subunit delta) (Adaptor-related protein complex 3 subunit delta-1) (Delta-adaptin)	AP3D1	AP3D1 PRO0039
-0.551247	-0.161524	-0.30463	0.0384361	20.8469	22.6485						1.054E-09	1	2	1	4	NaN	1	15.885	3	12	5.5	0.347276	0.498295	0.668923	0.856907	0.435957	0.62896	0.766855	0.947801	Q9Y2T2	Q9Y2T2	Q9Y2T2	Q9Y2T2	Q9Y2T2	AP-3 complex subunit mu-1	2	AP-3 complex subunit mu-1 (AP-3 adaptor complex mu3A subunit) (Adaptor-related protein complex 3 subunit mu-1) (Mu-adaptin 3A) (Mu3A-adaptin)	AP3M1	AP3M1
-1.29619	-1.0015	-0.316133	0.158337	21.353	20.8542	0		0			4.1254E-06	2	1	2	1	10.317	2	NaN	1	1.9	3.9	9.98117176654086E-05	9.58766239144032E-05	0.689959	0.627362	0.00137984	0.00097205	0.710969	0.628667	A0A087WUK0;Q2M2I8-2;Q2M2I8;E9PG46	A0A087WUK0;Q2M2I8-2;Q2M2I8;E9PG46	Q2M2I8	Q2M2I8	A0A087WUK0;Q2M2I8-2;Q2M2I8	AP2-associated protein kinase 1	2;2;2;1	AP2-associated protein kinase 1 (EC 2.7.11.1) (Adaptor-associated kinase 1)	AAK1	AAK1 KIAA1048
-0.258943	0.139076	-0.654059	-0.154378	23.8395	22.6194						5.731E-07	2	4	2	4	NaN	1	52.302	2	1.2	0.5	0.886834	0.736541	0.657352	0.76196	0.977964	0.829856	0.598752	0.695765	A0A087WTM7;P04114;A8MUN2	A0A087WTM7;P04114;A8MUN2	P04114	P04114	A0A087WTM7;P04114	Apolipoprotein B-100	4;4;3	Apolipoprotein B-100 (Apo B-100) [Cleaved into: Apolipoprotein B-48 (Apo B-48)]	APOB	APOB
-0.202655	0.148088	-0.135237	0.348799	23.184	21.1294						0.00068103	2	1	3	1	49.336	3	NaN	1	5.1	7.6	0.773491	0.718205	0.395061	0.331977	0.869929	0.81256	0.45095	0.368302	J3KQL8;Q9BQE5	J3KQL8;Q9BQE5	J3KQL8	J3KQL8	J3KQL8	Apolipoprotein L2	2;1	Apolipoprotein L2	APOL2	APOL2
-0.324401	0.0340749	-0.778605	-0.310271	24.1057	23.4721						1.2056E-57	6	5	8	6	28.293	8	18.674	5	19.1	21.6	0.967124	0.958616	0.451013	0.490132	0.934241	0.967369	0.41702	0.451482	Q9BZZ5-3;Q9BZZ5-2;G3V1C3;Q9BZZ5;Q9BZZ5-6;Q9BZZ5-1;Q9BZZ5-5;E9PQK6;H0YER7	Q9BZZ5-3;Q9BZZ5-2;G3V1C3;Q9BZZ5;Q9BZZ5-6;Q9BZZ5-1;Q9BZZ5-5	Q9BZZ5	Q9BZZ5	Q9BZZ5-3;Q9BZZ5-2;G3V1C3;Q9BZZ5	Apoptosis inhibitor 5	6;6;6;6;5;4;4;2;2	Apoptosis inhibitor 5 (API-5) (Antiapoptosis clone 11 protein) (AAC-11) (Cell migration-inducing gene 8 protein) (Fibroblast growth factor 2-interacting factor) (FIF) (Protein XAGL)	API5	API5 MIG8
-0.288664	-0.0429918	-0.0153596	0.38416	22.1648	22.7082						1.0146E-41	2	3	4	3	3.8141	2	19.184	3	28	15.9	0.947788	0.824099	0.250259	0.289086	0.958419	0.931536	0.311365	0.320047	Q07812-5;Q07812-7;Q07812-8;Q07812;Q07812-2;K4JQN1	Q07812-5;Q07812-7;Q07812-8;Q07812;Q07812-2	Q07812	Q07812	Q07812-5;Q07812-7;Q07812-8;Q07812;Q07812-2	Apoptosis regulator BAX	3;3;3;3;3;1	Apoptosis regulator BAX (Bcl-2-like protein 4) (Bcl2-L-4)	BAX	BAX BCL2L4
0.0576928	0.400319	-0.225194	0.253505	25.3148	25.5895						2.789E-128	13	15	18	27	14.321	18	11.772	25	36	35.5	0.336656	0.296306	0.531368	0.466839	0.267957	0.248091	0.481126	0.384394	O95831-3;O95831;O95831-6;O95831-4;O95831-2;E9PMA0;O95831-5	O95831-3;O95831;O95831-6;O95831-4	O95831	O95831	O95831-3;O95831	Apoptosis-inducing factor 1, mitochondrial	15;15;8;8;7;6;5	Apoptosis-inducing factor 1, mitochondrial (EC 1.1.1.-) (Programmed cell death protein 8)	AIFM1	AIFM1 AIF PDCD8
-0.350118	-0.0217604	NaN	NaN	20.9172	NaN						1.2536E-15	3	0	3	NaN	10.884	3	NaN	0	0	4.8	0.886214	0.888031	1	1	0.899959	0.988229	1	1	S4R3H4;E7EQT4;Q9UKV3-5;Q9UKV3;A0A087WYN3;G3V3B0;Q9UKV3-3;Q9UKV3-2	S4R3H4;E7EQT4;Q9UKV3-5;Q9UKV3	Q9UKV3	Q9UKV3	S4R3H4;E7EQT4;Q9UKV3-5;Q9UKV3	Apoptotic chromatin condensation inducer in the nucleus	3;3;3;3;1;1;1;1	Apoptotic chromatin condensation inducer in the nucleus (Acinus)	ACIN1	ACIN1 ACINUS KIAA0670
-0.510375	-0.198295	-0.683182	-0.297325	22.1941	22.6834						5.7579E-21	3	3	5	5	13.576	4	36.235	5	13.4	13.4	0.436588	0.413191	0.605786	0.510575	0.518101	0.544227	0.553225	0.469747	P52594-2;P52594-3;P52594;P52594-4;C9J2I0;B8ZZY2	P52594-2;P52594-3;P52594;P52594-4	P52594	P52594	P52594-2;P52594-3;P52594;P52594-4	Arf-GAP domain and FG repeat-containing protein 1	3;3;3;3;1;1	Arf-GAP domain and FG repeat-containing protein 1 (HIV-1 Rev-binding protein) (Nucleoporin-like protein RIP) (Rev-interacting protein) (Rev/Rex activation domain-binding protein)	AGFG1	AGFG1 HRB RAB RIP
-0.126344	0.162468	-0.407842	0.0494913	22.1725	21.7789						1.2334E-31	4	3	4	4	49.524	4	15.411	4	5.7	7.3	0.627627	0.689284	0.865025	0.83488	0.671506	0.686613	0.860102	0.80581	A0A087X1H5;Q15057;H7C3K3;C9J8L1;H7C3Q8	A0A087X1H5;Q15057	Q15057	Q15057	A0A087X1H5;Q15057	Arf-GAP with coiled-coil, ANK repeat and PH domain-containing protein 2	6;6;2;1;1	Arf-GAP with coiled-coil, ANK repeat and PH domain-containing protein 2 (Centaurin-beta-2) (Cnt-b2)	ACAP2	ACAP2 CENTB2 KIAA0041
-0.369744	-0.0599461	-0.25515	0.216113	21.4516	22.5287						2.1592E-22	2	5	2	5	7.9685	2	9.2584	3	6.6	2.9	0.825213	0.77385	0.581537	0.527077	0.84973	0.886497	0.67526	0.587232	A0A0A0MRE5;Q9ULH1;Q9ULH1-2;H0YBF7;E5RHD7;H0YBY9	A0A0A0MRE5;Q9ULH1;Q9ULH1-2;H0YBF7	Q9ULH1	Q9ULH1	A0A0A0MRE5;Q9ULH1;Q9ULH1-2	Arf-GAP with SH3 domain, ANK repeat and PH domain-containing protein 1	5;5;5;3;2;2	Arf-GAP with SH3 domain, ANK repeat and PH domain-containing protein 1 (130 kDa phosphatidylinositol 4,5-bisphosphate-dependent ARF1 GTPase-activating protein) (ADP-ribosylation factor-directed GTPase-activating protein 1) (ARF GTPase-activating protein 1) (Development and differentiation-enhancing factor 1) (DEF-1) (Differentiation-enhancing factor 1) (PIP2-dependent ARF1 GAP)	ASAP1	ASAP1 DDEF1 KIAA1249
-0.224317	0.103934	-0.341208	0.123666	22.9275	23.2326						4.9803E-41	4	7	4	8	11.857	3	13.035	6	29	18	0.816681	0.809397	0.736632	0.691212	0.91133	0.898019	0.836816	0.768403	P53367;P53367-2;P53367-3	P53367;P53367-2;P53367-3	P53367	P53367	P53367	Arfaptin-1	7;6;4	Arfaptin-1 (ADP-ribosylation factor-interacting protein 1)	ARFIP1	ARFIP1
-0.320828	0.0278618	-0.395018	0.0500489	26.2939	26.325						8.671E-269	24	25	36	39	11.268	31	17.073	35	49.1	47.9	0.97841	0.972037	0.839921	0.833772	0.943061	0.950456	0.754465	0.791328	P54136;P54136-2;E5RJM9;E5RH09;E5RI24	P54136;P54136-2	P54136	P54136	P54136	Arginine--tRNA ligase, cytoplasmic	25;21;6;5;1	Arginine--tRNA ligase, cytoplasmic (EC 6.1.1.19) (Arginyl-tRNA synthetase) (ArgRS)	RARS	RARS
-1.10874	-0.788514	-1.33533	-0.886059	25.3065	25.331	0		0			3.2175E-131	8	8	15	15	12.508	13	15.557	12	29.1	29.1	0.00164149	0.00204646	0.032344	0.0339915	0.000964687	0.000773021	0.023001	0.0243962	P00966;Q5T6L6;Q5T6L5	P00966;Q5T6L6;Q5T6L5	P00966	P00966	P00966	Argininosuccinate synthase	8;5;4	Argininosuccinate synthase (EC 6.3.4.5) (Citrulline--aspartate ligase)	ASS1	ASS1 ASS
-0.680659	-0.362714	-0.311685	-0.0233138	19.4932	21.544						6.3791E-07	1	3	1	3	NaN	1	21.45	3	11.5	2.9	0.146344	0.147256	0.681796	0.981515	0.230369	0.247065	0.703962	0.930834	Q9P291;A0A087WTL2	Q9P291	Q9P291	Q9P291	Q9P291	Armadillo repeat-containing X-linked protein 1	3;1	Armadillo repeat-containing X-linked protein 1 (ARM protein lost in epithelial cancers on chromosome X 1) (Protein ALEX1)	ARMCX1	ARMCX1 ALEX1 AD032
-0.389338	0.0223323	-0.449217	0.0989585	21.6098	22.403						2.5794E-48	4	4	4	4	21.066	3	34.705	4	12.2	9.8	0.765345	0.983989	0.946823	0.738128	0.800183	0.929042	0.954714	0.819584	Q7L311;A0A0A6YYR4;A0A0B4J1X4;Q5H9E0;Q5H9E1	Q7L311	Q7L311	Q7L311	Q7L311	Armadillo repeat-containing X-linked protein 2	5;1;1;1;1	Armadillo repeat-containing X-linked protein 2 (ARM protein lost in epithelial cancers on chromosome X 2) (Protein ALEX2)	ARMCX2	ARMCX2 ALEX2 KIAA0512
-0.0532841	0.240131	-0.213588	0.154713	24.2667	23.4525						6.6571E-104	9	8	9	8	13.001	8	17.846	8	29	32.5	0.500359	0.54167	0.512538	0.633918	0.442394	0.504314	0.601812	0.705519	Q9UH62;H3BV87;H3BM63	Q9UH62	Q9UH62	Q9UH62	Q9UH62	Armadillo repeat-containing X-linked protein 3	9;2;1	Armadillo repeat-containing X-linked protein 3 (ARM protein lost in epithelial cancers on chromosome X 3) (Protein ALEX3)	ARMCX3	ARMCX3 ALEX3 BM-017 UNQ2517/PRO6007
-0.373907	-0.00955338	-0.747076	-0.259737	24.3911	24.3966						1.064E-61	6	7	9	13	15.912	9	19.828	9	27.2	23.2	0.812395	0.92515	0.499543	0.572354	0.77516	0.9002	0.484434	0.553134	P15289-2;P15289;A0A0C4DFZ2	P15289-2;P15289;A0A0C4DFZ2	P15289	P15289	P15289-2;P15289;A0A0C4DFZ2	Arylsulfatase A	7;7;7	Arylsulfatase A (ASA) (EC 3.1.6.8) (Cerebroside-sulfatase) [Cleaved into: Arylsulfatase A component B;Arylsulfatase A component C]	ARSA	ARSA
-0.235365	0.0825663	-0.906386	-0.517565	23.7166	23.788						2.2293E-40	6	6	8	9	23.63	7	20.598	5	17.6	17.6	0.838933	0.854563	0.28375	0.228223	0.932545	0.93987	0.269411	0.217139	P15848;P15848-2	P15848;P15848-2	P15848	P15848	P15848	Arylsulfatase B	6;5	Arylsulfatase B (ASB) (EC 3.1.6.12) (N-acetylgalactosamine-4-sulfatase) (G4S)	ARSB	ARSB
-0.279091	0.0720372	-0.246755	0.239276	26.7613	26.5336						5.2986E-194	17	17	35	34	14.991	34	14.295	30	42.9	42.9	0.928105	0.877006	0.567256	0.489302	0.833121	0.838509	0.466269	0.41681	O43776;K7EJ19;K7EIU7;K7EPK2;K7EQ35;O43776-2;K7EMQ6	O43776	O43776	O43776	O43776	Asparagine--tRNA ligase, cytoplasmic	17;3;3;3;3;3;2	Asparagine--tRNA ligase, cytoplasmic (EC 6.1.1.22) (Asparaginyl-tRNA synthetase) (AsnRS)	NARS	NARS
-0.221573	0.0809305	-0.309413	0.138814	25.803	25.6053						6.0964E-92	12	10	24	25	17.97	20	19.038	23	40.2	47	0.811175	0.858043	0.67764	0.66301	0.687214	0.816288	0.633486	0.599694	P17174;P17174-2	P17174;P17174-2	P17174	P17174	P17174	Aspartate aminotransferase, cytoplasmic	12;11	Aspartate aminotransferase, cytoplasmic (cAspAT) (EC 2.6.1.1) (EC 2.6.1.3) (Cysteine aminotransferase, cytoplasmic) (Cysteine transaminase, cytoplasmic) (cCAT) (Glutamate oxaloacetate transaminase 1) (Transaminase A)	GOT1	GOT1
-0.00219453	0.323889	-0.164141	0.25181	27.4341	26.8347						1.1026E-166	13	12	25	32	10.945	21	11.253	25	41.4	43	0.42025	0.402442	0.436378	0.469485	0.2565	0.31179	0.336927	0.396312	P00505;P00505-2	P00505;P00505-2	P00505	P00505	P00505	Aspartate aminotransferase, mitochondrial	13;11	Aspartate aminotransferase, mitochondrial (mAspAT) (EC 2.6.1.1) (EC 2.6.1.7) (Fatty acid-binding protein) (FABP-1) (Glutamate oxaloacetate transaminase 2) (Kynurenine aminotransferase 4) (Kynurenine aminotransferase IV) (Kynurenine--oxoglutarate transaminase 4) (Kynurenine--oxoglutarate transaminase IV) (Plasma membrane-associated fatty acid-binding protein) (FABPpm) (Transaminase A)	GOT2	GOT2
-0.252071	0.105946	-0.485802	-0.0421746	25.7538	25.2973						1.1134E-130	13	13	32	28	58.073	27	22.875	26	35.1	35.1	0.872823	0.805174	0.9804	0.980668	0.763517	0.754626	1	0.98626	P14868;P14868-2;C9J7S3;C9JLC1;H7BZ35;C9JQM9;H7C278	P14868;P14868-2	P14868	P14868	P14868	Aspartate--tRNA ligase, cytoplasmic	13;12;5;5;5;4;3	Aspartate--tRNA ligase, cytoplasmic (EC 6.1.1.12) (Aspartyl-tRNA synthetase) (AspRS) (Cell proliferation-inducing gene 40 protein)	DARS	DARS PIG40
-0.0688162	0.25544	-0.0904496	0.35682	22.6381	23.0036						2.3645E-15	3	3	4	5	20.685	4	12.74	5	13.9	13.9	0.526227	0.514546	0.335911	0.321905	0.625958	0.615637	0.408501	0.357101	E7EMB6;Q9ULA0;E7ETB3;C9JBE1;C9J1E2;F8WAN0	E7EMB6;Q9ULA0;E7ETB3;C9JBE1	Q9ULA0	Q9ULA0	E7EMB6;Q9ULA0;E7ETB3	Aspartyl aminopeptidase	3;3;3;2;1;1	Aspartyl aminopeptidase (EC 3.4.11.21)	DNPEP	DNPEP ASPEP DAP
-0.854962	-0.461482	-1.2051	-0.725017	27.7482	28.2844						2.5034E-263	21	22	52	68	19.22	44	21.817	60	40.5	38.1	0.0321066	0.067499	0.0694	0.0853972	0.0196011	0.0243204	0.0672954	0.061962	Q12797-10;Q12797;E5RHK2;E5RG29;Q12797-9;Q12797-6;A0A0A0MSK8;Q12797-5;Q12797-8;Q12797-2;E5RG56;E5RHJ2;G3XAN5;A0A087WUJ2;A0A087WW51;Q12797-7;Q12797-4;Q12797-3	Q12797-10;Q12797	Q12797	Q12797	Q12797-10;Q12797	Aspartyl/asparaginyl beta-hydroxylase	23;23;2;2;2;2;2;2;2;2;2;1;1;1;1;1;1;1	Aspartyl/asparaginyl beta-hydroxylase (EC 1.14.11.16) (Aspartate beta-hydroxylase) (ASP beta-hydroxylase) (Peptide-aspartate beta-dioxygenase)	ASPH	ASPH BAH
-0.537278	-0.26169	-0.353247	0.0174944	23.201	22.3189						2.2284E-117	8	4	11	5	31.284	6	9.3678	3	13.9	25.5	0.376402	0.288423	0.759404	0.898925	0.364029	0.30448	0.860157	0.992658	Q9UBB4;Q9UBB4-2;B1AHE4;B1AHE3;H0Y7N2	Q9UBB4;Q9UBB4-2	Q9UBB4	Q9UBB4	Q9UBB4	Ataxin-10	8;6;3;1;1	Ataxin-10 (Brain protein E46 homolog) (Spinocerebellar ataxia type 10 protein)	ATXN10	ATXN10 SCA10
-0.752437	-0.314822	-0.575228	0.0284277	22.1233	21.4154						0.00043975	2	1	2	1	7.9773	2	NaN	1	2.4	4	0.0824013	0.205694	0.804704	0.876945	0.151982	0.318769	0.840742	0.841619	Q8WWM7-6;Q8WWM7-8;Q8WWM7-5;Q8WWM7-4;Q8WWM7-9;Q8WWM7-2;Q8WWM7;Q8WWM7-3;H3BSK9;Q8WWM7-7;H3BUF6	Q8WWM7-6;Q8WWM7-8;Q8WWM7-5;Q8WWM7-4;Q8WWM7-9;Q8WWM7-2;Q8WWM7;Q8WWM7-3;H3BSK9;Q8WWM7-7;H3BUF6	Q8WWM7	Q8WWM7	Q8WWM7-6;Q8WWM7-8;Q8WWM7-5;Q8WWM7-4;Q8WWM7-9;Q8WWM7-2;Q8WWM7;Q8WWM7-3	Ataxin-2-like protein	2;2;2;2;2;2;2;2;1;1;1	Ataxin-2-like protein (Ataxin-2 domain protein) (Ataxin-2-related protein)	ATXN2L	ATXN2L A2D A2LG A2LP A2RP
-0.486267	-0.143691	-0.896711	-0.437232	27.3651	27.4455						1.1029E-250	17	18	37	45	10.846	34	14.455	40	56.7	52.9	0.494947	0.542699	0.294712	0.31469	0.51206	0.465867	0.306801	0.279798	Q6DD88;F5H6I7;F5GWF8	Q6DD88;F5H6I7	Q6DD88	Q6DD88	Q6DD88	Atlastin-3	18;17;6	Atlastin-3 (EC 3.6.5.-)	ATL3	ATL3
-0.215328	0.106616	-0.529385	-0.120404	25.0618	25.7855						2.4489E-67	9	9	11	12	13.106	10	6.7184	10	43.4	46.1	0.798683	0.803769	0.894113	0.827017	0.785428	0.79365	0.95228	0.829242	P24539;Q5QNZ2	P24539;Q5QNZ2	P24539	P24539	P24539	ATP synthase F(0) complex subunit B1, mitochondrial	10;8	ATP synthase F(0) complex subunit B1, mitochondrial (ATP synthase proton-transporting mitochondrial F(0) complex subunit B1) (ATP synthase subunit b) (ATPase subunit b)	ATP5F1	ATP5F1
-0.0569864	0.315334	-0.543089	-0.0519076	22.5173	21.8978						3.2852E-07	1	1	3	3	19.394	3	17.414	3	4.4	4.4	0.506463	0.415596	0.867191	0.961393	0.605831	0.515792	0.90112	0.980586	P00846	P00846	P00846	P00846	P00846	ATP synthase subunit a	1	ATP synthase subunit a (F-ATPase protein 6)	MT-ATP6	MT-ATP6 ATP6 ATPASE6 MTATP6
-0.253395	0.070252	-0.54555	-0.0890218	29.8663	29.8308						0	23	22	94	106	18.253	83	13.83	84	48.5	49.7	0.875519	0.880821	0.86237	0.888198	0.766888	0.842985	0.91861	0.896579	P25705;P25705-2;P25705-3;K7EK77;K7ERX7;K7EQH4;K7EJP1;K7ENJ4;K7ESA0	P25705;P25705-2;P25705-3	P25705	P25705	P25705	ATP synthase subunit alpha, mitochondrial	23;22;20;11;9;7;7;5;2	ATP synthase subunit alpha, mitochondrial	ATP5A1	ATP5A1 ATP5A ATP5AL2 ATPM
-0.249308	0.0870554	-0.576368	-0.113177	30.3618	30.3379						0	24	24	146	150	21.349	136	16.659	138	71.1	71.1	0.867199	0.84503	0.802509	0.841028	0.756495	0.801069	0.854874	0.844657	P06576;H0YH81;F8W079;F8W0P7;H0YI37	P06576;H0YH81;F8W079	P06576	P06576	P06576	ATP synthase subunit beta, mitochondrial	24;20;13;9;7	ATP synthase subunit beta, mitochondrial (EC 3.6.3.14)	ATP5B	ATP5B ATPMB ATPSB
-0.215781	0.0553346	-0.572201	-0.181902	23.2462	23.9297						1.6224E-29	6	7	7	10	12.108	6	13.559	8	59.6	46.6	0.799586	0.912804	0.810544	0.710436	0.89498	0.993431	0.734901	0.649151	O75947;O75947-2;F5H608	O75947;O75947-2;F5H608	O75947	O75947	O75947	ATP synthase subunit d, mitochondrial	7;6;4	ATP synthase subunit d, mitochondrial (ATPase subunit d)	ATP5H	ATP5H My032
-0.133844	0.1137	-0.54867	-0.149217	22.1988	22.3376						2.7151E-25	2	2	2	2	3.5465	2	2.316	2	49	49	0.641442	0.788953	0.856268	0.771748	0.684083	0.768726	0.775881	0.704641	P56134-4;C9JJT5;P56134-3;P56134-2;P56134;C9JU26;G3V325	P56134-4;C9JJT5;P56134-3;P56134-2;P56134;C9JU26;G3V325	P56134	P56134	P56134-4;C9JJT5;P56134-3;P56134-2;P56134;C9JU26;G3V325	ATP synthase subunit f, mitochondrial	2;2;2;2;2;2;2	ATP synthase subunit f, mitochondrial	ATP5J2	ATP5J2 ATP5JL
-0.148241	0.165944	-0.346298	0.0673633	25.6819	25.7118						1.6557E-39	7	7	16	15	11.313	14	17.769	12	25.5	25.5	0.66831	0.682358	0.746232	0.799551	0.632963	0.658456	0.706087	0.756624	P36542	P36542	P36542	P36542	P36542	ATP synthase subunit gamma, mitochondrial	7	ATP synthase subunit gamma, mitochondrial (F-ATPase gamma subunit)	ATP5C1	ATP5C1 ATP5C ATP5CL1
-0.39994	-0.0889144	-0.680105	-0.245164	25.6845	26.1812						2.9196E-87	8	8	10	11	12.108	10	10.797	11	54.5	54.5	0.733503	0.69025	0.611149	0.597227	0.69473	0.648977	0.649387	0.577985	P48047;H7C0C1;H7C068;H7C086	P48047;H7C0C1	P48047	P48047	P48047	ATP synthase subunit O, mitochondrial	8;5;3;2	ATP synthase subunit O, mitochondrial (Oligomycin sensitivity conferral protein) (OSCP)	ATP5O	ATP5O ATPO
-0.462634	-0.162816	-0.773861	-0.347472	22.656	23.4198						1.9789E-56	5	7	7	10	17.676	6	11.488	8	17.1	10.8	0.555969	0.495157	0.45814	0.433925	0.513196	0.481929	0.423287	0.401297	P28288;P28288-2;P28288-3	P28288;P28288-2	P28288	P28288	P28288	ATP-binding cassette sub-family D member 3	8;7;2	ATP-binding cassette sub-family D member 3 (70 kDa peroxisomal membrane protein) (PMP70)	ABCD3	ABCD3 PMP70 PXMP1
-0.0702242	0.284277	-0.23737	0.202762	24.5424	24.7621						7.1991E-154	12	11	18	19	22.966	13	15.451	16	25.2	29.7	0.528605	0.465438	0.551494	0.549507	0.473797	0.422549	0.501854	0.473254	H0YGW7;Q8NE71-2;Q8NE71;Q5STZ8	H0YGW7;Q8NE71-2;Q8NE71	Q8NE71	Q8NE71	H0YGW7;Q8NE71-2;Q8NE71	ATP-binding cassette sub-family F member 1	13;13;13;1	ATP-binding cassette sub-family F member 1 (ATP-binding cassette 50) (TNF-alpha-stimulated ABC protein)	ABCF1	ABCF1 ABC50
-0.499178	-0.147841	-0.559494	-0.0417735	22.103	22.0644						4.5312E-10	4	4	4	4	23.401	3	23.586	4	8.3	8.5	0.463187	0.532192	0.835165	0.981462	0.541926	0.661871	0.870206	0.962934	Q9UG63;Q9UG63-2;C9JHK9;C9JZV3	Q9UG63;Q9UG63-2	Q9UG63	Q9UG63	Q9UG63;Q9UG63-2	ATP-binding cassette sub-family F member 2	5;5;2;2	ATP-binding cassette sub-family F member 2 (Iron-inhibited ABC transporter 2)	ABCF2	ABCF2 HUSSY-18
-0.548924	-0.179335	-0.209795	0.296545	22.1718	21.4085						9.4501E-19	5	3	5	3	9.8619	4	7.9566	2	6.5	12.4	0.352018	0.455953	0.506461	0.402502	0.440415	0.587208	0.551268	0.432153	Q9NUQ8-2;Q9NUQ8	Q9NUQ8-2;Q9NUQ8	Q9NUQ8	Q9NUQ8	Q9NUQ8-2;Q9NUQ8	ATP-binding cassette sub-family F member 3	6;6	ATP-binding cassette sub-family F member 3	ABCF3	ABCF3
0.206768	0.588517	0.0807941	0.616264	28.1405	28.5555						0	37	35	80	97	20.4	65	17.222	76	43.2	47.4	0.178257	0.120091	0.164606	0.0987804	0.0669501	0.062869	0.0995217	0.057107	P53396;P53396-2;P53396-3;K7ESG8;K7EIE7	P53396;P53396-2;P53396-3	P53396	P53396	P53396	ATP-citrate synthase	38;37;30;4;4	ATP-citrate synthase (EC 2.3.3.8) (ATP-citrate (pro-S-)-lyase) (ACL) (Citrate cleavage enzyme)	ACLY	ACLY
-0.196128	0.1595	-0.220177	0.187261	25.2396	24.8972						2.0056E-127	14	14	30	32	11.678	22	23.127	25	30.9	27.4	0.760608	0.695218	0.523186	0.576128	0.740636	0.672702	0.472724	0.502496	P17858;P17858-2	P17858;P17858-2	P17858	P17858	P17858	ATP-dependent 6-phosphofructokinase, liver type	16;15	ATP-dependent 6-phosphofructokinase, liver type (ATP-PFK) (PFK-L) (EC 2.7.1.11) (6-phosphofructokinase type B) (Phosphofructo-1-kinase isozyme B) (PFK-B) (Phosphohexokinase)	PFKL	PFKL
-0.0735754	0.236095	-0.00362573	0.442652	23.3262	23.6515						9.2222E-45	8	8	10	9	31.765	9	22.513	9	16.6	15.2	0.534288	0.548939	0.238394	0.226671	0.634135	0.649611	0.297689	0.24952	P08237-2;P08237;P08237-3;F8VX13;F8VNX2;F8VZQ1;F8W1J8;F8VSF7;F8VW30;F8VSL1;F8VUB8;F8VYK8;F8VTQ3;F8VZI0;F8VP00	P08237-2;P08237;P08237-3	P08237	P08237	P08237-2;P08237;P08237-3	ATP-dependent 6-phosphofructokinase, muscle type	10;10;10;2;2;2;1;1;1;1;1;1;1;1;1	ATP-dependent 6-phosphofructokinase, muscle type (ATP-PFK) (PFK-M) (EC 2.7.1.11) (6-phosphofructokinase type A) (Phosphofructo-1-kinase isozyme A) (PFK-A) (Phosphohexokinase)	PFKM	PFKM PFKX
0.190678	0.536351	0.0918014	0.603122	26.676	26.6583						0	19	18	50	47	17.067	41	22.393	35	35.8	35.5	0.192046	0.157648	0.156418	0.105802	0.0753519	0.0904887	0.0933379	0.0622549	Q01813;Q01813-2;B1APP6;B1APP8;Q5VSR5;V9GY25;H0Y3Y3;H0Y757;V9GYV7	Q01813;Q01813-2	Q01813	Q01813	Q01813	ATP-dependent 6-phosphofructokinase, platelet type	20;19;8;5;4;3;3;2;2	ATP-dependent 6-phosphofructokinase, platelet type (ATP-PFK) (PFK-P) (EC 2.7.1.11) (6-phosphofructokinase type C) (Phosphofructo-1-kinase isozyme C) (PFK-C) (Phosphohexokinase)	PFKP	PFKP PFKF
-0.369949	0.015783	-0.138299	0.229588	19.7749	21.9382						1.3009E-08	1	2	1	2	NaN	1	29.037	2	25.8	7.9	0.824581	0.998148	0.399322	0.504922	0.849208	0.940727	0.454855	0.522662	M0R208;Q16740;M0QYV5	M0R208;Q16740;M0QYV5	Q16740	Q16740	M0R208;Q16740	ATP-dependent Clp protease proteolytic subunit, mitochondrial	2;2;1	ATP-dependent Clp protease proteolytic subunit, mitochondrial (EC 3.4.21.92) (Endopeptidase Clp)	CLPP	CLPP
-0.516574	-0.0896204	-0.988791	-0.535938	22.2479	22.9484						3.0435E-23	6	7	6	10	23.255	6	21.156	8	14.6	11.1	0.422249	0.688254	0.201551	0.211087	0.402421	0.642937	0.195922	0.201664	P46063;F8WA66;F8WD97;F5H2L2;F5H4P4;F5H3W0	P46063	P46063	P46063	P46063	ATP-dependent DNA helicase Q1	8;3;3;2;1;1	ATP-dependent DNA helicase Q1 (EC 3.6.4.12) (DNA helicase, RecQ-like type 1) (RecQ1) (DNA-dependent ATPase Q1) (RecQ protein-like 1)	RECQL	RECQL RECQ1 RECQL1
-0.635943	-0.289527	-0.925604	-0.405795	26.5073	27.1847						4.1299E-252	29	31	68	72	22.262	60	15.575	54	36	32.6	0.202161	0.242638	0.262802	0.353745	0.18124	0.153279	0.272363	0.319768	Q08211;Q08211-2	Q08211	Q08211	Q08211	Q08211	ATP-dependent RNA helicase A	33;7	ATP-dependent RNA helicase A (RHA) (EC 3.6.4.13) (DEAH box protein 9) (Leukophysin) (LKP) (Nuclear DNA helicase II) (NDH II)	DHX9	DHX9 DDX9 LKP NDH2
-0.556075	-0.183671	-0.638142	-0.156515	26.6804	27.0437						1.2582E-280	29	29	48	51	17.737	43	22.657	45	50.7	50.7	0.337551	0.445961	0.68626	0.757918	0.330357	0.357158	0.730317	0.753313	Q92499;F1T0B3;A0A087X2G1;Q92499-3;Q92499-2	Q92499;F1T0B3;A0A087X2G1;Q92499-3;Q92499-2	Q92499	Q92499	Q92499	ATP-dependent RNA helicase DDX1	30;28;28;26;26	ATP-dependent RNA helicase DDX1 (EC 3.6.4.13) (DEAD box protein 1) (DEAD box protein retinoblastoma) (DBP-RB)	DDX1	DDX1
-0.314894	-0.00320631	-0.163898	0.276794	22.7021	21.6471						6.2154E-44	3	2	4	3	18.617	3	1.838	2	5.8	8.3	0.997165	0.94452	0.436021	0.431341	0.879632	0.856591	0.488243	0.457865	I3L0H8;Q9NUU7;F6QDS0;Q9NUU7-2;I3L352;Q9UMR2-2;Q9UMR2-4;Q9UMR2;H3BQK0;H3BTB3;H0YD26;H3BMQ5;H3BN59;Q9UHL0-2;Q9UMR2-3;E9PR46;J3QL17;Q9UHL0	I3L0H8;Q9NUU7;F6QDS0;Q9NUU7-2;I3L352;Q9UMR2-2;Q9UMR2-4;Q9UMR2;H3BQK0	Q9NUU7	Q9NUU7	I3L0H8;Q9NUU7;F6QDS0	ATP-dependent RNA helicase DDX19A	3;3;3;2;2;2;2;2;2;1;1;1;1;1;1;1;1;1	ATP-dependent RNA helicase DDX19A (EC 3.6.4.13) (DDX19-like protein) (DEAD box protein 19A)	DDX19A	DDX19A DDX19L
0.182057	0.449957	-0.670934	-0.253343	20.7883	21.1551						3.1038E-15	4	3	4	3	23.186	3	15.061	3	8	10.3	0.19975	0.238436	0.627254	0.583206	0.258154	0.294425	0.66768	0.659633	F5GYL3;Q9GZR7-2;G3V529;Q9GZR7;A0A087WXU8	F5GYL3;Q9GZR7-2;G3V529;Q9GZR7;A0A087WXU8	Q9GZR7	Q9GZR7	F5GYL3;Q9GZR7-2;G3V529;Q9GZR7	ATP-dependent RNA helicase DDX24	4;4;4;4;2	ATP-dependent RNA helicase DDX24 (EC 3.6.4.13) (DEAD box protein 24)	DDX24	DDX24
-0.367788	-0.0155054	-0.157721	0.292899	26.3631	26.4846						6.3407E-251	20	18	23	24	9.7383	21	15.266	22	39.7	38.8	0.831252	0.907026	0.426992	0.407736	0.907393	0.90847	0.327946	0.333501	O00571;O00571-2;A0A087WVZ1;A0A087WX09;B4DLA0	O00571;O00571-2	O00571	O00571	O00571	ATP-dependent RNA helicase DDX3X	21;20;3;1;1	ATP-dependent RNA helicase DDX3X (EC 3.6.4.13) (DEAD box protein 3, X-chromosomal) (DEAD box, X isoform) (Helicase-like protein 2) (HLP2)	DDX3X	DDX3X DBX DDX3
-0.706418	-0.354372	-0.467035	0.018919	22.4882	23.0257						7.6414E-165	19	17	5	5	16.883	4	16.493	5	35.5	38.2	0.120039	0.156402	0.982272	0.896056	0.138095	0.183429	0.922236	0.989604	O15523;O15523-2;O15523-3;C9J081;C9J8G5;D6RCM4;Q9NQI0-3;Q9NQI0-2;Q9NQI0-4;Q9NQI0;H0Y960	O15523;O15523-2	O15523	O15523	O15523	ATP-dependent RNA helicase DDX3Y	19;18;7;3;2;2;2;2;2;2;1	ATP-dependent RNA helicase DDX3Y (EC 3.6.4.13) (DEAD box protein 3, Y-chromosomal)	DDX3Y	DDX3Y DBY
-0.75716	-0.443163	-1.0095	-0.531531	23.1701	23.9584						1.7334E-31	6	8	6	9	24.016	4	32.415	7	14.6	11	0.0791518	0.0787414	0.183946	0.215109	0.0978258	0.105032	0.180017	0.2053	Q86XP3;A0A0A0MSJ0;Q86XP3-2;J3KRE3;J3QRI2;J3KTK9	Q86XP3;A0A0A0MSJ0;Q86XP3-2	Q86XP3	Q86XP3	Q86XP3	ATP-dependent RNA helicase DDX42	9;8;8;1;1;1	ATP-dependent RNA helicase DDX42 (EC 3.6.4.13) (DEAD box protein 42) (RNA helicase-like protein) (RHELP) (RNA helicase-related protein) (RNAHP) (SF3b DEAD box protein) (Splicing factor 3B-associated 125 kDa protein) (SF3b125)	DDX42	DDX42
-0.378719	-0.130744	-0.907278	-0.498647	20.1353	21.9958						3.7011E-09	1	4	1	4	NaN	1	19.342	3	3.9	0.8	0.797639	0.576128	0.282752	0.246878	0.826947	0.703924	0.320543	0.313382	Q7Z478;A0A087WYN9	Q7Z478;A0A087WYN9	Q7Z478	Q7Z478	Q7Z478;A0A087WYN9	ATP-dependent RNA helicase DHX29	4;4	ATP-dependent RNA helicase DHX29 (EC 3.6.4.13) (DEAH box protein 29) (Nucleic acid helicase DDXx)	DHX29	DHX29 DDX29
-0.0553365	0.27739	0.119423	0.532766	23.5234	23.6787						1.4917E-14	3	4	6	8	5.5006	5	9.4339	7	16.9	10.6	0.503738	0.476925	0.137233	0.150347	0.603047	0.578068	0.17833	0.163428	A0A087WXS7;O43681;K7ERW9	A0A087WXS7;O43681;K7ERW9	O43681	O43681	A0A087WXS7;O43681	ATPase ASNA1	4;4;2	ATPase ASNA1 (EC 3.6.-.-) (Arsenical pump-driving ATPase) (Arsenite-stimulated ATPase) (Transmembrane domain recognition complex 40 kDa ATPase subunit) (hARSA-I) (hASNA-I)	ASNA1	ASNA1 ARSA TRC40
-0.803166	-0.516553	0.680054	1.09518	22.0948	20.6491						6.0258E-08	4	1	4	1	4.6042	4	NaN	1	5.5	20.5	0.0526368	0.0413815	0.00390597	0.00411032	0.110188	0.0943035	0.0130921	0.0114032	Q8NBU5;Q8NBU5-2	Q8NBU5;Q8NBU5-2	Q8NBU5	Q8NBU5	Q8NBU5	ATPase family AAA domain-containing protein 1	4;2	ATPase family AAA domain-containing protein 1 (EC 3.6.1.3) (Thorase)	ATAD1	ATAD1 FNP001
-0.0537333	0.334339	-0.0413429	0.348912	22.6562	21.5019						4.5867E-06	2	2	3	2	16.383	3	8.1954	2	11.1	11.1	0.501097	0.386716	0.277984	0.331834	0.600348	0.485962	0.340705	0.368171	Q96BJ3;Q96BJ3-2;Q96BJ3-3	Q96BJ3;Q96BJ3-2;Q96BJ3-3	Q96BJ3	Q96BJ3	Q96BJ3	Axin interactor, dorsalization-associated protein	2;1;1	Axin interactor, dorsalization-associated protein (Axin interaction partner and dorsalization antagonist)	AIDA	AIDA C1orf80
-0.260463	0.0257376	-0.176479	0.346418	21.4469	21.3963						0.0046391	1	1	2	2	17.85	2	1.9989	2	9.2	9.2	0.889938	0.976628	0.454747	0.335006	0.907052	0.922973	0.505123	0.371078	Q5T4Q8;Q5T4Q7;P21854	Q5T4Q8;Q5T4Q7;P21854	P21854	P21854	Q5T4Q8;Q5T4Q7;P21854	B-cell differentiation antigen CD72	1;1;1	B-cell differentiation antigen CD72 (Lyb-2) (CD antigen CD72)	CD72	CD72
-0.408818	-0.0727255	-0.891723	-0.472329	25.4128	26.1156						4.6689E-105	7	8	14	14	12.006	12	16.261	13	30.1	30.1	0.707182	0.736579	0.300473	0.27457	0.668015	0.698081	0.313026	0.239353	P51572;P51572-2;C9JSP1;C9JQ75;C9J0M4;C9JMD7;C9JM14	P51572;P51572-2;C9JSP1;C9JQ75;C9J0M4;C9JMD7	P51572	P51572	P51572;P51572-2	B-cell receptor-associated protein 31	8;8;5;5;5;4;3	B-cell receptor-associated protein 31 (BCR-associated protein 31) (Bap31) (6C6-AG tumor-associated antigen) (Protein CDM) (p28)	BCAP31	BCAP31 BAP31 DXS1357E
-0.398855	-0.126014	-0.59586	-0.221859	23.2072	23.157						2.2797E-35	4	3	6	3	8.6114	3	6.9417	3	23.7	31.3	0.736741	0.588581	0.765214	0.637991	0.662134	0.560075	0.694446	0.583898	O95816;O95816-2	O95816;O95816-2	O95816	O95816	O95816	BAG family molecular chaperone regulator 2	4;3	BAG family molecular chaperone regulator 2 (BAG-2) (Bcl-2-associated athanogene 2)	BAG2	BAG2
-0.182115	0.11063	-0.337886	0.101112	22.9194	23.3231						3.3716E-32	5	6	9	9	7.561	9	25.869	9	18.4	16	0.733174	0.795364	0.730387	0.733996	0.830997	0.884956	0.830399	0.815089	O95817;C9JFK9	O95817;C9JFK9	O95817	O95817	O95817	BAG family molecular chaperone regulator 3	6;3	BAG family molecular chaperone regulator 3 (BAG-3) (Bcl-2-associated athanogene 3) (Bcl-2-binding protein Bis) (Docking protein CAIR-1)	BAG3	BAG3 BIS
-0.430839	-0.00337989	-0.796786	-0.378794	24.0271	24.5563						1.6365E-89	10	12	12	12	18.472	9	26.673	11	23.4	19	0.643449	0.94399	0.424289	0.38963	0.603603	0.920538	0.405286	0.363776	E9PHY5;O43491;E9PK52;O43491-4;I6L9B1;O43491-2;E9PII3;O43491-3;H0Y5B0;E9PQD2;E9PMV8;Q6R5J7;E9PJP4;E9PQN0;E9PRG1;E9PIG0;E9PMG5	E9PHY5;O43491;E9PK52;O43491-4;I6L9B1;O43491-2;E9PII3;O43491-3	O43491	O43491	E9PHY5;O43491	Band 4.1-like protein 2	13;13;12;12;11;11;11;11;4;2;2;2;1;1;1;1;1	Band 4.1-like protein 2 (Generally expressed protein 4.1) (4.1G)	EPB41L2	EPB41L2
-0.68694	-0.376695	-0.497588	-0.0848845	24.5877	24.1908						6.1706E-61	7	8	11	11	17.955	8	22.339	9	29.1	26.7	0.139556	0.132853	0.957	0.896322	0.116414	0.098735	0.974839	0.896355	Q7L1Q6;Q7L1Q6-4;Q7L1Q6-3;Q7L1Q6-2;C9IZ80;C9JFN4;C9J188;C9JWF5;C9JV57	Q7L1Q6;Q7L1Q6-4;Q7L1Q6-3;Q7L1Q6-2;C9IZ80	Q7L1Q6	Q7L1Q6	Q7L1Q6;Q7L1Q6-4;Q7L1Q6-3	Basic leucine zipper and W2 domain-containing protein 1	8;8;8;6;4;3;2;2;1	Basic leucine zipper and W2 domain-containing protein 1 (Protein Orf)	BZW1	BZW1 BZAP45 KIAA0005
-0.653809	-0.31572	NaN	NaN	21.5066	NaN						7.7639E-08	3	2	3	1	11.209	3	NaN	0	9.5	14.3	0.178239	0.204463	1	1	0.266056	0.317311	1	1	E9PFD4;B5MCE7;B5MCH7;E7ETZ4;Q9Y6E2;Q75MG1	E9PFD4;B5MCE7;B5MCH7;E7ETZ4;Q9Y6E2	Q9Y6E2	Q9Y6E2	E9PFD4;B5MCE7;B5MCH7;E7ETZ4;Q9Y6E2	Basic leucine zipper and W2 domain-containing protein 2	3;3;3;3;3;1	Basic leucine zipper and W2 domain-containing protein 2	BZW2	BZW2 HSPC028 MSTP017
-0.281071	0.062398	-0.729124	-0.297839	26.4291	25.7223						1.5085E-164	9	8	27	23	17.06	24	16.234	17	48	48.3	0.932172	0.897639	0.528364	0.509754	0.83828	0.862739	0.51495	0.487733	P35613-2;P35613;P35613-4;P35613-3;A0A087WUV8;A0A087X2B5;I3L192;R4GMX5;R4GN83	P35613-2;P35613;P35613-4;P35613-3;A0A087WUV8;A0A087X2B5;I3L192	P35613	P35613	P35613-2;P35613	Basigin	9;9;8;7;7;7;5;3;2	Basigin (5F7) (Collagenase stimulatory factor) (Extracellular matrix metalloproteinase inducer) (EMMPRIN) (Leukocyte activation antigen M6) (OK blood group antigen) (Tumor cell-derived collagenase stimulatory factor) (TCSF) (CD antigen CD147)	BSG	BSG UNQ6505/PRO21383
-0.627939	-0.285935	-1.16978	-0.611072	21.9855	22.2						3.9456E-12	3	3	2	3	6.0988	2	18.376	3	4.1	3.9	0.213606	0.248241	0.0840153	0.150664	0.303875	0.368029	0.105283	0.204674	Q9NYF8-2;Q9NYF8;E9PK09;Q9NYF8-4;E9PQN2;E9PKI6;Q9NYF8-3;E9PK91;E9PJA7;H0YF00;H0YF14	Q9NYF8-2;Q9NYF8;E9PK09;Q9NYF8-4;E9PQN2;E9PKI6;Q9NYF8-3;E9PK91;E9PJA7	Q9NYF8	Q9NYF8	Q9NYF8-2;Q9NYF8	Bcl-2-associated transcription factor 1	4;4;3;3;3;3;3;3;2;1;1	Bcl-2-associated transcription factor 1 (Btf)	BCLAF1	BCLAF1 BTF KIAA0164
-0.44778	-0.129008	-0.768174	-0.283633	22.3016	22.5359						3.6145E-49	4	4	4	4	3.0097	3	8.1005	3	19.4	18.4	0.596116	0.580684	0.466766	0.53267	0.546273	0.553494	0.430873	0.489499	Q9BXK5;Q9BXK5-2;A0A087WX97;F2Z2C3;A0A087WW80;A0A0A0MR90;E9PDD6;Q9BXK5-4;A0A087WTL4;F6VJB4	Q9BXK5;Q9BXK5-2;A0A087WX97	Q9BXK5	Q9BXK5	Q9BXK5	Bcl-2-like protein 13	5;3;3;2;2;2;2;2;2;1	Bcl-2-like protein 13 (Bcl2-L-13) (Bcl-rambo) (Protein Mil1)	BCL2L13	BCL2L13 MIL1 CD003
-0.269808	0.0113525	-0.786945	-0.314984	22.2451	22.2877						1.4094E-14	4	3	4	3	4.446	3	11.667	3	10.2	12	0.909059	0.989056	0.438638	0.482802	0.998926	0.894149	0.406135	0.444935	Q13425;Q13425-2;H7BY41;H0YCS0	Q13425;Q13425-2;H7BY41;H0YCS0	Q13425	Q13425	Q13425	Beta-2-syntrophin	4;3;2;2	Beta-2-syntrophin (59 kDa dystrophin-associated protein A1 basic component 2) (Syntrophin-3) (SNT3) (Syntrophin-like) (SNTL)	SNTB2	SNTB2 D16S2531E SNT2B2 SNTL
-0.710213	-0.324292	-0.706582	-0.263127	32.3378	33.4202						2.2515E-119	7	7	14	14	14.434	12	6.5798	10	23.1	22.1	0.116498	0.192972	0.565717	0.56664	0.0939315	0.110794	0.600302	0.544928	Q562R1	Q562R1	Q562R1	Q562R1	Q562R1	Beta-actin-like protein 2	8	Beta-actin-like protein 2 (Kappa-actin)	ACTBL2	ACTBL2
-0.233261	0.0805212	-1.2605	-0.820769	21.545	21.796						6.2335E-22	2	2	3	2	0.73639	2	16.428	2	6.9	6.9	0.834684	0.858914	0.0507288	0.0502285	0.857867	0.826181	0.0663194	0.0794872	Q8WYA6-4;Q8WYA6;A0A087WUB9;A2A2P1;Q8WYA6-3;Q8WYA6-2	Q8WYA6-4;Q8WYA6;A0A087WUB9;A2A2P1;Q8WYA6-3;Q8WYA6-2	Q8WYA6	Q8WYA6	Q8WYA6-4;Q8WYA6;A0A087WUB9	Beta-catenin-like protein 1	2;2;2;1;1;1	Beta-catenin-like protein 1 (Nuclear-associated protein) (NAP) (Testis development protein NYD-SP19)	CTNNBL1	CTNNBL1 C20orf33 PP8304
-0.232667	0.123931	-0.388223	0.0835197	24.5265	24.5657						2.0621E-70	10	11	6	7	12.135	4	15.722	5	44.4	44.1	0.833487	0.767692	0.826685	0.76796	0.826502	0.753335	0.791949	0.719958	P42025	P42025	P42025	P42025	P42025	Beta-centractin	11	Beta-centractin (Actin-related protein 1B) (ARP1B)	ACTR1B	ACTR1B CTRN2
-0.289069	0.0546401	-0.544203	-0.114472	26.5509	26.4463						2.0815E-112	15	14	36	31	27.263	30	28.34	29	30.1	31.5	0.948622	0.914296	0.865008	0.838512	0.859191	0.882335	0.921411	0.841889	P16278-3;P16278;P16278-2;E7EQ29;C9J539;C9J4G9;F8WF40;C9JF15;C9JWX1	P16278-3;P16278;P16278-2;E7EQ29	P16278	P16278	P16278-3;P16278	Beta-galactosidase	15;15;12;12;3;3;2;2;2	Beta-galactosidase (EC 3.2.1.23) (Acid beta-galactosidase) (Lactase) (Elastin receptor 1)	GLB1	GLB1 ELNR1
0.249749	0.593688	0.118891	0.581496	26.189	26.3959						7.6174E-166	14	13	23	22	18.678	20	19.393	18	25.3	29.3	0.145049	0.116786	0.137585	0.118213	0.0482188	0.060559	0.0794269	0.0715583	P06865;H3BP20;H3BS10;H3BU85;H3BTD4;P06865-2;H3BRP6;A0A087WTY2;H3BVH8;H3BT62;H3BQ04;A0A087WUJ7	P06865;H3BP20;H3BS10;H3BU85;H3BTD4	P06865	P06865	P06865;H3BP20	Beta-hexosaminidase subunit alpha	15;15;13;8;8;3;1;1;1;1;1;1	Beta-hexosaminidase subunit alpha (EC 3.2.1.52) (Beta-N-acetylhexosaminidase subunit alpha) (Hexosaminidase subunit A) (N-acetyl-beta-glucosaminidase subunit alpha)	HEXA	HEXA
0.187388	0.547252	-0.0135381	0.413594	27.2505	26.6604						5.7644E-125	13	11	26	18	27.668	21	44.819	14	39.9	51.4	0.19496	0.149142	0.24839	0.256362	0.0771719	0.0840269	0.166781	0.188099	Q5URX0;P07686;H0YA83;H0Y9B6;D6REQ8	Q5URX0;P07686;H0YA83;H0Y9B6	P07686	P07686	Q5URX0;P07686	Beta-hexosaminidase subunit beta	13;13;7;7;1	Beta-hexosaminidase subunit beta (EC 3.2.1.52) (Beta-N-acetylhexosaminidase subunit beta) (Hexosaminidase subunit B) (Cervical cancer proto-oncogene 7 protein) (HCC-7) (N-acetyl-beta-glucosaminidase subunit beta) [Cleaved into: Beta-hexosaminidase subunit beta chain B;Beta-hexosaminidase subunit beta chain A]	HEXB	HEXB HCC7
0.118227	0.432639	-0.400054	0.0312541	20.1407	20.8131						2.4692E-06	1	2	1	2	NaN	1	43.213	2	3	1.6	0.263879	0.257646	0.849761	0.871277	0.324868	0.312684	0.847159	0.836793	E9PFW2;O00462	E9PFW2;O00462	O00462	O00462	E9PFW2;O00462	Beta-mannosidase	2;2	Beta-mannosidase (EC 3.2.1.25) (Lysosomal beta A mannosidase) (Mannanase) (Mannase)	MANBA	MANBA MANB1
-0.546077	-0.240401	-0.665295	-0.258494	21.0274	20.8735						3.2968E-33	3	3	2	2	3.1225	2	13.402	2	9.8	7.1	0.357884	0.327143	0.637246	0.574456	0.445914	0.454727	0.6775	0.651023	O43252	O43252	O43252	O43252	O43252	Bifunctional 3'-phosphoadenosine 5'-phosphosulfate synthase 1	4	Bifunctional 3'-phosphoadenosine 5'-phosphosulfate synthase 1 (PAPS synthase 1) (PAPSS 1) (Sulfurylase kinase 1) (SK 1) (SK1) [Includes: Sulfate adenylyltransferase (EC 2.7.7.4) (ATP-sulfurylase) (Sulfate adenylate transferase) (SAT);Adenylyl-sulfate kinase (EC 2.7.1.25) (3'-phosphoadenosine-5'-phosphosulfate synthase) (APS kinase) (Adenosine-5'-phosphosulfate 3'-phosphotransferase) (Adenylylsulf…	PAPSS1	PAPSS1 ATPSK1 PAPSS
-1.11854	-0.750397	-1.182	-0.744246	25.0256	24.6553			0			8.3303E-66	10	9	19	15	13.635	12	17.01	11	18.6	21	0.00143624	0.00331275	0.0786985	0.0770689	0.00083523	0.00135586	0.0624508	0.0607273	O95340;O95340-2	O95340;O95340-2	O95340	O95340	O95340;O95340-2	Bifunctional 3'-phosphoadenosine 5'-phosphosulfate synthase 2	11;11	Bifunctional 3'-phosphoadenosine 5'-phosphosulfate synthase 2 (PAPS synthase 2) (PAPSS 2) (Sulfurylase kinase 2) (SK 2) (SK2) [Includes: Sulfate adenylyltransferase (EC 2.7.7.4) (ATP-sulfurylase) (Sulfate adenylate transferase) (SAT);Adenylyl-sulfate kinase (EC 2.7.1.25) (3'-phosphoadenosine-5'-phosphosulfate synthase) (APS kinase) (Adenosine-5'-phosphosulfate 3'-phosphotransferase) (Adenylylsulf…	PAPSS2	PAPSS2 ATPSK2
-0.45038	-0.13443	-0.496366	-0.116989	21.5293	21.0844						7.299E-13	3	2	4	3	13.551	4	32.052	3	7.1	10.3	0.588995	0.566515	0.959424	0.833631	0.651706	0.694778	0.989828	0.900648	H0YCY6;Q3LXA3-2;Q3LXA3;A0A087WUL0;I3L252	H0YCY6;Q3LXA3-2;Q3LXA3;A0A087WUL0;I3L252	Q3LXA3	Q3LXA3	H0YCY6;Q3LXA3-2;Q3LXA3;A0A087WUL0	Bifunctional ATP-dependent dihydroxyacetone kinase/FAD-AMP lyase (cyclizing)	3;3;3;3;2	Bifunctional ATP-dependent dihydroxyacetone kinase/FAD-AMP lyase (cyclizing) [Includes: ATP-dependent dihydroxyacetone kinase (DHA kinase) (EC 2.7.1.28) (EC 2.7.1.29) (Glycerone kinase) (Triokinase) (Triose kinase);FAD-AMP lyase (cyclizing) (EC 4.6.1.15) (FAD-AMP lyase (cyclic FMN forming)) (FMN cyclase)]	DAK	DAK
-0.419449	-0.00105352	-0.549789	-0.0426797	27.243	27.844						0	38	40	60	51	18.704	53	13.437	44	40.1	37.4	0.676124	0.951098	0.854082	0.979667	0.725224	0.963536	0.909803	0.997249	P07814;V9GYZ6;V9GZ76	P07814;V9GYZ6	P07814	P07814	P07814	Bifunctional glutamate/proline--tRNA ligase	43;26;4	Bifunctional glutamate/proline--tRNA ligase (Bifunctional aminoacyl-tRNA synthetase) (Cell proliferation-inducing gene 32 protein) (Glutamatyl-prolyl-tRNA synthetase) [Includes: Glutamate--tRNA ligase (EC 6.1.1.17) (Glutamyl-tRNA synthetase) (GluRS);Proline--tRNA ligase (EC 6.1.1.15) (Prolyl-tRNA synthetase)]	EPRS	EPRS GLNS PARS QARS QPRS PIG32
-0.22393	0.11836	-0.143851	0.329296	27.0293	26.849						2.2774E-251	27	25	55	53	15.397	46	19.368	47	57.8	62.5	0.815903	0.77925	0.40712	0.357308	0.69301	0.724572	0.309078	0.283553	P31939;P31939-2;H7C1S2;C9JLK0;H7C084;F8WEF0;H7BZU3	P31939;P31939-2	P31939	P31939	P31939	Bifunctional purine biosynthesis protein PURH	27;26;9;7;6;4;4	Bifunctional purine biosynthesis protein PURH [Includes: Phosphoribosylaminoimidazolecarboxamide formyltransferase (EC 2.1.2.3) (5-aminoimidazole-4-carboxamide ribonucleotide formyltransferase) (AICAR transformylase);IMP cyclohydrolase (EC 3.5.4.10) (ATIC) (IMP synthase) (Inosinicase)]	ATIC	ATIC PURH OK/SW-cl.86
-0.0357123	0.294782	0.115699	0.465922	24.2814	23.9012						1.5243E-39	7	6	9	11	14.802	7	8.0263	8	25.3	29.7	0.471927	0.448217	0.139708	0.204727	0.411116	0.404302	0.18132	0.224733	P53004;C9J1E1	P53004	P53004	P53004	P53004	Biliverdin reductase A	7;2	Biliverdin reductase A (BVR A) (EC 1.3.1.24) (Biliverdin-IX alpha-reductase)	BLVRA	BLVRA BLVR BVR
0.147307	0.470927	0.248899	0.718526	23.7715	23.6664						2.3333E-27	7	6	9	12	21.557	7	22.609	12	18.5	24	0.233089	0.216558	0.0703919	0.0559998	0.31245	0.301225	0.0956462	0.0583931	Q13867;K7ESE8;K7ES02;J3KSD8;J3KS79;K7ENH5	Q13867;K7ESE8;K7ES02;J3KSD8	Q13867	Q13867	Q13867	Bleomycin hydrolase	7;5;5;4;2;2	Bleomycin hydrolase (BH) (BLM hydrolase) (BMH) (EC 3.4.22.40)	BLMH	BLMH
-0.348152	0.0186342	-0.8855	-0.41348	25.6197	25.7135						7.3472E-29	5	4	16	17	17.25	15	12.133	12	35.7	35.7	0.89237	0.991984	0.307765	0.343926	0.857185	0.993394	0.284789	0.317311	P80723;P80723-2	P80723	P80723	P80723	P80723	Brain acid soluble protein 1	5;2	Brain acid soluble protein 1 (22 kDa neuronal tissue-enriched acidic protein) (Neuronal axonal membrane protein NAP-22)	BASP1	BASP1 NAP22
-0.216904	0.1141	-0.383925	0.0316775	23.622	22.3525						7.8204E-21	4	2	6	4	12.649	6	26.837	4	6.5	15.1	0.80183	0.788119	0.818336	0.870429	0.897129	0.8782	0.920142	0.962267	P54687-4;P54687;P54687-5;A0A087WYF2;F5H2F2;P54687-2;P54687-3	P54687-4;P54687;P54687-5;A0A087WYF2;F5H2F2;P54687-2;P54687-3	P54687	P54687	P54687-4;P54687;P54687-5	Branched-chain-amino-acid aminotransferase, cytosolic	4;4;4;3;2;2;2	Branched-chain-amino-acid aminotransferase, cytosolic (BCAT(c)) (EC 2.6.1.42) (Protein ECA39)	BCAT1	BCAT1 BCT1 ECA39
-0.428119	-0.0757176	-0.592528	-0.131139	21.5485	19.2553						8.0549E-10	3	2	3	2	32.087	2	59.372	2	1.7	2.3	0.651193	0.727938	0.771553	0.806308	0.704625	0.844925	0.808604	0.874778	Q9Y6D6;E5RIF2;E5RHL7;E5RJN9;E5RHZ1	Q9Y6D6;E5RIF2;E5RHL7	Q9Y6D6	Q9Y6D6	Q9Y6D6	Brefeldin A-inhibited guanine nucleotide-exchange protein 1	4;3;2;1;1	Brefeldin A-inhibited guanine nucleotide-exchange protein 1 (Brefeldin A-inhibited GEP 1) (ADP-ribosylation factor guanine nucleotide-exchange factor 1) (p200 ARF guanine nucleotide exchange factor) (p200 ARF-GEP1)	ARFGEF1	ARFGEF1 ARFGEP1 BIG1
-0.418099	-0.125951	-0.510601	-0.102016	20.3107	18.9203						3.1309E-28	1	1	2	3	10.625	2	NaN	1	21.3	21.3	0.680039	0.588748	0.931209	0.862762	0.72894	0.715887	0.962737	0.928137	M0QY17;Q9NWV8-3;M0R3F4;M0R2A4;M0R2K3;M0R193;M0R0I0;M0R2I2;J3KQS6;Q9NWV8	M0QY17;Q9NWV8-3;M0R3F4;M0R2A4;M0R2K3;M0R193;M0R0I0;M0R2I2;J3KQS6;Q9NWV8	Q9NWV8	Q9NWV8	M0QY17;Q9NWV8-3;M0R3F4;M0R2A4;M0R2K3;M0R193;M0R0I0;M0R2I2;J3KQS6;Q9NWV8	BRISC and BRCA1-A complex member 1	1;1;1;1;1;1;1;1;1;1	BRISC and BRCA1-A complex member 1 (Mediator of RAP80 interactions and targeting subunit of 40 kDa) (New component of the BRCA1-A complex)	BABAM1	BABAM1 C19orf62 MERIT40 NBA1 HSPC142
0.364012	0.682214	0.319618	0.718789	21.7301	21.8255						7.6394E-40	3	3	3	3	18.54	3	13.697	3	12.1	12.1	0.0796695	0.0705592	0.047043	0.0559138	0.121693	0.11652	0.0858752	0.0876581	Q5VW32-2;Q5VW32;F5GXQ0;Q5VW33	Q5VW32-2;Q5VW32;F5GXQ0	Q5VW32	Q5VW32	Q5VW32-2;Q5VW32	BRO1 domain-containing protein BROX	3;3;2;1	BRO1 domain-containing protein BROX (BRO1 domain- and CAAX motif-containing protein)	BROX	BROX BROFTI C1orf58
-0.486044	-0.255908	0.0144981	0.351854	21.8709	21.5427						3.7417E-31	3	3	4	3	10.201	3	22.881	3	12	14.8	0.495504	0.298621	0.220857	0.328116	0.57055	0.423982	0.28413	0.36476	Q96CX2	Q96CX2	Q96CX2	Q96CX2	Q96CX2	BTB/POZ domain-containing protein KCTD12	4	BTB/POZ domain-containing protein KCTD12 (Pfetin) (Predominantly fetal expressed T1 domain)	KCTD12	KCTD12 C13orf2 KIAA1778 PFET1
-0.588313	-0.290551	-0.803066	-0.377838	21.372	20.9438						0.0045978	1	1	2	1	16.229	2	NaN	1	3.8	3.8	0.277157	0.241058	0.415279	0.390941	0.368417	0.359855	0.456482	0.466277	J3KS31;O43670-3;O43670-2;O43670;J3QRS9;O43670-4;X6R4W8	J3KS31;O43670-3;O43670-2;O43670;J3QRS9;O43670-4;X6R4W8	O43670	O43670	J3KS31;O43670-3;O43670-2;O43670;J3QRS9;O43670-4;X6R4W8	BUB3-interacting and GLEBS motif-containing protein ZNF207	1;1;1;1;1;1;1	BUB3-interacting and GLEBS motif-containing protein ZNF207 (BuGZ) (Zinc finger protein 207)	ZNF207	ZNF207 BUGZ
0.0892269	0.471239	0.0511633	0.560226	27.0257	27.406						1.3666E-199	28	28	52	51	14.253	48	24.362	47	44	42.8	0.29727	0.216244	0.188248	0.131506	0.149931	0.137805	0.117799	0.0817907	P11586;F5H2F4;V9GYY3	P11586;F5H2F4	P11586	P11586	P11586	C-1-tetrahydrofolate synthase, cytoplasmic	30;29;3	C-1-tetrahydrofolate synthase, cytoplasmic (C1-THF synthase) [Cleaved into: C-1-tetrahydrofolate synthase, cytoplasmic, N-terminally processed] [Includes: Methylenetetrahydrofolate dehydrogenase (EC 1.5.1.5);Methenyltetrahydrofolate cyclohydrolase (EC 3.5.4.9);Formyltetrahydrofolate synthetase (EC 6.3.4.3)]	MTHFD1	MTHFD1 MTHFC MTHFD
0.00920381	0.355806	-0.16503	0.354678	19.6316	19.3238						5.2212E-09	2	3	2	4	17.155	2	18.652	3	3.4	2.4	0.403463	0.355611	0.437687	0.324575	0.462532	0.402466	0.489749	0.361506	O60271-4;O60271-2;A0A087X2D8;O60271;O60271-5;O60271-3;O60271-9	O60271-4;O60271-2;A0A087X2D8;O60271;O60271-5;O60271-3;O60271-9	O60271	O60271	O60271-4;O60271-2;A0A087X2D8;O60271	C-Jun-amino-terminal kinase-interacting protein 4	3;3;3;3;2;2;2	C-Jun-amino-terminal kinase-interacting protein 4 (JIP-4) (JNK-interacting protein 4) (Cancer/testis antigen 89) (CT89) (Human lung cancer oncogene 6 protein) (HLC-6) (JNK-associated leucine-zipper protein) (JLP) (Mitogen-activated protein kinase 8-interacting protein 4) (Proliferation-inducing protein 6) (Protein highly expressed in testis) (PHET) (Sperm surface protein) (Sperm-associated antige…	SPAG9	SPAG9 HSS KIAA0516 MAPK8IP4 SYD1 HLC6
-0.334371	-0.014966	-0.472409	-0.0909566	23.528	23.7523						8.0545E-21	5	5	5	7	17.096	4	49.161	3	16.1	16.1	0.935671	0.908667	0.992975	0.884402	0.827685	0.826486	0.912462	0.807374	Q13363-2;Q13363;E9PGB1;E7ESU7;D6RAX2;E7EPF8;E7EUB3;H0Y8W7;H0Y8U5	Q13363-2;Q13363;E9PGB1;E7ESU7;D6RAX2;E7EPF8;E7EUB3	Q13363	Q13363	Q13363-2;Q13363	C-terminal-binding protein 1	5;5;4;4;4;4;3;2;1	C-terminal-binding protein 1 (CtBP1) (EC 1.1.1.-)	CTBP1	CTBP1 CTBP
-0.444321	-0.122931	-0.0302951	0.376957	20.1277	21.5273						5.8879E-13	3	4	1	2	NaN	1	6.4845	2	11.2	8.8	0.605651	0.596761	0.26595	0.297506	0.66595	0.723458	0.328975	0.336468	P56545;Q5SQP8;P56545-2	P56545;Q5SQP8;P56545-2	P56545	P56545	P56545;Q5SQP8;P56545-2	C-terminal-binding protein 2	4;4;4	C-terminal-binding protein 2 (CtBP2)	CTBP2	CTBP2
-0.812131	-0.461541	-1.06909	-0.567254	26.8928	27.7096						0	28	28	61	57	17.792	50	17.405	42	27.4	28.7	0.0484497	0.0674648	0.139647	0.184058	0.0324409	0.0243024	0.140628	0.15106	Q9UBG0;E7EME3;J3QQZ6;J3KRF1	Q9UBG0	Q9UBG0	Q9UBG0	Q9UBG0	C-type mannose receptor 2	29;4;1;1	C-type mannose receptor 2 (C-type lectin domain family 13 member E) (Endocytic receptor 180) (Macrophage mannose receptor 2) (Urokinase-type plasminogen activator receptor-associated protein) (UPAR-associated protein) (Urokinase receptor-associated protein) (CD antigen CD280)	MRC2	MRC2 CLEC13E ENDO180 KIAA0709 UPARAP
-0.724898	-0.336264	-0.496061	0.0172092	21.1726	20.0311						1.0058E-17	3	2	3	3	20.529	3	44.077	3	7.6	9.9	0.103563	0.177729	0.96003	0.899499	0.179237	0.285135	0.990409	0.860831	O75844	O75844	O75844	O75844	O75844	CAAX prenyl protease 1 homolog	3	CAAX prenyl protease 1 homolog (EC 3.4.24.84) (Farnesylated proteins-converting enzyme 1) (FACE-1) (Prenyl protein-specific endoprotease 1) (Zinc metalloproteinase Ste24 homolog)	ZMPSTE24	ZMPSTE24 FACE1 STE24
-0.221102	0.140386	-0.257476	0.245617	23.6844	21.6292						4.9968E-24	8	4	9	6	14.61	8	24.701	6	2.6	5.5	0.810231	0.733866	0.585524	0.47922	0.905167	0.827337	0.620717	0.500144	F8VPD4;P27708	F8VPD4;P27708	P27708	P27708	F8VPD4;P27708	CAD protein	8;8	CAD protein [Includes: Glutamine-dependent carbamoyl-phosphate synthase (EC 6.3.5.5);Aspartate carbamoyltransferase (EC 2.1.3.2);Dihydroorotase (EC 3.5.2.3)]	CAD	CAD
-0.64282	-0.221135	-0.66621	-0.202622	22.4299	22.0174						4.4625E-10	4	2	4	3	15.678	3	17.674	3	4	11.8	0.192691	0.364964	0.63562	0.672491	0.205284	0.37126	0.675902	0.746672	H3BUU9;P55287;P55287-2;H3BQH2	H3BUU9;P55287;P55287-2	P55287	P55287	H3BUU9;P55287	Cadherin-11	4;4;3;1	Cadherin-11 (OSF-4) (Osteoblast cadherin) (OB-cadherin)	CDH11	CDH11
-0.276887	0.130404	-0.585302	-0.0728166	25.5658	26.0532						3.0035E-77	12	11	15	17	19.021	13	36.819	16	23.3	25.1	0.923579	0.75433	0.785354	0.920077	0.933164	0.738429	0.836554	0.931676	P19022-2;P19022;C9J8J8;C9J126;A0A087WX99;P55283-2;P55283	P19022-2;P19022	P19022	P19022	P19022-2;P19022	Cadherin-2	13;13;3;2;2;2;2	Cadherin-2 (CDw325) (Neural cadherin) (N-cadherin) (CD antigen CD325)	CDH2	CDH2 CDHN NCAD
0.741057	0.984115	-0.0952347	0.241474	22.0344	21.3064						1.3154E-10	2	2	2	2	106.87	2	21.085	2	16.4	14.4	0.00638662	0.00862839	0.341944	0.485794	0.0158791	0.024647	0.4017	0.505915	Q99653;H0YLY7;H0YKE7;F5GX29;H0YNG9	Q99653;H0YLY7;H0YKE7;F5GX29;H0YNG9	Q99653	Q99653	Q99653	Calcineurin B homologous protein 1	3;2;2;2;2	Calcineurin B homologous protein 1 (Calcineurin B-like protein) (Calcium-binding protein CHP) (Calcium-binding protein p22) (EF-hand calcium-binding domain-containing protein p22)	CHP1	CHP1 CHP
0.146264	0.38228	-0.191343	0.182946	21.1464	21.7499						0.00022723	2	2	2	2	28.53	2	13.097	2	17.4	17.4	0.234147	0.319492	0.477444	0.583644	0.294294	0.36992	0.525457	0.591018	S4R468;Q8NE86-3;Q8NE86;A0A087X2H6;Q8NE86-2	S4R468;Q8NE86-3;Q8NE86;A0A087X2H6;Q8NE86-2	Q8NE86	Q8NE86	S4R468;Q8NE86-3;Q8NE86	Calcium uniporter protein, mitochondrial	2;2;2;1;1	Calcium uniporter protein, mitochondrial (Coiled-coil domain-containing protein 109A)	MCU	MCU C10orf42 CCDC109A
-0.194741	0.0988237	-0.596689	-0.135158	24.0021	23.959						2.4713E-64	13	11	13	12	16.23	10	34.189	11	20.8	27.1	0.757877	0.820147	0.763639	0.798589	0.737431	0.811982	0.766664	0.792294	O75746;O75746-2;F8W9J0;H0YFB2;B4DGK6	O75746;O75746-2	O75746	O75746	O75746	Calcium-binding mitochondrial carrier protein Aralar1	14;11;3;3;3	Calcium-binding mitochondrial carrier protein Aralar1 (Mitochondrial aspartate glutamate carrier 1) (Solute carrier family 25 member 12)	SLC25A12	SLC25A12 ARALAR1
0.628354	0.937495	0.148348	0.558562	23.2071	23.1605						4.9193E-41	10	10	8	8	16.211	7	22.17	8	19	19	0.0148543	0.0124158	0.119143	0.132594	0.0297458	0.0288756	0.156337	0.143483	Q9UJS0;Q9UJS0-2;R4GN64	Q9UJS0;Q9UJS0-2	Q9UJS0	Q9UJS0	Q9UJS0;Q9UJS0-2	Calcium-binding mitochondrial carrier protein Aralar2	10;10;1	Calcium-binding mitochondrial carrier protein Aralar2 (Citrin) (Mitochondrial aspartate glutamate carrier 2) (Solute carrier family 25 member 13)	SLC25A13	SLC25A13 ARALAR2
0.103397	0.393306	-0.139538	0.261711	25.054	25.1098						6.0025E-61	11	11	16	19	13.894	15	29.355	18	32.3	29.4	0.280617	0.305182	0.401054	0.45415	0.21216	0.256935	0.349251	0.371048	Q6NUK1;Q6NUK1-2;J3KN42;H3BMI3	Q6NUK1;Q6NUK1-2	Q6NUK1	Q6NUK1	Q6NUK1	Calcium-binding mitochondrial carrier protein SCaMC-1	12;10;2;1	Calcium-binding mitochondrial carrier protein SCaMC-1 (Mitochondrial ATP-Mg/Pi carrier protein 1) (Mitochondrial Ca(2+)-dependent solute carrier protein 1) (Small calcium-binding mitochondrial carrier protein 1) (Solute carrier family 25 member 24)	SLC25A24	SLC25A24 APC1 MCSC1 SCAMC1
-0.637715	-0.305004	-0.593986	-0.225464	20.0869	21.7015						1.2799E-13	1	3	2	5	9.763	2	20.156	5	13	4.4	0.199689	0.219517	0.768777	0.631609	0.289184	0.335004	0.805909	0.706994	A0A087X0K1;Q9Y376	A0A087X0K1;Q9Y376	Q9Y376	Q9Y376	A0A087X0K1;Q9Y376	Calcium-binding protein 39	3;3	Calcium-binding protein 39 (MO25alpha) (Protein Mo25)	CAB39	CAB39 MO25 CGI-66
0.300417	0.529771	0.113034	0.432211	21.0143	20.2805						3.9143E-06	2	1	3	1	12.22	2	NaN	1	10.9	18.4	0.112237	0.162957	0.141501	0.237043	0.160921	0.219623	0.200593	0.279311	Q9Y2V2	Q9Y2V2	Q9Y2V2	Q9Y2V2	Q9Y2V2	Calcium-regulated heat stable protein 1	2	Calcium-regulated heat stable protein 1 (Calcium-regulated heat-stable protein of 24 kDa) (CRHSP-24)	CARHSP1	CARHSP1
-0.46959	-0.189664	NaN	NaN	20.2208	18.7978						0.0020836	1	1	2	1	12.077	2	NaN	0	6.5	6.5	0.537635	0.432356	1	1	0.607397	0.563598	1	1	H0Y8X9;P98194-2;P98194-4;H0Y9V7;P98194;P98194-3;P98194-5;P98194-8;P98194-9;B4E2Q0;P98194-6;P98194-7	H0Y8X9;P98194-2;P98194-4;H0Y9V7;P98194;P98194-3;P98194-5;P98194-8;P98194-9;B4E2Q0;P98194-6;P98194-7	P98194	P98194	H0Y8X9;P98194-2;P98194-4;H0Y9V7;P98194;P98194-3;P98194-5;P98194-8;P98194-9;B4E2Q0;P98194-6;P98194-7	Calcium-transporting ATPase type 2C member 1	1;1;1;1;1;1;1;1;1;1;1;1	Calcium-transporting ATPase type 2C member 1 (ATPase 2C1) (EC 3.6.3.8) (ATP-dependent Ca(2+) pump PMR1)	ATP2C1	ATP2C1 KIAA1347 PMR1L HUSSY-28
-0.293836	0.0174944	-0.573982	-0.177604	25.5231	26.1891						4.3915E-160	8	10	15	26	13.441	13	14.725	24	32.9	22.7	0.958438	0.994448	0.807107	0.718401	0.974476	0.989615	0.85978	0.709998	D6R938;Q13557;Q13557-6;Q13557-11;E9PF82;Q13557-8;Q13557-12;Q13557-10;Q13557-3;E9PBG7;Q13557-4;Q13557-9;Q13557-5;H0Y9J2;H0Y9C2;Q13554-7;Q9UQM7;Q13554-4;Q9UQM7-2;Q13554-6;Q13554-3;Q13554-8;Q13554-5;Q13554-2;Q13554;H7BXS4;Q8WU40;Q13555-10;Q5SWX3;Q13555-3;Q13555-5;Q13555-4;Q13555-7;A0A0A0MS52;Q13555-9;Q13555-2;Q13555-8;Q13555;A0A0A0MT11;Q13555-6;D6RHX9;E9PBE8;E7EQE4;H7BZC6;H0Y6G2	D6R938;Q13557;Q13557-6;Q13557-11;E9PF82;Q13557-8;Q13557-12;Q13557-10;Q13557-3;E9PBG7;Q13557-4;Q13557-9;Q13557-5;H0Y9J2	Q13557	Q13557	D6R938;Q13557;Q13557-6;Q13557-11;E9PF82	Calcium/calmodulin-dependent protein kinase type II subunit delta	11;11;11;11;11;10;10;10;10;10;10;9;9;7;4;3;3;3;3;3;3;3;3;3;3;2;2;2;2;2;2;2;2;2;2;2;2;2;2;2;1;1;1;1;1	Calcium/calmodulin-dependent protein kinase type II subunit delta (CaM kinase II subunit delta) (CaMK-II subunit delta) (EC 2.7.11.17)	CAMK2D	CAMK2D CAMKD
-0.275716	0.0487942	-0.0684834	0.380619	23.3384	23.7786						1.9564E-15	5	5	7	5	28.206	6	11.199	5	39.5	39.5	0.921176	0.926874	0.309101	0.293206	0.985479	0.991631	0.378375	0.3247	Q9HB71-3;Q9HB71	Q9HB71-3;Q9HB71	Q9HB71	Q9HB71	Q9HB71-3;Q9HB71	Calcyclin-binding protein	5;5	Calcyclin-binding protein (CacyBP) (hCacyBP) (S100A6-binding protein) (Siah-interacting protein)	CACYBP	CACYBP S100A6BP SIP PNAS-107
-0.401578	-0.0224489	-0.911126	-0.373103	28.9789	29.4251						1.8863E-215	26	25	60	66	15.595	51	16.665	58	41.4	41.7	0.728623	0.885944	0.278481	0.397468	0.787056	0.882153	0.289275	0.365112	P27824;P27824-2;P27824-3;H0Y9Q7;D6RDP7;D6RB85;D6RGY2;D6RAU8;D6RFL1;H0Y9H1;D6RAQ8;D6RHJ3;D6RD16	P27824;P27824-2;P27824-3	P27824	P27824	P27824;P27824-2	Calnexin	26;26;20;12;9;8;8;7;6;5;3;1;1	Calnexin (IP90) (Major histocompatibility complex class I antigen-binding protein p88) (p90)	CANX	CANX
-0.317696	-0.0389398	-0.23343	0.172743	26.1936	26.2258						3.0684E-151	9	9	18	17	36.745	18	14.877	17	63.8	56	0.988307	0.836224	0.54494	0.601597	0.934746	0.82022	0.443717	0.535581	P04632;A0A0C4DGQ5;K7ELJ7;K7EM73;A0A075B7C0;K7EKD8;U3KQE2;K7EIV0;U3KPR7;K7ES78;K7EMQ1;Q96L46	P04632;A0A0C4DGQ5;K7ELJ7;K7EM73;A0A075B7C0;K7EKD8;U3KQE2;K7EIV0	P04632	P04632	P04632;A0A0C4DGQ5	Calpain small subunit 1	10;10;9;7;7;7;6;6;3;2;2;1	Calpain small subunit 1 (CSS1) (Calcium-activated neutral proteinase small subunit) (CANP small subunit) (Calcium-dependent protease small subunit) (CDPS) (Calcium-dependent protease small subunit 1) (Calpain regulatory subunit)	CAPNS1	CAPNS1 CAPN4 CAPNS
-0.126486	0.222805	-0.184293	0.319155	27.8219	27.762						3.4534E-304	32	31	69	47	18.545	57	15.809	43	50	49.3	0.627887	0.573206	0.466603	0.370947	0.471561	0.491892	0.366135	0.296931	P07384;E9PRM1;E9PLX0;E9PJJ3;E9PLC9;E9PMC6;E9PJA6;E9PSA6;E9PL37;E9PQB3;E9PIA9	P07384	P07384	P07384	P07384	Calpain-1 catalytic subunit	34;5;4;4;4;4;4;4;4;4;3	Calpain-1 catalytic subunit (EC 3.4.22.52) (Calcium-activated neutral proteinase 1) (CANP 1) (Calpain mu-type) (Calpain-1 large subunit) (Cell proliferation-inducing gene 30 protein) (Micromolar-calpain) (muCANP)	CAPN1	CAPN1 CANPL1 PIG30
-0.500544	-0.127289	-0.35899	0.14104	28.4296	28.4556						0	27	27	50	58	26.014	42	16.651	49	53.1	58.6	0.459892	0.58521	0.770342	0.658905	0.471141	0.51529	0.679023	0.597638	P17655;P17655-2;C9JWY7	P17655;P17655-2	P17655	P17655	P17655	Calpain-2 catalytic subunit	29;26;1	Calpain-2 catalytic subunit (EC 3.4.22.53) (Calcium-activated neutral proteinase 2) (CANP 2) (Calpain M-type) (Calpain large polypeptide L2) (Calpain-2 large subunit) (Millimolar-calpain) (M-calpain)	CAPN2	CAPN2 CANPL2
-0.414326	0.0251707	-0.430606	0.093425	25.3111	24.9031						6.4071E-113	14	11	18	17	18.708	15	40.437	14	31.9	39.9	0.691027	0.977853	0.909907	0.748778	0.65165	0.988972	0.881389	0.697787	P20810-4;E9PCH5;P20810-8;B7Z574;P20810-2;P20810;P20810-9;A0A0C4DGB5;P20810-5;P20810-10;P20810-7;P20810-6;P20810-3;E7ES10;E7EVY3;H0Y7F0;E9PDE4;E7EQ12;E7EQA0;H0Y9H6;A0A0A0MR45;H0YD33;A0A0C4DGD1;F8W7E0;D6RC54;H0Y944;E9PSG1;D6RAA8;E7EQK6;H0YA91	P20810-4;E9PCH5;P20810-8;B7Z574;P20810-2;P20810;P20810-9;A0A0C4DGB5;P20810-5;P20810-10;P20810-7;P20810-6;P20810-3;E7ES10;E7EVY3;H0Y7F0;E9PDE4;E7EQ12;E7EQA0;H0Y9H6;A0A0A0MR45;H0YD33	P20810	P20810	P20810-4;E9PCH5;P20810-8;B7Z574;P20810-2;P20810;P20810-9;A0A0C4DGB5;P20810-5;P20810-10;P20810-7;P20810-6	Calpastatin	14;14;14;14;14;14;14;14;14;14;14;14;13;13;13;12;12;11;11;11;10;10;4;4;2;2;2;1;1;1	Calpastatin (Calpain inhibitor) (Sperm BS-17 component)	CAST	CAST
-0.681539	-0.3394	-1.20809	-0.790784	27.9197	27.7866						1.8616E-143	14	12	40	34	9.7275	31	11.51	25	58.9	67.3	0.145379	0.173888	0.0682626	0.0596274	0.122469	0.0955087	0.0661295	0.0407422	P51911;P51911-2;B7Z7E1;K7EQ72;K7ERK4;K7ER02;K7ESJ2;K7ENC5;K7ERM8	P51911;P51911-2;B7Z7E1	P51911	P51911	P51911	Calponin-1	14;13;10;5;5;5;4;4;1	Calponin-1 (Basic calponin) (Calponin H1, smooth muscle)	CNN1	CNN1
-0.5985	-0.23416	-0.575744	-0.168252	27.3436	27.2212						2.3647E-187	10	10	23	22	16.937	20	8.9337	21	50.3	50.3	0.259706	0.339107	0.80371	0.735839	0.243408	0.244938	0.856155	0.729099	B4DDF4;Q99439;B4DUT8;Q99439-2;A0A087X271;K7ES69;A0A087X1X5;H3BVI6;H3BQH0;A0A087WV51;U3KPS3	B4DDF4;Q99439;B4DUT8;Q99439-2;A0A087X271;K7ES69;A0A087X1X5;H3BVI6	Q99439	Q99439	B4DDF4;Q99439;B4DUT8	Calponin-2	10;10;10;8;7;5;5;5;2;1;1	Calponin-2 (Calponin H2, smooth muscle) (Neutral calponin)	CNN2	CNN2
-0.438346	-0.0671829	-0.590593	-0.210713	26.7729	26.6894						1.323E-133	11	10	25	27	18.637	22	13.715	24	38.9	42.2	0.62228	0.752674	0.775242	0.65789	0.661746	0.716904	0.825745	0.643893	Q15417;Q15417-2;Q15417-3;E9PDU6	Q15417;Q15417-2;Q15417-3;E9PDU6	Q15417	Q15417	Q15417	Calponin-3	11;10;9;7	Calponin-3 (Calponin, acidic isoform)	CNN3	CNN3
-0.498831	-0.0829884	-0.927167	-0.378382	30.3829	30.4755						3.6591E-219	15	14	84	82	16.21	75	25.952	65	55.6	55.6	0.464024	0.707085	0.261147	0.390195	0.475955	0.661141	0.270579	0.35753	P27797;K7EJB9;K7EL50	P27797;K7EJB9	P27797	P27797	P27797	Calreticulin	15;10;3	Calreticulin (CRP55) (Calregulin) (Endoplasmic reticulum resident protein 60) (ERp60) (HACBP) (grp60)	CALR	CALR CRTC
-0.323841	0.0382958	-0.61061	-0.0672887	27.9857	28.2361						1.1273E-238	16	15	37	44	15.959	32	15.961	33	57.1	61.3	0.968893	0.949505	0.737344	0.930984	0.951064	0.923842	0.785168	0.943682	O43852;O43852-3;O43852-6;O43852-5;O43852-10;O43852-9;O43852-13;O43852-14;O43852-11	O43852;O43852-3;O43852-6;O43852-5;O43852-10;O43852-9	O43852	O43852	O43852;O43852-3	Calumenin	16;16;12;11;9;8;7;7;7	Calumenin (Crocalbin) (IEF SSP 9302)	CALU	CALU
-0.115738	0.191057	-0.115879	0.292193	24.303	24.2931						3.6321E-39	4	4	8	8	20.931	8	16.961	8	17.5	14.9	0.608311	0.633147	0.36876	0.408756	0.56392	0.604153	0.317311	0.324035	P17612-2;P17612;Q15136;P22694-10;K7ERP6	P17612-2;P17612;Q15136;P22694-10	P17612	P17612	P17612-2;P17612	cAMP-dependent protein kinase catalytic subunit alpha	5;5;3;3;2	cAMP-dependent protein kinase catalytic subunit alpha (PKA C-alpha) (EC 2.7.11.11)	PRKACA	PRKACA PKACA
-0.394164	-0.0664576	-0.458168	0.0132121	22.0569	22.187						1.7345E-29	3	3	2	3	12.062	2	20.726	3	12.7	10.1	0.750796	0.754788	0.964622	0.907556	0.788092	0.869289	0.944501	0.867697	P22694-4;A0A087WVC4;P22694-3;P22694;P22694-5;P22694-7;P22694-6;A0A0A0MS54;P22694-9;P22694-2;B1APF6;B1APF7;B1APG1;B1APG0;B1APG2;B1APF8;B1APF9;P22694-8;B1APG3	P22694-4;A0A087WVC4;P22694-3;P22694;P22694-5;P22694-7;P22694-6;A0A0A0MS54;P22694-9;P22694-2;B1APF6;B1APF7;B1APG1;B1APG0;B1APG2;B1APF8;B1APF9;P22694-8;B1APG3	P22694	P22694	P22694-4;A0A087WVC4;P22694-3;P22694;P22694-5;P22694-7;P22694-6;A0A0A0MS54;P22694-9;P22694-2	cAMP-dependent protein kinase catalytic subunit beta	4;4;4;4;4;4;4;4;4;4;2;2;2;2;2;2;2;2;2	cAMP-dependent protein kinase catalytic subunit beta (PKA C-beta) (EC 2.7.11.11)	PRKACB	PRKACB
0.0126402	0.401521	-0.32081	0.115566	23.1315	22.9743						8.7401E-06	1	1	2	3	2.5082	2	3.8674	3	6.8	6.8	0.398482	0.294802	0.698582	0.706473	0.493711	0.388394	0.797605	0.785083	P22612	P22612	P22612	P22612	P22612	cAMP-dependent protein kinase catalytic subunit gamma	1	cAMP-dependent protein kinase catalytic subunit gamma (PKA C-gamma) (EC 2.7.11.11)	PRKACG	PRKACG
0.16633	0.52687	0.260628	0.742524	25.6043	25.4671						3.4107E-151	15	13	26	21	17.615	19	27.303	16	46.2	48.3	0.21438	0.16534	0.0659654	0.0485973	0.149799	0.123571	0.0436124	0.019243	P10644;P10644-2;K7EPB2;K7EM13;K7EIE5;K7EID3;K7EJ40;K7EK41;K7EMZ6;K7EMU2;K7EPR5;K7EQK3;X6RAV4	P10644;P10644-2;K7EPB2	P10644	P10644	P10644	cAMP-dependent protein kinase type I-alpha regulatory subunit	15;12;9;6;6;6;6;6;5;4;3;3;3	cAMP-dependent protein kinase type I-alpha regulatory subunit (Tissue-specific extinguisher 1) (TSE1) [Cleaved into: cAMP-dependent protein kinase type I-alpha regulatory subunit, N-terminally processed]	PRKAR1A	PRKAR1A PKR1 PRKAR1 TSE1
-0.196723	0.111833	-0.456069	0.0123541	25.4016	25.3257						2.7392E-165	11	11	24	21	15.6	21	20.694	18	41.4	41.1	0.76178	0.792852	0.960445	0.909286	0.742012	0.781441	0.935937	0.885145	P13861-2;P13861;H7C330;H7C1L0;C9J830;H7C4A9;P31323	P13861-2;P13861	P13861	P13861	P13861-2;P13861	cAMP-dependent protein kinase type II-alpha regulatory subunit	12;12;5;4;3;1;1	cAMP-dependent protein kinase type II-alpha regulatory subunit	PRKAR2A	PRKAR2A PKR2 PRKAR2
-0.842439	-0.514944	-0.477924	-0.00910324	21.364	22.5278						4.4717E-33	3	4	3	4	33.544	2	37.203	3	4.2	3	0.0363072	0.0420008	0.99605	0.952687	0.0845425	0.0953696	0.902446	0.957099	J3KP58;P30622-2;P30622-1;P30622;F5H6A0;F5H0N7	J3KP58;P30622-2;P30622-1;P30622;F5H6A0;F5H0N7	P30622	P30622	J3KP58;P30622-2;P30622-1;P30622	CAP-Gly domain-containing linker protein 1	5;5;5;5;3;3	CAP-Gly domain-containing linker protein 1 (Cytoplasmic linker protein 1) (Cytoplasmic linker protein 170 alpha-2) (CLIP-170) (Reed-Sternberg intermediate filament-associated protein) (Restin)	CLIP1	CLIP1 CYLN1 RSN
-0.71137	-0.373047	-0.65247	-0.189976	23.7099	24.0266						3.7434E-30	6	5	8	10	24.403	4	34.027	6	12.5	15.3	0.115435	0.136502	0.660215	0.695557	0.133675	0.164103	0.655584	0.68296	Q14444-2;Q14444;E9PLA9;G3V153;A0A087X082	Q14444-2;Q14444;E9PLA9;G3V153;A0A087X082	Q14444	Q14444	Q14444-2;Q14444	Caprin-1	6;6;5;5;5	Caprin-1 (Cell cycle-associated protein 1) (Cytoplasmic activation- and proliferation-associated protein 1) (GPI-anchored membrane protein 1) (GPI-anchored protein p137) (GPI-p137) (p137GPI) (Membrane component chromosome 11 surface marker 1) (RNA granule protein 105)	CAPRIN1	CAPRIN1 GPIAP1 GPIP137 M11S1 RNG105
-0.22233	0.116764	-0.271461	0.117562	27.147	27.0174						9.6338E-226	14	12	33	29	11.259	29	14.549	24	58.8	69	0.812693	0.782569	0.609755	0.702701	0.689074	0.728413	0.50972	0.6456	P16152;P16152-2;E9PQ63;A8MTM1	P16152;P16152-2;E9PQ63;A8MTM1	P16152	P16152	P16152	Carbonyl reductase [NADPH] 1	14;8;8;8	Carbonyl reductase [NADPH] 1 (EC 1.1.1.184) (15-hydroxyprostaglandin dehydrogenase [NADP(+)]) (EC 1.1.1.197) (NADPH-dependent carbonyl reductase 1) (Prostaglandin 9-ketoreductase) (Prostaglandin-E(2) 9-reductase) (EC 1.1.1.189) (Short chain dehydrogenase/reductase family 21C member 1)	CBR1	CBR1 CBR CRN SDR21C1
0.0422241	0.351063	0.0688771	0.428035	23.7657	24.3265						9.6957E-97	7	8	6	11	8.3405	6	16.764	11	42.6	38.3	0.357151	0.362344	0.173831	0.241284	0.449671	0.460505	0.133758	0.163072	O75828	O75828	O75828	O75828	O75828	Carbonyl reductase [NADPH] 3	8	Carbonyl reductase [NADPH] 3 (EC 1.1.1.184) (NADPH-dependent carbonyl reductase 3) (Short chain dehydrogenase/reductase family 21C member 2)	CBR3	CBR3
-0.504305	-0.240486	-0.215261	0.176833	23.1226	23.5732						1.0973E-22	6	5	6	5	7.3291	4	4.8472	4	22.9	23.3	0.450896	0.326982	0.515232	0.594371	0.426275	0.338334	0.604699	0.661884	Q96DG6	Q96DG6	Q96DG6	Q96DG6	Q96DG6	Carboxymethylenebutenolidase homolog	6	Carboxymethylenebutenolidase homolog (EC 3.1.-.-)	CMBL	CMBL
-0.311614	-0.0201356	0.0585242	0.459851	21.5635	21.2286						7.0854E-07	3	2	3	2	27.01	3	41.998	2	1.9	5	0.995084	0.89296	0.182153	0.210297	0.999489	0.992574	0.244274	0.253352	O75976;O75976-2;J3QQJ4	O75976;O75976-2	O75976	O75976	O75976	Carboxypeptidase D	4;3;1	Carboxypeptidase D (EC 3.4.17.22) (Metallocarboxypeptidase D) (gp180)	CPD	CPD
-0.701717	-0.391872	-0.935007	-0.530218	23.188	23.2693						3.2638E-42	5	5	6	6	12.562	4	16.331	6	16.3	16.3	0.124541	0.118478	0.252952	0.216319	0.142393	0.146215	0.241998	0.206393	Q9Y646;A0A087WYY1;E5RH35;E5RJZ7;E5RJP8;E5RJA8	Q9Y646;A0A087WYY1	Q9Y646	Q9Y646	Q9Y646;A0A087WYY1	Carboxypeptidase Q	5;5;2;2;2;2	Carboxypeptidase Q (EC 3.4.17.-) (Lysosomal dipeptidase) (Plasma glutamate carboxypeptidase)	CPQ	CPQ LCH1 PGCP
-0.600533	-0.316869	-1.35067	-0.941614	22.4734	23.0492						1.2323E-24	5	5	10	12	12.802	8	10.148	6	8.3	8.1	0.256317	0.202894	0.0293822	0.0239361	0.261508	0.227238	0.0337936	0.0265148	P50416-2;P50416;H3BMD2	P50416-2;P50416	P50416	P50416	P50416-2;P50416	Carnitine O-palmitoyltransferase 1, liver isoform	6;6;1	Carnitine O-palmitoyltransferase 1, liver isoform (CPT1-L) (EC 2.3.1.21) (Carnitine O-palmitoyltransferase I, liver isoform) (CPT I) (CPTI-L) (Carnitine palmitoyltransferase 1A)	CPT1A	CPT1A CPT1
0.00848693	0.32008	-0.159895	0.268913	21.122	21.236						5.3294E-25	2	2	2	2	0.5254	2	11.67	2	7.1	7.1	0.404507	0.408268	0.430158	0.443175	0.463534	0.449007	0.482937	0.468359	P23786	P23786	P23786	P23786	P23786	Carnitine O-palmitoyltransferase 2, mitochondrial	2	Carnitine O-palmitoyltransferase 2, mitochondrial (EC 2.3.1.21) (Carnitine palmitoyltransferase II) (CPT II)	CPT2	CPT2 CPT1
-0.418254	-0.099139	-0.856633	-0.411982	26.235	26.2027						1.6757E-118	11	12	22	22	18.61	18	14.05	18	34.2	31.4	0.679591	0.661564	0.343111	0.345826	0.72931	0.606043	0.359151	0.311621	O75718;C9JP16	O75718;C9JP16	O75718	O75718	O75718	Cartilage-associated protein	12;11	Cartilage-associated protein	CRTAP	CRTAP CASP
-0.402473	-0.0664274	-0.745648	-0.335299	24.2019	24.1132						1.1215E-53	9	7	11	11	20.674	10	20.945	11	30.1	36.9	0.725958	0.754876	0.501804	0.451896	0.687065	0.717545	0.486825	0.427738	E7EU96;P68400;Q5U5J2;Q8NEV1;P68400-2;V9GYA2;V9GY80;A0A087WY74	E7EU96;P68400;Q5U5J2;Q8NEV1	P68400	P68400	E7EU96;P68400;Q5U5J2	Casein kinase II subunit alpha	10;10;10;8;4;2;2;1	Casein kinase II subunit alpha (CK II alpha) (EC 2.7.11.1)	CSNK2A1	CSNK2A1 CK2A1
-0.595991	-0.282421	-0.410869	-0.0237977	22.8446	22.088						1.8072E-19	4	3	4	4	12.087	3	7.1445	4	12.6	16.9	0.263933	0.253809	0.870972	0.982497	0.268127	0.273632	0.865144	0.931674	P19784;H3BSA1;H3BV19;H3BNI9	P19784;H3BSA1;H3BV19	P19784	P19784	P19784	Casein kinase II subunit alpha'	4;3;2;1	Casein kinase II subunit alpha' (CK II alpha') (EC 2.7.11.1)	CSNK2A2	CSNK2A2 CK2A2
-0.406809	-0.168804	-0.659107	-0.267566	23.1276	23.2964						2.666E-23	5	4	5	4	30.552	5	8.7767	4	30.2	34	0.71311	0.480741	0.648286	0.559199	0.642635	0.469799	0.590739	0.513236	P67870;Q5SRQ6;Q5SRQ3;N0E472;N0E644	P67870;Q5SRQ6;Q5SRQ3;N0E472	P67870	P67870	P67870;Q5SRQ6	Casein kinase II subunit beta	5;5;4;3;1	Casein kinase II subunit beta (CK II beta) (Phosvitin) (Protein G5a)	CSNK2B	CSNK2B CK2N G5A
-0.490983	-0.230922	-0.780438	-0.435319	20.9637	21.3031						0.00048187	2	2	2	2	49.775	2	2.8355	2	9.7	9.7	0.483211	0.345422	0.448277	0.316982	0.559701	0.474122	0.489783	0.388916	P42574;C9JXR7;A0A087WU32;A8MVM1	P42574;C9JXR7;A0A087WU32;A8MVM1	P42574	P42574	P42574	Caspase-3	2;1;1;1	Caspase-3 (CASP-3) (EC 3.4.22.56) (Apopain) (Cysteine protease CPP32) (CPP-32) (Protein Yama) (SREBP cleavage activity 1) (SCA-1) [Cleaved into: Caspase-3 subunit p17;Caspase-3 subunit p12]	CASP3	CASP3 CPP32
-0.742265	-0.410409	-0.761727	-0.287272	25.3898	25.5385						4.9128E-91	12	12	21	22	18.003	10	13.587	11	36.4	34.5	0.0897679	0.102609	0.476654	0.526749	0.0723354	0.0732753	0.460274	0.505443	P04040	P04040	P04040	P04040	P04040	Catalase	16	Catalase (EC 1.11.1.6)	CAT	CAT
-0.386695	-0.0347957	-0.900314	-0.478266	27.3876	27.3						2.2843E-216	11	11	31	19	11.58	30	11.37	19	72.4	72.4	0.773348	0.848665	0.290596	0.268146	0.839612	0.835694	0.302355	0.232942	P21964-2;P21964;E7EMS6;E7EUU8;H7BZ45;F8WBW9	P21964-2;P21964;E7EMS6;E7EUU8	P21964	P21964	P21964-2;P21964	Catechol O-methyltransferase	11;11;8;7;4;3	Catechol O-methyltransferase (EC 2.1.1.6)	COMT	COMT
-0.133084	0.201007	-0.490882	0.0132121	27.5095	27.9769						0	32	35	66	60	12.554	60	17.181	56	57.2	56.7	0.640037	0.614076	0.970311	0.907556	0.485224	0.536973	0.96498	0.874435	P35221;P35221-2;G3XAM7;P35221-3;E5RIB1;E5RG03;E5RGY6;E5RHV7;E5RJL0;E5RIE0;E5RJP7;E5RGD2;E5RJ41;P26232-4;A0A0A0MRI5;P26232-6;E5RFM3;E5RFM5;E5RGY7;E5RFK9;A0A0A0MTJ6;E5RFG3;H0YBB8;E5RJZ2;E5RGG4;E5RJ43;E5RGS1;E5RIT8;A0A087WZL6;E5RGU3;E5RHJ5	P35221;P35221-2;G3XAM7;P35221-3	P35221	P35221	P35221	Catenin alpha-1	36;34;30;22;10;9;8;7;6;6;5;5;5;5;5;5;4;4;4;3;3;2;2;1;1;1;1;1;1;1;1	Catenin alpha-1 (Alpha E-catenin) (Cadherin-associated protein) (Renal carcinoma antigen NY-REN-13)	CTNNA1	CTNNA1
-0.0728166	0.266996	-0.555778	-0.138632	22.9825	23.406						1.6056E-186	7	8	4	3	7.4434	4	2.8016	3	12.2	11.3	0.532999	0.494548	0.842398	0.791933	0.632828	0.595724	0.76343	0.72297	P26232-2;P26232-5;P26232;P26232-3;C9J144;C9IZ88	P26232-2;P26232-5;P26232;P26232-3	P26232	P26232	P26232-2;P26232-5;P26232	Catenin alpha-2	8;8;8;6;1;1	Catenin alpha-2 (Alpha N-catenin) (Alpha-catenin-related protein)	CTNNA2	CTNNA2 CAPR
-0.277237	0.0506061	-0.573402	-0.075444	26.3923	26.9461						1.4867E-245	21	21	36	43	13.112	29	19.106	42	45.3	43.5	0.924297	0.922973	0.808225	0.914898	0.828295	0.892554	0.860973	0.925975	P35222;B4DGU4;P35222-2;E7EMJ5;E9PDF9;E7EV28;C9IZ65	P35222;B4DGU4	P35222	P35222	P35222	Catenin beta-1	22;21;4;4;2;2;1	Catenin beta-1 (Beta-catenin)	CTNNB1	CTNNB1 CTNNB OK/SW-cl.35 PRO2286
-0.303063	0.00776951	-0.521411	-0.0682111	26.4287	26.6808						6.5453E-182	22	21	50	48	20.262	46	27.216	36	35.4	35.8	0.977451	0.978087	0.909837	0.929163	0.896006	0.997257	0.968923	0.941678	O60716-5;C9JZR2;O60716-3;O60716-2;O60716;O60716-21;O60716-19;O60716-18;O60716-17;O60716-13;O60716-11;O60716-10;O60716-8;O60716-9;O60716-7;O60716-6;O60716-4;O60716-24;O60716-23;O60716-22;O60716-20;O60716-16;O60716-15;O60716-14;O60716-12;O60716-29;O60716-27;O60716-26;O60716-25;O60716-32;O60716-31;O60716-30;O60716-28;H0YC95;E9PKY0;E9PRE2;E9PKL1	O60716-5;C9JZR2;O60716-3;O60716-2;O60716;O60716-21;O60716-19;O60716-18;O60716-17;O60716-13;O60716-11;O60716-10;O60716-8;O60716-9;O60716-7;O60716-6;O60716-4;O60716-24;O60716-23;O60716-22;O60716-20;O60716-16;O60716-15;O60716-14;O60716-12;O60716-29;O60716-27;O60716-26;O60716-25;O60716-32;O60716-31;O60716-30;O60716-28	O60716	O60716	O60716-5;C9JZR2;O60716-3;O60716-2;O60716	Catenin delta-1	23;23;23;23;23;22;22;22;22;22;22;22;22;22;22;22;22;21;21;21;21;21;21;21;21;18;18;18;18;17;17;17;17;4;3;3;1	Catenin delta-1 (Cadherin-associated Src substrate) (CAS) (p120 catenin) (p120(ctn)) (p120(cas))	CTNND1	CTNND1 KIAA0384
-0.182328	0.135009	-0.157769	0.279412	29.3651	29.4775						2.3582E-294	13	12	55	55	28.271	47	27.715	52	41.9	42.2	0.733588	0.744866	0.427062	0.427452	0.593619	0.684927	0.328013	0.353371	P07858;E9PKQ7;E9PNL5;E9PHZ5;E9PLY3;E9PSG5;E9PQM1;R4GMQ5;E9PR54;E9PJ67;E9PCB3;E9PS78	P07858	P07858	P07858	P07858	Cathepsin B	13;3;3;3;3;3;3;2;2;2;2;1	Cathepsin B (EC 3.4.22.1) (APP secretase) (APPS) (Cathepsin B1) [Cleaved into: Cathepsin B light chain;Cathepsin B heavy chain]	CTSB	CTSB CPSB
0.00920381	0.353775	-0.143723	0.288654	29.2234	29.2223						0	13	15	71	64	20.818	68	21.546	61	45.9	41	0.403463	0.358485	0.40694	0.413883	0.240901	0.268158	0.308908	0.339676	P07339;C9JH19;H7C469;F8WD96;H7C1V0;F8W787	P07339;C9JH19;H7C469	P07339	P07339	P07339	Cathepsin D	15;10;9;7;6;5	Cathepsin D (EC 3.4.23.5) [Cleaved into: Cathepsin D light chain;Cathepsin D heavy chain]	CTSD	CTSD CPSD
-0.689264	-0.398855	-0.47295	-0.11951	22.4051	20.658						2.7492E-18	2	2	3	2	1.5032	3	NaN	1	8.4	14.4	0.137106	0.112288	0.994052	0.828747	0.154276	0.139974	0.969453	0.89603	P07711	P07711	P07711	P07711	P07711	Cathepsin L1	3	Cathepsin L1 (EC 3.4.22.15) (Cathepsin L) (Major excreted protein) (MEP) [Cleaved into: Cathepsin L1 heavy chain;Cathepsin L1 light chain]	CTSL	CTSL CTSL1
0.105544	0.413161	-0.401216	0.0464211	22.8607	22.5542						2.1423E-54	2	2	5	5	39.341	4	11.45	3	11.6	11.6	0.27815	0.280504	0.852035	0.840985	0.363299	0.372791	0.954175	0.930733	P20645;F5GXE0;H0YGE9;F5GXU0;H0YGT2;F5H883;F5GX30	P20645;F5GXE0;H0YGE9;F5GXU0;H0YGT2;F5H883;F5GX30	P20645	P20645	P20645	Cation-dependent mannose-6-phosphate receptor	2;1;1;1;1;1;1	Cation-dependent mannose-6-phosphate receptor (CD Man-6-P receptor) (CD-MPR) (46 kDa mannose 6-phosphate receptor) (MPR 46)	M6PR	M6PR MPR46 MPRD
-0.141128	0.246955	-0.27659	0.163499	23.2199	23.0326						2.3731E-55	14	15	17	23	22.853	10	20.707	18	8	8.6	0.65498	0.529492	0.618751	0.618076	0.754626	0.630443	0.714453	0.688062	P11717;S4R328	P11717	P11717	P11717	P11717	Cation-independent mannose-6-phosphate receptor	18;3	Cation-independent mannose-6-phosphate receptor (CI Man-6-P receptor) (CI-MPR) (M6PR) (300 kDa mannose 6-phosphate receptor) (MPR 300) (Insulin-like growth factor 2 receptor) (Insulin-like growth factor II receptor) (IGF-II receptor) (M6P/IGF2 receptor) (M6P/IGF2R) (CD antigen CD222)	IGF2R	IGF2R MPRI
-0.684619	-0.364311	-1.21783	-0.769059	29.0137	29.0648						2.3676E-86	6	5	22	24	19.579	22	22.632	22	42.1	47.8	0.142035	0.145554	0.0646741	0.0673125	0.119111	0.0740348	0.0624573	0.0469417	Q03135;C9JKI3;Q03135-2;E9PCT5;P56539	Q03135;C9JKI3;Q03135-2;E9PCT5	Q03135	Q03135	Q03135	Caveolin-1	6;5;5;5;1	Caveolin-1	CAV1	CAV1 CAV
-0.732189	-0.37118	-0.943666	-0.53801	24.6319	25.9816						3.4394E-49	3	3	5	6	13.162	5	19.591	4	29.6	36.4	0.0975794	0.138399	0.244111	0.209214	0.0791469	0.103504	0.252232	0.175116	P51636;P51636-2;E9PCT3;P51636-3	P51636;P51636-2;E9PCT3	P51636	P51636	P51636	Caveolin-2	4;3;2;1	Caveolin-2	CAV2	CAV2
-0.257183	0.0666747	-0.408148	0.0513026	23.0083	21.9769						1.4866E-41	10	8	11	8	31.229	10	28.808	5	4	5.8	0.883242	0.888475	0.865626	0.831283	0.97457	0.971109	0.860612	0.802748	A5YKK6-2;A5YKK6;A5YKK6-3;A5YKK6-4;H3BMZ2;B5MDN3;H3BR89;H3BVC9;H3BMH0	A5YKK6-2;A5YKK6;A5YKK6-3	A5YKK6	A5YKK6	A5YKK6-2;A5YKK6	CCR4-NOT transcription complex subunit 1	11;11;10;5;3;2;1;1;1	CCR4-NOT transcription complex subunit 1 (CCR4-associated factor 1) (Negative regulator of transcription subunit 1 homolog) (NOT1H) (hNOT1)	CNOT1	CNOT1 CDC39 KIAA1007 NOT1 AD-005
-0.282842	0.0501883	-0.797814	-0.269182	26.1131	26.7944						0	20	24	45	44	14.45	35	16.248	36	25.2	19.9	0.935813	0.923873	0.422806	0.556502	0.842902	0.893613	0.445509	0.534	Q6YHK3;Q6YHK3-2;Q6YHK3-4;Q6YHK3-3	Q6YHK3;Q6YHK3-2;Q6YHK3-4	Q6YHK3	Q6YHK3	Q6YHK3	CD109 antigen	24;22;22;11	CD109 antigen (150 kDa TGF-beta-1-binding protein) (C3 and PZP-like alpha-2-macroglobulin domain-containing protein 7) (Platelet-specific Gov antigen) (p180) (r150) (CD antigen CD109)	CD109	CD109 CPAMD7
0.433814	0.675364	0.682214	1.01835	20.3683	19.8939						6.4303E-05	2	1	2	1	44.611	2	NaN	1	4	7.6	0.0532312	0.0734953	0.0038396	0.00749431	0.0877008	0.120141	0.012925	0.018164	E9PMR4;P48509;E9PRJ3	E9PMR4;P48509;E9PRJ3	P48509	P48509	E9PMR4;P48509	CD151 antigen	2;2;1	CD151 antigen (GP27) (Membrane glycoprotein SFA-1) (Platelet-endothelial tetraspan antigen 3) (PETA-3) (Tetraspanin-24) (Tspan-24) (CD antigen CD151)	CD151	CD151 TSPAN24
0.0368901	0.379066	-0.289986	0.194844	25.5073	26.2511						4.5062E-148	12	15	25	27	11.938	18	17.925	24	42.1	36	0.364397	0.323743	0.642518	0.56303	0.296431	0.27556	0.543638	0.49433	Q13740-2;Q13740;F5GXJ9;H7C543;Q13740-3;Q13740-4	Q13740-2;Q13740;F5GXJ9	Q13740	Q13740	Q13740-2;Q13740	CD166 antigen	15;15;14;6;5;4	CD166 antigen (Activated leukocyte cell adhesion molecule) (CD antigen CD166)	ALCAM	ALCAM MEMD
0.342782	0.630592	-0.0685892	0.468427	23.8914	24.2402						8.7816E-56	6	6	8	8	17.109	7	14.329	6	25.8	25.8	0.0895589	0.0952339	0.309227	0.20246	0.0476768	0.0635289	0.259389	0.129441	A0A0C4DGH0;Q5ZPR3-3;Q5ZPR3-4;Q5ZPR3;H0YL10;Q5ZPR3-2;H0YK40;H0YK59;H0YLT8;H0YN85;H0YN29	A0A0C4DGH0;Q5ZPR3-3;Q5ZPR3-4;Q5ZPR3;H0YL10;Q5ZPR3-2;H0YK40;H0YK59	Q5ZPR3	Q5ZPR3	A0A0C4DGH0;Q5ZPR3-3;Q5ZPR3-4;Q5ZPR3	CD276 antigen	6;6;6;6;4;4;3;3;1;1;1	CD276 antigen (4Ig-B7-H3) (B7 homolog 3) (B7-H3) (Costimulatory molecule) (CD antigen CD276)	CD276	CD276 B7H3 PSEC0249 UNQ309/PRO352
-0.825006	-0.447721	-1.26268	-0.760846	27.6595	28.4253						5.5236E-82	6	7	28	32	10.243	23	8.5734	23	34.5	30.1	0.0429283	0.0758108	0.0500901	0.0704225	0.0279819	0.028809	0.0476464	0.0494837	H0YD13;P16070-18;P16070-12;P16070-14;P16070-13;P16070-11;P16070-10;P16070-16;P16070-8;P16070-17;P16070-6;P16070-4;P16070-3;P16070-7;P16070-5;P16070;H0Y2P0;H0YE40;H0YDW7;H0YCV9;P16070-15;H0Y5E4;P16070-9;E9PKC6;H0YDX6;H0YD17;J3KN83;Q86UZ1;P16070-19	H0YD13;P16070-18;P16070-12;P16070-14;P16070-13;P16070-11;P16070-10;P16070-16;P16070-8;P16070-17;P16070-6;P16070-4;P16070-3;P16070-7;P16070-5;P16070;H0Y2P0;H0YE40	P16070	P16070	H0YD13;P16070-18;P16070-12;P16070-14;P16070-13;P16070-11;P16070-10;P16070-16;P16070-8;P16070-17;P16070-6;P16070-4;P16070-3;P16070-7;P16070-5;P16070	CD44 antigen	7;7;7;7;7;7;7;7;7;7;7;7;7;7;7;7;6;4;3;3;3;3;3;2;2;2;2;1;1	CD44 antigen (CDw44) (Epican) (Extracellular matrix receptor III) (ECMR-III) (GP90 lymphocyte homing/adhesion receptor) (HUTCH-I) (Heparan sulfate proteoglycan) (Hermes antigen) (Hyaluronate receptor) (Phagocytic glycoprotein 1) (PGP-1) (Phagocytic glycoprotein I) (PGP-I) (CD antigen CD44)	CD44	CD44 LHR MDU2 MDU3 MIC4
-0.11857	0.162726	-0.526369	-0.103302	24.3855	25.2183						6.7096E-20	3	3	5	5	4.9755	4	3.4322	5	22.2	22.2	0.613443	0.688769	0.900056	0.860253	0.56979	0.665556	0.913551	0.857926	E9PNW4;P13987;E9PR17;H0YET2	E9PNW4;P13987;E9PR17;H0YET2	P13987	P13987	E9PNW4;P13987;E9PR17	CD59 glycoprotein	3;3;3;2	CD59 glycoprotein (1F5 antigen) (20 kDa homologous restriction factor) (HRF-20) (HRF20) (MAC-inhibitory protein) (MAC-IP) (MEM43 antigen) (Membrane attack complex inhibition factor) (MACIF) (Membrane inhibitor of reactive lysis) (MIRL) (Protectin) (CD antigen CD59)	CD59	CD59 MIC11 MIN1 MIN2 MIN3 MSK21
0.131063	0.471239	-0.310826	0.0897694	23.9086	24.3351						6.3493E-107	3	3	3	3	8.2667	3	2.8518	3	35.8	35.8	0.249959	0.216244	0.680223	0.75584	0.182757	0.170458	0.636209	0.70594	E9PJK1;E9PRJ8;H0YDL9;H0YDJ9;P60033;E9PIF1;A6NMH8;E9PM31;H0YEE2	E9PJK1;E9PRJ8;H0YDL9;H0YDJ9;P60033;E9PIF1;A6NMH8	P60033	P60033	E9PJK1;E9PRJ8;H0YDL9;H0YDJ9;P60033;E9PIF1;A6NMH8	CD81 antigen	3;3;3;3;3;3;3;1;1	CD81 antigen (26 kDa cell surface protein TAPA-1) (Target of the antiproliferative antibody 1) (Tetraspanin-28) (Tspan-28) (CD antigen CD81)	CD81	CD81 TAPA1 TSPAN28
-0.307019	-0.067062	-0.778259	-0.581972	19.0773	19.2058						7.0384E-06	1	1	2	3	20.788	2	17.272	3	8.3	8.3	0.985609	0.753026	0.451531	0.172279	0.991961	0.867695	0.493058	0.229752	P14209-3;P14209	P14209-3;P14209	P14209	P14209	P14209-3;P14209	CD99 antigen	1;1	CD99 antigen (12E7) (E2 antigen) (Protein MIC2) (T-cell surface glycoprotein E2) (CD antigen CD99)	CD99	CD99 MIC2 MIC2X MIC2Y
-0.198179	0.153286	-0.237864	0.218099	22.8729	21.6062						1.3952E-20	6	3	7	4	14.114	5	14.79	4	12.3	23	0.764649	0.7077	0.552317	0.523781	0.861415	0.802624	0.591689	0.539116	Q15642-4;Q15642-2;W4VSQ9;Q15642-3;Q15642;M0R0F9;Q15642-5;M0R2H7	Q15642-4;Q15642-2;W4VSQ9;Q15642-3;Q15642;M0R0F9;Q15642-5;M0R2H7	Q15642	Q15642	Q15642-4;Q15642-2;W4VSQ9;Q15642-3;Q15642	Cdc42-interacting protein 4	7;7;7;7;7;6;5;5	Cdc42-interacting protein 4 (Protein Felic) (Salt tolerant protein) (hSTP) (Thyroid receptor-interacting protein 10) (TR-interacting protein 10) (TRIP-10)	TRIP10	TRIP10 CIP4 STOT STP
-0.532407	-0.188776	-0.778086	-0.369688	22.7654	22.3049						1.2617E-17	4	4	4	5	33.913	4	44.913	3	10.1	8.9	0.3869	0.434356	0.451791	0.402216	0.372847	0.430589	0.417703	0.372994	Q96JB5;Q96JB5-4;Q96JB5-2;J3QRM1;Q96JB5-3;J3QL86;J3QS62;J3QQY1;J3KTA5;J3KRK4;J3KS63	Q96JB5;Q96JB5-4;Q96JB5-2;J3QRM1;Q96JB5-3	Q96JB5	Q96JB5	Q96JB5;Q96JB5-4	CDK5 regulatory subunit-associated protein 3	5;5;4;3;3;2;2;2;1;1;1	CDK5 regulatory subunit-associated protein 3 (CDK5 activator-binding protein C53) (LXXLL/leucine-zipper-containing ARF-binding protein) (Protein HSF-27)	CDK5RAP3	CDK5RAP3 IC53 LZAP MSTP016 OK/SW-cl.114 PP1553
-0.423507	-0.115754	-0.928429	-0.385658	25.3693	26.1806						8.3745E-123	15	18	17	19	11.23	13	14.337	15	33.6	26.7	0.66441	0.616006	0.259815	0.380305	0.624742	0.570911	0.269144	0.347244	Q8N163;Q8N163-2;H0YB24;G3V119;E5RFJ3;E5RHJ4;H0YC69;E5RGU7;H0YC58;A0A087X2B6;E5RHH8	Q8N163;Q8N163-2;H0YB24;G3V119	Q8N163	Q8N163	Q8N163	Cell cycle and apoptosis regulator protein 2	18;17;10;9;5;5;4;4;4;4;1	Cell cycle and apoptosis regulator protein 2 (Cell division cycle and apoptosis regulator protein 2) (DBIRD complex subunit KIAA1967) (Deleted in breast cancer gene 1 protein) (DBC-1) (DBC.1) (p30 DBC)	CCAR2	CCAR2 DBC1 KIAA1967
-0.148993	0.190552	-0.386299	0.0130691	25.3491	25.2098						7.3894E-66	7	5	8	7	11.126	8	8.5021	6	32.5	51.3	0.669725	0.634123	0.822945	0.907844	0.634602	0.605226	0.787942	0.883447	P60953;Q5JYX0;P60953-1	P60953;Q5JYX0;P60953-1	P60953	P60953	P60953	Cell division control protein 42 homolog	7;5;5	Cell division control protein 42 homolog (G25K GTP-binding protein)	CDC42	CDC42
-0.273727	0.0261627	-0.877606	-0.385319	21.9824	22.8646						8.8302E-40	5	6	5	6	32.149	3	48.897	3	13.3	11.6	0.917093	0.975709	0.317183	0.380763	0.931177	0.922215	0.299052	0.35384	Q99459	Q99459	Q99459	Q99459	Q99459	Cell division cycle 5-like protein	7	Cell division cycle 5-like protein (Cdc5-like protein) (Pombe cdc5-related protein)	CDC5L	CDC5L KIAA0432 PCDC5RP
-0.486974	-0.137394	-0.997175	-0.60643	19.1008	18.8298						3.6657E-05	2	1	3	2	21.186	2	0.5164	2	4.7	10	0.493177	0.558838	0.194279	0.153966	0.5685	0.687452	0.227097	0.208535	Q9NX58	Q9NX58	Q9NX58	Q9NX58	Q9NX58	Cell growth-regulating nucleolar protein	2	Cell growth-regulating nucleolar protein	LYAR	LYAR PNAS-5
0.618521	0.973648	0.300065	0.85997	22.2544	22.5807						7.0578E-19	2	2	2	2	6.8952	2	10.072	2	5.7	5.7	0.0159309	0.00937489	0.0527326	0.0231476	0.0315806	0.0229421	0.0729792	0.0230403	P43121	P43121	P43121	P43121	P43121	Cell surface glycoprotein MUC18	2	Cell surface glycoprotein MUC18 (Cell surface glycoprotein P1H12) (Melanoma cell adhesion molecule) (Melanoma-associated antigen A32) (Melanoma-associated antigen MUC18) (S-endo 1 endothelial-associated antigen) (CD antigen CD146)	MCAM	MCAM MUC18
-0.299791	-0.0690432	-0.275769	0.114767	22.4544	22.5568						7.7157E-49	3	3	4	4	13.04	4	11.445	3	24.1	24.1	0.970707	0.747259	0.617307	0.707985	0.920286	0.691932	0.712937	0.786734	P62633-2;P62633;P62633-7;P62633-3	P62633-2;P62633;P62633-7;P62633-3	P62633	P62633	P62633-2;P62633	Cellular nucleic acid-binding protein	3;3;2;2	Cellular nucleic acid-binding protein (CNBP) (Zinc finger protein 9)	CNBP	CNBP RNF163 ZNF9
-2.13606	-1.47269	-1.18554	-0.828973	22.2544	21.6248	0		0			1.5013E-15	3	2	4	2	18.923	3	0.58613	2	21.7	33.3	5.26512299012386E-13	1.13575412643407E-08	0.0772111	0.047885	2.2265737642793E-10	6.0026255346105E-07	0.0974425	0.0762859	P29373;Q5SYZ4	P29373	P29373	P29373	P29373	Cellular retinoic acid-binding protein 2	3;1	Cellular retinoic acid-binding protein 2 (Cellular retinoic acid-binding protein II) (CRABP-II)	CRABP2	CRABP2
-0.457415	-0.140666	-0.688427	-0.193882	22.9244	22.65						7.9841E-34	7	5	7	6	10.291	5	20.267	3	9.9	15.4	0.569924	0.550422	0.596695	0.688402	0.524699	0.528239	0.54521	0.629271	O43264;O43264-2;F5H3C1	O43264;O43264-2	O43264	O43264	O43264	Centromere/kinetochore protein zw10 homolog	8;6;1	Centromere/kinetochore protein zw10 homolog	ZW10	ZW10
0.0538064	0.330558	0.254231	0.589572	21.9738	21.4468						1.2284E-34	2	2	2	2	9.0881	2	6.4199	2	11.2	11.2	0.341733	0.392362	0.0683502	0.113451	0.402656	0.435049	0.114329	0.15398	Q9H444	Q9H444	Q9H444	Q9H444	Q9H444	Charged multivesicular body protein 4b	2	Charged multivesicular body protein 4b (Chromatin-modifying protein 4b) (CHMP4b) (SNF7 homolog associated with Alix 1) (SNF7-2) (hSnf7-2) (Vacuolar protein sorting-associated protein 32-2) (Vps32-2) (hVps32-2)	CHMP4B	CHMP4B C20orf178 SHAX1
0.50121	0.731531	-0.759893	-0.378926	19.6956	22.1363						2.2353E-08	1	2	1	3	NaN	1	35.742	3	23.9	10.6	0.0350956	0.0521431	0.479486	0.389451	0.0625909	0.0929192	0.521116	0.464738	I3L3E4;I3L4G8;Q96FZ7;I3L4A1	I3L3E4;I3L4G8;Q96FZ7;I3L4A1	Q96FZ7	Q96FZ7	I3L3E4;I3L4G8;Q96FZ7;I3L4A1	Charged multivesicular body protein 6	3;3;3;3	Charged multivesicular body protein 6 (Chromatin-modifying protein 6) (Vacuolar protein sorting-associated protein 20) (Vps20) (hVps20)	CHMP6	CHMP6 VPS20
-0.548333	-0.157673	-1.13898	-0.658675	24.0753	24.5906						1.2742E-88	13	14	21	28	22.687	13	21.044	21	17.5	16	0.353231	0.507719	0.0987059	0.119846	0.316682	0.458754	0.0804708	0.0991507	Q5JPE7-2;Q15155;P69849;Q5JPE7;J3KN36;A0A087X117;Q5JPE7-3;A0A087WW46;H3BPS9;A0A087WTD5;I3L0Q6;H3BTW1;H3BUC9	Q5JPE7-2;Q15155;P69849;Q5JPE7;J3KN36;A0A087X117;Q5JPE7-3;A0A087WW46	Q15155;P69849;Q5JPE7	Q15155	Q5JPE7-2;Q15155;P69849;Q5JPE7;J3KN36;A0A087X117	Nodal modulator 1	16;16;16;16;16;16;14;14;3;2;1;1;1	Nodal modulator 1 (pM5 protein)	NOMO1	NOMO1 PM5
0.207893	0.558659	0.215741	0.588421	23.1372	21.5248						1.0656E-63	8	3	12	4	14.022	9	11.021	4	3.5	11.7	0.177321	0.140622	0.0842381	0.114121	0.247429	0.211186	0.134269	0.154707	Q5SNT6;J3KP36;F8W7U3;Q9Y4E1-3;Q9Y4E1-6;E7ESD2;Q9Y4E1-2;Q9Y4E1;Q9Y4E1-4;Q641Q2-2;Q641Q2;A0A0A0MR88;A0A096LPC5;Q9Y4E1-5;A0A087WYF6;B1AP61;A0A0A0MT65;Q5SRD0	Q5SNT6;J3KP36;F8W7U3;Q9Y4E1-3;Q9Y4E1-6;E7ESD2;Q9Y4E1-2;Q9Y4E1;Q9Y4E1-4;Q641Q2-2;Q641Q2;A0A0A0MR88;A0A096LPC5;Q9Y4E1-5;A0A087WYF6	Q5SNT6;Q9Y4E1;Q641Q2	Q9Y4E1	Q5SNT6;J3KP36;F8W7U3;Q9Y4E1-3;Q9Y4E1-6;E7ESD2;Q9Y4E1-2;Q9Y4E1;Q9Y4E1-4;Q641Q2-2;Q641Q2;A0A0A0MR88;A0A096LPC5	WASH complex subunit FAM21C	8;8;8;8;8;8;8;8;8;8;8;8;8;7;7;3;1;1	WASH complex subunit FAM21C (Vaccinia virus penetration factor) (VPEF)	FAM21C	FAM21C KIAA0592
-0.556075	-0.236622	-1.0192	-0.616813	25.5111	26.0345						3.503E-38	5	6	12	9	17.297	10	12.331	7	35.1	34.6	0.337551	0.334353	0.176097	0.146655	0.301573	0.285086	0.179342	0.116156	Q9Y3B3-2;A0A0A6YYA0;Q9Y3B3;Q86XR7-2;G3V2Y2	Q9Y3B3-2;A0A0A6YYA0;Q9Y3B3;Q86XR7-2	Q9Y3B3;Q86XR7-2	Q9Y3B3	Q9Y3B3-2;A0A0A6YYA0;Q9Y3B3;Q86XR7-2	Transmembrane emp24 domain-containing protein 7	6;6;6;6;1	Transmembrane emp24 domain-containing protein 7 (p24 family protein gamma-3) (p24gamma3) (p27)	TMED7	TMED7 CGI-109
-0.409968	-0.106234	-0.754821	-0.357714	22.3577	22.23						2.2203E-47	2	2	5	5	22.177	4	18.997	5	7.7	7.7	0.703799	0.641943	0.487371	0.41913	0.634956	0.604472	0.529008	0.495254	Q9Y383-3;A0A0A6YYC3;Q9Y383-2;Q9Y383;Q96HJ9-2;A0A0A6YYJ8	Q9Y383-3;A0A0A6YYC3;Q9Y383-2;Q9Y383;Q96HJ9-2;A0A0A6YYJ8	Q9Y383;Q96HJ9-2	Q9Y383	Q9Y383-3;A0A0A6YYC3;Q9Y383-2;Q9Y383;Q96HJ9-2;A0A0A6YYJ8	Putative RNA-binding protein Luc7-like 2	2;2;2;2;2;2	Putative RNA-binding protein Luc7-like 2	LUC7L2	LUC7L2 CGI-59 CGI-74
-0.544287	-0.262036	-0.753993	-0.345234	23.6046	24.2599						2.1984E-27	4	5	4	5	14.825	4	10.219	5	26	26	0.361602	0.28782	0.488663	0.437197	0.351567	0.303947	0.472941	0.412578	J3QLE5;P14678-2;P63162;P14678;P63162-2;A8MT02;P14678-3;J3KRY3;S4R3P3	J3QLE5;P14678-2;P63162;P14678;P63162-2;A8MT02;P14678-3;J3KRY3;S4R3P3	P63162;P14678	P14678	J3QLE5;P14678-2;P63162;P14678;P63162-2;A8MT02;P14678-3	Small nuclear ribonucleoprotein-associated proteins B and B'	5;5;5;5;5;5;5;3;3	Small nuclear ribonucleoprotein-associated proteins B and B' (snRNP-B) (Sm protein B/B') (Sm-B/B') (SmB/B')	SNRPB	SNRPB COD SNRPB1
-0.277726	0.105142	-0.356883	0.067088	25.9932	25.7745						4.3527E-84	5	5	11	14	12.468	7	15.555	10	51.5	51.5	0.925302	0.806861	0.766322	0.800092	0.829569	0.756587	0.727462	0.757254	F8VZJ2;H0YHX9;Q13765;E9PAV3-2;E9PAV3;F8W0W4;F8W1N5;F8VNW4;F8VZ58;Q9BZK3	F8VZJ2;H0YHX9;Q13765;E9PAV3-2;E9PAV3;F8W0W4;F8W1N5;F8VNW4	Q13765;E9PAV3	Q13765	F8VZJ2;H0YHX9;Q13765;E9PAV3-2;E9PAV3	Nascent polypeptide-associated complex subunit alpha	5;5;5;5;5;4;3;3;1;1	Nascent polypeptide-associated complex subunit alpha (NAC-alpha) (Alpha-NAC) (allergen Hom s 2)	NACA	NACA HSD48
2.06592	2.35036	-1.22391	-0.82718	22.5763	22.7396	0		0			2.4299E-33	1	1	2	1	28.102	2	NaN	1	21.6	21.6	7.65539081309021E-10	2.46980331280005E-10	0.0625099	0.0483892	1.60391575826301E-08	1.4133572901953E-08	0.0669433	0.0508277	H7BYV1;E9PS44;E9PQN9;P13164;Q01629;Q01628	H7BYV1;E9PS44;E9PQN9;P13164;Q01629;Q01628	P13164;Q01629;Q01628	P13164	H7BYV1;E9PS44;E9PQN9;P13164;Q01629;Q01628	Interferon-induced transmembrane protein 1	1;1;1;1;1;1	Interferon-induced transmembrane protein 1 (Dispanin subfamily A member 2a) (DSPA2a) (Interferon-induced protein 17) (Interferon-inducible protein 9-27) (Leu-13 antigen) (CD antigen CD225)	IFITM1	IFITM1 CD225 IFI17
-0.353155	0.0176369	-0.845961	-0.321351	20.8099	17.4234						2.1161E-07	3	1	3	1	13.765	3	NaN	1	1.7	6.2	0.87672	0.99414	0.35681	0.472993	0.892154	0.937418	0.396986	0.549962	O43865-2;Q96HN2-4;Q96HN2-3;H0Y8B3;O43865;Q96HN2-2;Q96HN2	O43865-2;Q96HN2-4;Q96HN2-3;H0Y8B3;O43865;Q96HN2-2;Q96HN2	O43865;Q96HN2	O43865	O43865-2;Q96HN2-4;Q96HN2-3;H0Y8B3;O43865;Q96HN2-2;Q96HN2	Putative adenosylhomocysteinase 2	3;3;3;3;3;3;3	Putative adenosylhomocysteinase 2 (AdoHcyase 2) (EC 3.3.1.1) (DC-expressed AHCY-like molecule) (IP(3)Rs binding protein released with IP(3)) (IRBIT) (S-adenosyl-L-homocysteine hydrolase 2) (S-adenosylhomocysteine hydrolase-like protein 1)	AHCYL1	AHCYL1 DCAL XPVKONA
-0.447446	-0.16125	-0.348115	0.0291349	24.7778	25.0853						2.1871E-204	6	6	11	9	27.011	5	19.766	7	51.5	50.3	0.597035	0.498963	0.749669	0.875526	0.556961	0.449791	0.70974	0.845451	P19105;O14950;J3QRS3	P19105;O14950;J3QRS3	P19105;O14950	P19105	P19105;O14950;J3QRS3	Myosin regulatory light chain 12A	7;7;7	Myosin regulatory light chain 12A (Epididymis secretory protein Li 24) (HEL-S-24) (MLC-2B) (Myosin RLC) (Myosin regulatory light chain 2, nonsarcomeric) (Myosin regulatory light chain MRLC3)	MYL12A	MYL12A MLCB MRLC3 RLC
-0.123355	0.185232	-0.748408	-0.327566	21.2676	21.9791						1.8926E-05	1	2	1	2	NaN	1	17.126	2	32.6	21.5	0.622157	0.644428	0.497437	0.463527	0.666518	0.649448	0.539072	0.540405	K7EKE5;Q9NRH3;P23258;K7EIS0	K7EKE5;Q9NRH3;P23258;K7EIS0	Q9NRH3;P23258	P23258	K7EKE5;Q9NRH3;P23258	Tubulin gamma-1 chain	2;2;2;1	Tubulin gamma-1 chain (Gamma-1-tubulin) (Gamma-tubulin complex component 1) (GCP-1)	TUBG1	TUBG1 TUBG
-0.267201	0.122474	-0.647558	-0.0997881	21.3862	20.9533						3.445E-193	13	12	2	2	11.207	2	NaN	1	48.3	52.4	0.903719	0.77071	0.6691	0.867114	0.919299	0.753729	0.708739	0.932235	O43852-2;O43852-4;H0Y875;O43852-15;O43852-8;O43852-7;O43852-12	O43852-2;O43852-4;H0Y875;O43852-15	O43852-2;O43852-4	O43852-2	O43852-2;O43852-4	Isoform 2 of Calumenin	13;13;9;9;6;4;3
-0.495837	-0.138362	-0.807705	-0.419797	27.8915	28.0145						4.2616E-78	4	4	15	21	52.74	15	38.322	20	27	27	0.471293	0.556342	0.408695	0.335987	0.484429	0.481631	0.430212	0.301527	Q99880;Q99879;Q99877;Q93079;Q5QNW6;P62807;P58876;P57053;O60814;Q5QNW6-2;U3KQK0;Q96A08	Q99880;Q99879;Q99877;Q93079;Q5QNW6;P62807;P58876;P57053;O60814;Q5QNW6-2;U3KQK0	Q99880;Q99879;Q99877;Q93079;Q5QNW6;P62807;P58876;P57053;O60814	P62807	Q99880;Q99879;Q99877;Q93079;Q5QNW6;P62807;P58876;P57053;O60814;Q5QNW6-2;U3KQK0	Histone H2B type 1-C/E/F/G/I	4;4;4;4;4;4;4;4;4;4;4;1	Histone H2B type 1-C/E/F/G/I (Histone H2B.1 A) (Histone H2B.a) (H2B/a) (Histone H2B.g) (H2B/g) (Histone H2B.h) (H2B/h) (Histone H2B.k) (H2B/k) (Histone H2B.l) (H2B/l)	HIST1H2BC;HIST1H2BE;HIST1H2BF;HIST1H2BG;HIST1H2BI	HIST1H2BC H2BFL;HIST1H2BE H2BFH;HIST1H2BF H2BFG;HIST1H2BG H2BFA;HIST1H2BI H2BFK
0.164786	0.515107	-0.834776	-0.367415	19.2511	18.855						0.0021347	1	1	1	2	NaN	1	0.52175	2	1.4	1.4	0.215856	0.175272	0.371532	0.405394	0.275189	0.232231	0.412031	0.481166	Q14332;O75084	Q14332;O75084	Q14332;O75084	Q14332	Q14332;O75084	Frizzled-2	1;1	Frizzled-2 (Fz-2) (hFz2) (FzE2)	FZD2	FZD2
-0.894	-0.602898	-0.832514	-0.435007	26.5562	26.7797						4.1229E-33	2	3	10	12	33.02	7	14.011	9	27.3	21.9	0.0215768	0.0177373	0.374555	0.317357	0.0120186	0.00339313	0.39321	0.28251	Q99878;Q96KK5;Q9BTM1;Q16777;Q93077;Q7L7L0;Q6FI13;P20671;P0C0S8;P04908;H0YFX9	Q99878;Q96KK5;Q9BTM1;Q16777;Q93077;Q7L7L0;Q6FI13;P20671;P0C0S8;P04908;H0YFX9	Q99878;Q96KK5;Q9BTM1;Q16777;Q93077;Q7L7L0;Q6FI13;P20671;P0C0S8;P04908	P0C0S8	Q99878;Q96KK5;Q9BTM1;Q16777;Q93077;Q7L7L0;Q6FI13;P20671;P0C0S8;P04908	Histone H2A type 1	3;3;3;3;3;3;3;3;3;3;2	Histone H2A type 1 (H2A.1) (Histone H2A/p)	HIST1H2AG;HIST1H2AI;HIST1H2AK;HIST1H2AL;HIST1H2AM	HIST1H2AG H2AFP;HIST1H2AI H2AFC;HIST1H2AK H2AFD;HIST1H2AL H2AFI;HIST1H2AM H2AFN
-0.453834	-0.0575418	-0.687033	-0.232006	24.0088	22.5847						1.5248E-74	4	3	2	1	10.132	2	NaN	1	27	27	0.579595	0.780924	0.599106	0.620097	0.539498	0.745318	0.547335	0.567826	Q8N257;Q16778;P33778;P23527;P06899;Q6DRA6;Q6DN03	Q8N257;Q16778;P33778;P23527;P06899;Q6DRA6;Q6DN03	Q8N257;Q16778;P33778;P23527;P06899	Q16778	Q8N257;Q16778;P33778;P23527;P06899	Histone H2B type 2-E	4;4;4;4;4;2;2	Histone H2B type 2-E (Histone H2B-GL105) (Histone H2B.q) (H2B/q)	HIST2H2BE	HIST2H2BE H2BFQ
-0.433409	-0.0826064	-0.656194	-0.25577	25.3863	25.6856						3.4001E-107	7	5	11	9	8.1921	11	8.0146	9	48.9	52.6	0.63617	0.708176	0.653511	0.579076	0.596273	0.667944	0.648402	0.560183	P0CW22;P08708;H0YN88;A0A075B716;H0YN73	P0CW22;P08708;H0YN88;A0A075B716	P0CW22;P08708	P08708	P0CW22;P08708	40S ribosomal protein S17	7;7;6;6;2	40S ribosomal protein S17	RPS17	RPS17
-0.310665	0.0100636	-0.26349	0.169284	23.2525	22.7694						2.189E-51	2	2	3	5	14.664	3	15.868	5	17.5	17.5	0.993128	0.98511	0.595889	0.607741	0.890988	0.890813	0.690409	0.676657	P09496-5;P09496-2;C9J8P9;P09496-4;P09496-3;P09496;F8WF69	P09496-5;P09496-2;C9J8P9;P09496-4;P09496-3;P09496;F8WF69	P09496-5;P09496-2	P09496-5	P09496-5;P09496-2	Isoform 5 of Clathrin light chain A	2;2;1;1;1;1;1
-1.15537	-0.836012	-1.48673	-1.02632	26.7011	27.1073	0		0			3.7816E-11	2	4	8	11	36.889	5	33.455	8	31.2	14.8	0.000858566	0.00109198	0.0118308	0.0135665	0.000214461	5.19382944245592E-05	0.0102476	0.00716058	Q71UI9;P0C0S5;Q71UI9-3;Q71UI9-4;Q71UI9-2;C9J0D1;C9J386;Q96QV6;P16104;Q9BTM1-2;Q71UI9-5;Q8IUE6	Q71UI9;P0C0S5;Q71UI9-3;Q71UI9-4;Q71UI9-2;C9J0D1;C9J386;Q96QV6;P16104;Q9BTM1-2	Q71UI9;P0C0S5	P0C0S5	Q71UI9;P0C0S5	Histone H2A.Z	4;4;3;3;3;3;2;2;2;2;1;1	Histone H2A.Z (H2A/z)	H2AFZ	H2AFZ H2AZ
-0.642639	-0.331826	-0.506804	0.00259443	23.5552	23.9009						2.0552E-40	5	3	8	8	14.359	7	19.656	8	10.4	13.7	0.192935	0.183271	0.938729	0.929001	0.205503	0.208946	0.850288	0.978748	P15170-2;P15170-3;H3BR35;P15170;Q8IYD1;H3BSV8	P15170-2;P15170-3;H3BR35;P15170;Q8IYD1	P15170-2;P15170-3	P15170-2	P15170-2;P15170-3	Isoform 2 of Eukaryotic peptide chain release factor GTP-binding subunit ERF3A	5;5;4;4;3;1
-0.608012	-0.230042	-0.349842	0.0496307	25.7794	25.8161						3.7652E-136	8	9	7	9	28.113	5	16.522	6	54.7	54.7	0.244113	0.347151	0.75294	0.834603	0.226353	0.253038	0.660333	0.79226	P84077;P61204;F5H423;F5H0C7;P61204-2;H0YGG7	P84077;P61204;F5H423;F5H0C7;P61204-2	P84077;P61204	P84077	P84077;P61204	ADP-ribosylation factor 1	9;9;8;5;5;1	ADP-ribosylation factor 1	ARF1	ARF1
-0.184966	0.132379	-0.523338	-0.0548867	25.8077	26.0214						1.0542E-77	9	10	18	25	12.508	14	19.435	22	37.8	32.7	0.738729	0.750266	0.906033	0.955497	0.599725	0.691135	0.964899	0.970661	P63092;P63092-4;Q5JWF2;P63092-3;P63092-2;Q5JWF2-2;S4R3E3;A0A0A0MR13;Q5JWE9;H0Y7F4;Q5JWD1;H0Y7E8;S4R3V9;P38405;P38405-2	P63092;P63092-4;Q5JWF2;P63092-3;P63092-2;Q5JWF2-2;S4R3E3	P63092;Q5JWF2	P63092	P63092;P63092-4;Q5JWF2	Guanine nucleotide-binding protein G(s) subunit alpha isoforms short	10;10;10;9;9;9;5;3;3;3;2;2;2;2;2	Guanine nucleotide-binding protein G(s) subunit alpha isoforms short (Adenylate cyclase-stimulating G alpha protein)	GNAS	GNAS GNAS1 GSP
-0.306502	-0.0302214	-0.0738639	0.315566	23.5453	24.3575						2.8793E-19	5	4	5	4	4.5589	4	33.858	4	30.6	38.8	0.984542	0.862442	0.315534	0.375851	0.90219	0.787814	0.26546	0.290736	Q13404-7;Q13404-2;Q13404;Q13404-1;I3L0A0;D6RG00;E5RIF1;G3V2F7;Q13404-8;Q15819;H0YBX6;Q13404-6;A0A0A0MSL3;G3V113	Q13404-7;Q13404-2;Q13404;Q13404-1;I3L0A0;D6RG00;E5RIF1;G3V2F7;Q13404-8;Q15819;H0YBX6	Q13404-7;Q13404-2	Q13404-2	Q13404-7;Q13404-2	Isoform 2 of Ubiquitin-conjugating enzyme E2 variant 1	6;6;5;5;5;4;3;3;3;3;3;2;2;1
-0.118476	0.255199	-0.0861091	0.3421	28.6738	28.7063						1.5147E-197	9	10	55	45	16.526	47	13.536	42	51.1	48.2	0.613273	0.514968	0.330498	0.340544	0.455262	0.428834	0.23836	0.267254	Q13642-1;Q13642-5;Q13642-4;Q5JXI8;Q13642;Q5JXH8;Q5JXH7;Q5JXI3;Q13642-3;Q5JXI2;Q5JXH9;Q5JXI0	Q13642-1;Q13642-5;Q13642-4;Q5JXI8;Q13642;Q5JXH8;Q5JXH7;Q5JXI3;Q13642-3;Q5JXI2;Q5JXH9	Q13642-1;Q13642-5;Q13642-4	Q13642-1	Q13642-1;Q13642-5;Q13642-4	Isoform 1 of Four and a half LIM domains protein 1	10;10;10;9;8;7;7;7;6;6;5;4
-0.456108	-0.149553	-0.464883	-0.0563112	27.9908	28.042						1.3178E-125	10	8	17	16	12.928	15	14.416	13	30.7	47.9	0.573444	0.52789	0.977987	0.952679	0.604211	0.448867	0.907002	0.96756	Q15366-6;Q15366-3;Q15366-4;Q15366;Q15366-2;H3BRU6;Q15366-7;F8VZX2;Q15366-5;Q15366-8;F8VXH9;F8W0G4;F8W1G6;F8VRH0;P57721-5;E9PFP8;P57721-4;P57721;J3QT27;P57721-2;P57721-3;H3BND9;H3BSS4;F8VTZ0	Q15366-6;Q15366-3;Q15366-4;Q15366;Q15366-2;H3BRU6;Q15366-7;F8VZX2;Q15366-5;Q15366-8;F8VXH9;F8W0G4	Q15366-6;Q15366-3	Q15366-3	Q15366-6;Q15366-3	Isoform 3 of Poly(rC)-binding protein 2	10;10;9;9;9;8;8;8;8;7;6;5;4;4;4;4;4;4;3;3;3;2;2;1
0.429214	0.682933	0.177471	0.563256	22.4459	22.183						1.7016E-07	2	2	4	2	20.732	4	8.9613	2	10.3	10.3	0.0547128	0.0702566	0.102874	0.129545	0.0906726	0.119474	0.156661	0.171272	Q5VZM0;Q7L523;Q5VZM2-2;Q5VZM2	Q5VZM0;Q7L523;Q5VZM2-2;Q5VZM2	Q7L523;Q5VZM2	Q7L523	Q5VZM0;Q7L523;Q5VZM2-2;Q5VZM2	Ras-related GTP-binding protein A	2;2;2;2	Ras-related GTP-binding protein A (Rag A) (RagA) (Adenovirus E3 14.7 kDa-interacting protein 1) (FIP-1)	RRAGA	RRAGA
-0.307484	0.0160683	-0.973837	-0.500483	24.5122	24.3086						1.355E-115	9	8	15	12	18.494	11	11.734	10	31.7	33.7	0.986567	0.997531	0.21501	0.245023	0.989549	0.984888	0.191545	0.218592	Q9UHX1-4;Q9UHX1-6;Q9UHX1-2;Q9UHX1-3;Q9UHX1-5;Q9UHX1;E9PQ56;H0YEM1;E9PN18;E9PMU7;E9PL19;H0YCP8	Q9UHX1-4;Q9UHX1-6;Q9UHX1-2;Q9UHX1-3;Q9UHX1-5;Q9UHX1;E9PQ56;H0YEM1;E9PN18	Q9UHX1-4;Q9UHX1-6;Q9UHX1-2	Q9UHX1-2	Q9UHX1-4;Q9UHX1-6;Q9UHX1-2	Isoform 2 of Poly(U)-binding-splicing factor PUF60	9;9;9;8;8;8;7;6;5;4;2;2
-0.339053	0.0453032	-0.694181	-0.163203	25.1841	25.5049						2.798E-223	18	13	25	18	20.98	19	27.45	14	22.9	29.6	0.920931	0.934393	0.586794	0.745311	0.886584	0.940163	0.577091	0.735693	Q9Y2D5-6;Q9Y2D5-4;Q9Y2D5-5;Q9Y2D5-7;C9JVY5;Q9Y2D5;C9JZH4	Q9Y2D5-6;Q9Y2D5-4;Q9Y2D5-5;Q9Y2D5-7;C9JVY5;Q9Y2D5	Q9Y2D5-6;Q9Y2D5-4	Q9Y2D5-4	Q9Y2D5-6;Q9Y2D5-4	Isoform 2 of A-kinase anchor protein 2	18;18;15;15;14;14;1
-0.702139	-0.383228	-1.05227	-0.703854	24.3366	24.0892						4.1162E-60	4	4	7	11	28.593	7	12.923	8	18.9	20	0.124131	0.126508	0.151226	0.0953887	0.102602	0.0933147	0.129544	0.0769662	D6R9P3;D6RD18;Q99729-3;D6RBZ0;A0A087WZV1;Q99729-2;Q99729-4;Q99729	D6R9P3;D6RD18;Q99729-3;D6RBZ0;A0A087WZV1;Q99729-2;Q99729-4;Q99729	D6R9P3;D6RD18;Q99729-3;D6RBZ0;A0A087WZV1;Q99729-2	D6R9P3	D6R9P3;D6RD18;Q99729-3;D6RBZ0;A0A087WZV1;Q99729-2	Heterogeneous nuclear ribonucleoprotein A/B	5;5;5;5;5;5;4;4	Heterogeneous nuclear ribonucleoprotein A/B	HNRNPAB	HNRNPAB
-0.168236	0.182946	-0.136506	0.349705	25.3018	25.9491						0	22	25	24	27	25.11	20	16.354	25	28.8	25.9	0.706336	0.648877	0.396823	0.330829	0.67714	0.621472	0.299383	0.257883	A0A0A0MRM8;Q9UM54-6;Q9UM54-5;Q9UM54-2;Q9UM54-4;Q9UM54-1;Q9UM54;E7EW20;Q5JVM0	A0A0A0MRM8;Q9UM54-6;Q9UM54-5;Q9UM54-2;Q9UM54-4;Q9UM54-1;Q9UM54;E7EW20	A0A0A0MRM8;Q9UM54-6	A0A0A0MRM8	A0A0A0MRM8;Q9UM54-6	Unconventional myosin-VI	27;27;26;26;26;26;26;26;4	Unconventional myosin-VI	MYO6	MYO6
-0.288223	0.0140695	-0.641334	-0.170021	23.8477	23.9697						2.8903E-61	10	10	14	12	29.288	8	64.796	7	16.3	17.5	0.946881	0.997375	0.680425	0.732531	0.951571	0.901187	0.677253	0.722135	H7BXI1;A0FGR8-2;A0FGR8;A0A087WXU3;A0FGR8-6;A0FGR8-4;A0FGR8-5	H7BXI1;A0FGR8-2;A0FGR8;A0A087WXU3;A0FGR8-6	H7BXI1;A0FGR8-2	A0FGR8-2	H7BXI1;A0FGR8-2	Isoform 2 of Extended synaptotagmin-	13;13;12;12;12;6;5
-0.743231	-0.361843	-0.410179	-0.000952496	27.3863	26.8385						2.613E-185	10	10	30	28	15.019	25	18.526	25	37.4	37.4	0.0890466	0.148192	0.869615	0.936177	0.0679544	0.0759686	0.786978	0.906818	G3V4W0;B4DY08;B2R5W2;G3V4C1;P07910-2;P07910-4;G3V5X6;G3V3K6;G3V251;G3V2D6	G3V4W0;B4DY08;B2R5W2;G3V4C1;P07910-2;P07910-4;G3V5X6;G3V3K6;G3V251;G3V2D6	G3V4W0;B4DY08;B2R5W2;G3V4C1;P07910-2	B2R5W2	G3V4W0;B4DY08;B2R5W2;G3V4C1;P07910-2	Heterogeneous nuclear ribonucleoproteins C1/C2	10;10;10;10;10;9;6;6;6;5	Heterogeneous nuclear ribonucleoproteins C1/C2 (cDNA, FLJ92657, highly similar to Homo sapiens heterogeneous nuclear ribonucleoprotein C (C1/C2) (HNRPC), transcript variant 2, mRNA)	HNRNPC	HNRNPC
-0.489281	-0.161266	-0.392573	0.066537	21.4375	21.4842						4.3796E-37	9	10	2	2	45.852	2	16.486	2	10.9	10.1	0.487429	0.498924	0.835153	0.801176	0.563429	0.629575	0.834764	0.777123	E7EVJ5;Q96F07-2;Q96F07;H7C229;E7EW33;A0A087WVE1;A0A087WTQ3;A0A087WWZ1;A0A087WZL7	E7EVJ5;Q96F07-2;Q96F07;H7C229;E7EW33	E7EVJ5;Q96F07-2	E7EVJ5	E7EVJ5;Q96F07-2	Cytoplasmic FMR1-interacting protein 2	10;10;9;8;7;3;3;3;1	Cytoplasmic FMR1-interacting protein 2	CYFIP2	CYFIP2
-0.544856	-0.161266	-0.717003	-0.186869	30.4027	30.4539						5.5454E-284	20	21	96	89	18.186	86	20.963	72	37.8	37	0.360419	0.498924	0.548293	0.701269	0.356359	0.415969	0.581456	0.691252	Q05682-5;E9PGZ1;E7EX44;Q05682-3;Q05682-4;Q05682-6;Q05682-2;Q05682;C9J813;C9JEK3	Q05682-5;E9PGZ1;E7EX44;Q05682-3;Q05682-4;Q05682-6;Q05682-2;Q05682;C9J813	Q05682-5;E9PGZ1;E7EX44;Q05682-3	E7EX44	Q05682-5;E9PGZ1;E7EX44;Q05682-3	Caldesmon	21;21;21;21;20;20;20;20;17;3	Caldesmon	CALD1	CALD1
-0.119338	0.259905	-0.17705	0.348459	27.1977	27.7073						0	41	43	51	56	18.436	43	14.429	48	51.9	50.1	0.614837	0.50677	0.455607	0.332408	0.457	0.420081	0.35546	0.259402	Q14203-3;Q14203-4;E7EX90;Q14203-6;Q14203;Q14203-5;Q14203-2;Q6AWB1;E7EWF7;C9JJD0;C9JKG6;E9PCY0;C9JZA4;C9JTE5;C9JJN7;C9J1B7	Q14203-3;Q14203-4;E7EX90;Q14203-6;Q14203;Q14203-5;Q14203-2;Q6AWB1	Q14203-3;Q14203-4;E7EX90	E7EX90	Q14203-3;Q14203-4;E7EX90	Dynactin subunit 1	43;43;43;42;42;39;38;25;10;4;4;4;3;3;3;2	Dynactin subunit 1	DCTN1	DCTN1
-0.335626	0.0553346	-0.53931	-0.123607	26.3894	26.1483						1.4115E-80	9	9	24	21	12.158	23	20.718	21	37	37	0.931716	0.912804	0.874601	0.820825	0.982414	0.880577	0.931594	0.822431	F8VVM2;Q00325-2;Q00325;F8VWQ0;F8VZL5;F8VWR4	F8VVM2;Q00325-2;Q00325	F8VVM2;Q00325-2	F8VVM2	F8VVM2;Q00325-2	Phosphate carrier protein, mitochondrial	9;9;8;4;3;3	Phosphate carrier protein, mitochondrial	SLC25A3	SLC25A3
-0.222111	0.124857	-0.331572	0.184852	25.1295	24.5955						8.9758E-115	15	13	17	14	24.483	15	24.18	13	30	30.4	0.812254	0.765775	0.71857	0.580319	0.801431	0.751196	0.676734	0.507126	G3V3H3;Q07866-6;G3V5R9;G5E9S8;Q07866-8;G3V2E7;Q07866-2;Q07866-3;Q07866;F8W6L3;Q07866-7;Q07866-5;Q07866-10;Q07866-4;Q07866-9;E7EVH7;H0YG16;H0YJU9;H0YJL0;H0YJT3;A8MZ87;Q9H0B6-2;Q9H0B6;H0YGB8;G3V2P7;E9PQ02;A8MX29;Q9NSK0-5;Q9NSK0;Q9NSK0-3;H7C4M1;C9JZE5;C9J8T5;Q9NSK0-4	G3V3H3;Q07866-6;G3V5R9;G5E9S8;Q07866-8;G3V2E7;Q07866-2;Q07866-3;Q07866;F8W6L3;Q07866-7;Q07866-5;Q07866-10;Q07866-4;Q07866-9;E7EVH7	G3V3H3;Q07866-6;G3V5R9	G3V3H3	G3V3H3;Q07866-6;G3V5R9	Kinesin light chain 1	16;16;16;15;15;15;15;15;15;15;15;15;15;15;15;15;6;5;5;5;3;3;3;2;2;2;2;2;2;2;1;1;1;1	Kinesin light chain 1	KLC1	KLC1
-0.293341	0.0149266	-0.223694	0.241718	25.6754	25.5901						0	22	21	26	23	19.423	23	15.005	18	47.6	49.8	0.957418	1	0.528915	0.485406	0.973268	0.981103	0.478605	0.404071	O00429-4;G8JLD5;O00429-2;O00429-8;O00429-5;O00429-3;O00429;O00429-6;O00429-7;F8VZ52;B4DPZ9;B4DDQ3;F8W1W3;F8VUJ9;F8VR28;F8VYL3;H0YHY4	O00429-4;G8JLD5;O00429-2;O00429-8;O00429-5;O00429-3;O00429;O00429-6;O00429-7	O00429-4;G8JLD5;O00429-2;O00429-8	G8JLD5	O00429-4;G8JLD5;O00429-2;O00429-8	Dynamin-1-like protein	22;22;22;22;21;21;21;21;12;8;6;6;5;5;4;4;2	Dynamin-1-like protein	DNM1L	DNM1L
-0.0651891	0.36042	-0.220211	0.269632	23.6157	23.9212						1.5924E-15	5	5	6	7	18.264	6	25.931	7	12.6	12.4	0.520126	0.349137	0.52324	0.442089	0.619756	0.446593	0.613273	0.492307	Q9NVI7-3;H0Y2W2;Q9NVI7-2;Q9NVI7;Q5T9A4;Q5T9A4-3;Q5T9A4-2;Q5T2N8;Q5SV16	Q9NVI7-3;H0Y2W2;Q9NVI7-2;Q9NVI7;Q5T9A4;Q5T9A4-3	Q9NVI7-3;H0Y2W2;Q9NVI7-2	H0Y2W2	Q9NVI7-3;H0Y2W2;Q9NVI7-2	ATPase family AAA domain-containing protein 3A (Fragment)	6;6;6;5;5;4;2;2;1	ATPase family AAA domain-containing protein 3A (Fragment)	ATAD3A	ATAD3A
-0.387204	-0.0574817	-0.689078	-0.145893	28.5808	28.7619						2.791E-193	16	16	50	49	15.205	41	20.957	44	53	53	0.771804	0.7811	0.595571	0.778071	0.837799	0.751917	0.632566	0.775437	Q5HYB6;P06753-5;P06753-2;A0A087WWU8;P06753-4;P06753-3;P06753-6;Q5VU61;D6R904;P06753-7;K7EP68;D6RFM2;H0YL80	Q5HYB6;P06753-5;P06753-2;A0A087WWU8;P06753-4;P06753-3;P06753-6;Q5VU61;D6R904	Q5HYB6;P06753-5;P06753-2	Q5HYB6	Q5HYB6;P06753-5;P06753-2	Epididymis luminal protein 189	16;16;16;15;14;14;14;11;9;7;5;4;4	Epididymis luminal protein 189 (Putative uncharacterized protein DKFZp686J1372) (Tropomyosin alpha-3 chain)	DKFZp686J1372	DKFZp686J1372 HEL-189 TPM3
-0.298478	0.0211954	-0.256476	0.185232	26.7175	26.9739						7.7586E-135	11	9	16	13	14.998	15	8.6797	13	61.8	65.9	0.968	0.986446	0.583809	0.579656	0.883915	0.967491	0.483117	0.512059	P22392-2;Q32Q12;P22392;J3KPD9;O60361;F6XY72	P22392-2;Q32Q12;P22392;J3KPD9	P22392-2;Q32Q12	Q32Q12	P22392-2;Q32Q12	Nucleoside diphosphate kinase	11;11;9;8;5;4	Nucleoside diphosphate kinase (EC 2.7.4.6)	NME1-NME2	NME1-NME2 NME2 hCG_2001850
-0.435768	-0.0588186	-0.638636	-0.122538	24.7305	25.6062						8.0871E-248	42	53	45	57	20.058	29	19.868	48	10.5	8.4	0.629517	0.777165	0.685356	0.82289	0.589578	0.741306	0.682543	0.818146	H3BPE1;H3BQK9;Q9UPN3-3;Q9UPN3-2;Q9UPN3;Q9UPN3-4;H0Y390;Q9UPN3-5;E9PNZ4;E9PLY5;H0YD69;E9PLY0;H0Y314;H0Y4F5;H0YBX0;H0Y7I1;H0YC65;H0Y6T5	H3BPE1;H3BQK9;Q9UPN3-3;Q9UPN3-2;Q9UPN3;Q9UPN3-4;H0Y390;Q9UPN3-5	H3BPE1;H3BQK9	H3BPE1	H3BPE1;H3BQK9	Microtubule-actin cross-linking factor 1, isoforms 1/2/3/5	57;57;56;56;56;55;49;42;19;11;5;5;4;2;1;1;1;1	Microtubule-actin cross-linking factor 1, isoforms 1/2/3/5	MACF1	MACF1
0.130535	0.512176	-0.13329	0.36233	25.8315	26.0271						1.4269E-138	20	20	41	28	17.456	31	15.002	27	39.4	38.8	0.25052	0.177815	0.392365	0.315103	0.114653	0.106246	0.295203	0.242835	K7EJE8;K7EKE6;P36776-2;P36776;P36776-3;K7ER27;K7ERR6;K7ER56;K7EQF8	K7EJE8;K7EKE6;P36776-2;P36776;P36776-3	K7EJE8;K7EKE6	K7EKE6	K7EJE8;K7EKE6	Lon protease homolog, mitochondrial	23;23;22;22;20;8;4;3;2	Lon protease homolog, mitochondrial (EC 3.4.21.-) (Lon protease-like protein) (Mitochondrial ATP-dependent protease Lon) (Serine protease 15)	LONP1	LONP1
-0.907576	-0.602548	-0.58929	-0.223913	21.7191	22.4791						2.2443E-22	2	3	3	5	35.798	2	2.986	4	10.5	7.2	0.018697	0.017802	0.777728	0.634351	0.0528063	0.049839	0.705599	0.580628	Q9BWS9-3;Q9BWS9;Q9BWS9-2;E9PI70;E9PIP0;E9PRL3;E9PPH0;E9PPA0	Q9BWS9-3;Q9BWS9;Q9BWS9-2	Q9BWS9	Q9BWS9	Q9BWS9-3;Q9BWS9;Q9BWS9-2	Chitinase domain-containing protein 1	3;3;3;1;1;1;1;1	Chitinase domain-containing protein 1 (Stabilin-1-interacting chitinase-like protein) (SI-CLP)	CHID1	CHID1 GL008 PSEC0104 SB139
-0.726687	-0.422675	-1.14044	-0.658196	20.7587	19.9947						3.4636E-12	3	2	4	2	6.5035	3	4.1632	2	10.9	14.4	0.102068	0.0930729	0.0979648	0.120129	0.177363	0.174313	0.121198	0.168385	Q96S66-3;Q96S66-2;Q96S66;Q96S66-4	Q96S66-3;Q96S66-2;Q96S66;Q96S66-4	Q96S66	Q96S66	Q96S66-3;Q96S66-2;Q96S66	Chloride channel CLIC-like protein 1	3;3;3;2	Chloride channel CLIC-like protein 1 (Mid-1-related chloride channel protein 1)	CLCC1	CLCC1 KIAA0761 MCLC
-0.114613	0.265557	-0.157077	0.25084	28.5025	28.478						9.8845E-168	12	12	32	34	7.6827	30	9.1441	33	64.7	64.7	0.606278	0.497016	0.426058	0.471002	0.447516	0.409709	0.327055	0.397876	O00299	O00299	O00299	O00299	O00299	Chloride intracellular channel protein 1	12	Chloride intracellular channel protein 1 (Chloride channel ABP) (Nuclear chloride ion channel 27) (NCC27) (Regulatory nuclear chloride ion channel protein) (hRNCC)	CLIC1	CLIC1 G6 NCC27
-0.320036	0.0129261	-0.381592	0.0082	27.8038	27.8572						3.808E-176	14	14	38	27	12.414	35	12.193	26	68.4	68.4	0.980914	0.993874	0.813815	0.917672	0.940956	0.988642	0.726031	0.885873	Q9Y696;A6PVS0;Q9NZA1-3;O15247;Q9NZA1-2;Q9NZA1;Q96NY7-2;Q96NY7	Q9Y696	Q9Y696	Q9Y696	Q9Y696	Chloride intracellular channel protein 4	14;1;1;1;1;1;1;1	Chloride intracellular channel protein 4 (Intracellular chloride ion channel protein p64H1)	CLIC4	CLIC4
0.4755	0.769433	0.237074	0.790855	23.0048	22.9281						2.4198E-19	4	3	7	6	15.899	7	18.79	5	6	7.1	0.0412711	0.0408881	0.0750985	0.0361617	0.0712629	0.0766527	0.101615	0.0368818	Q8IWA5-3;Q8IWA5;Q8IWA5-2;K7EMN3;K7ESP7	Q8IWA5-3;Q8IWA5;Q8IWA5-2	Q8IWA5	Q8IWA5	Q8IWA5-3;Q8IWA5;Q8IWA5-2	Choline transporter-like protein 2	4;4;4;1;1	Choline transporter-like protein 2 (Solute carrier family 44 member 2)	SLC44A2	SLC44A2 CTL2 PSEC0210
-0.391739	-0.0752312	-0.185409	0.22404	23.2894	23.179						1.6781E-12	4	4	4	6	24.738	4	26.812	5	20.5	20.5	0.758095	0.72934	0.468309	0.513984	0.679775	0.67705	0.554163	0.572652	C9J050;P49585;C9JEJ2;Q9Y5K3-2;Q9Y5K3-4;Q9Y5K3-3;Q9Y5K3;H7BZN1;H7C1T3;F8WBU2;C9JVS0;C9JPY0;F8WAZ5;C9J2E1	C9J050;P49585;C9JEJ2;Q9Y5K3-2;Q9Y5K3-4;Q9Y5K3-3;Q9Y5K3;H7BZN1;H7C1T3	P49585	P49585	C9J050;P49585;C9JEJ2	Choline-phosphate cytidylyltransferase A	4;4;4;3;3;3;3;2;2;1;1;1;1;1	Choline-phosphate cytidylyltransferase A (EC 2.7.7.15) (CCT-alpha) (CTP:phosphocholine cytidylyltransferase A) (CCT A) (CT A) (Phosphorylcholine transferase A)	PCYT1A	PCYT1A CTPCT PCYT1
-0.290639	0.148479	-0.723229	-0.267132	27.2279	25.9049						0	52	51	80	86	14.234	71	19.541	81	34	34.3	0.951853	0.717414	0.538009	0.559925	0.863307	0.653472	0.570328	0.537688	Q6UVK1	Q6UVK1	Q6UVK1	Q6UVK1	Q6UVK1	Chondroitin sulfate proteoglycan 4	54	Chondroitin sulfate proteoglycan 4 (Chondroitin sulfate proteoglycan NG2) (Melanoma chondroitin sulfate proteoglycan) (Melanoma-associated chondroitin sulfate proteoglycan)	CSPG4	CSPG4 MCSP
-0.475695	-0.0783199	-0.900584	-0.483682	24.2554	24.2151						9.4225E-70	7	5	8	6	13.651	5	4.6646	4	38.8	52.5	0.521794	0.72045	0.29029	0.262375	0.481888	0.680956	0.267004	0.235697	Q13185;S4R2Y4;C9JMM0;B8ZZ43;K7ELA4;B5MD17	Q13185	Q13185	Q13185	Q13185	Chromobox protein homolog 3	7;3;2;2;1;1	Chromobox protein homolog 3 (HECH) (Heterochromatin protein 1 homolog gamma) (HP1 gamma) (Modifier 2 protein)	CBX3	CBX3
-0.389753	0.0050406	-0.990452	-0.638568	21.3523	22.2432						7.8673E-25	2	3	2	3	6.1239	2	13.079	3	20.4	13.1	0.764089	0.969735	0.200095	0.1322	0.799139	0.959919	0.194609	0.129753	P45973;F8VNY3	P45973	P45973	P45973	P45973	Chromobox protein homolog 5	4;1	Chromobox protein homolog 5 (Antigen p25) (Heterochromatin protein 1 homolog alpha) (HP1 alpha)	CBX5	CBX5 HP1A
-0.205131	0.0761487	-0.814235	-0.365091	19.552	20.2893						7.786E-09	2	3	2	3	NaN	1	52.619	2	2.3	1.7	0.778395	0.86823	0.399534	0.408661	0.807581	0.83383	0.440526	0.484522	F5GWX5;Q14839;A0A0C4DGG9;Q14839-2;K7EMY3;Q8TDI0;F2Z2R5	F5GWX5;Q14839;A0A0C4DGG9;Q14839-2;K7EMY3;Q8TDI0	Q14839	Q14839	F5GWX5;Q14839;A0A0C4DGG9;Q14839-2	Chromodomain-helicase-DNA-binding protein 4	3;3;3;3;2;2;1	Chromodomain-helicase-DNA-binding protein 4 (CHD-4) (EC 3.6.4.12) (ATP-dependent helicase CHD4) (Mi-2 autoantigen 218 kDa protein) (Mi2-beta)	CHD4	CHD4
0.102188	0.414785	-0.0251036	0.415975	26.011	26.0429						5.6295E-49	10	8	15	15	14.911	14	19.583	15	30.5	30.2	0.282013	0.278547	0.260421	0.253832	0.138068	0.192585	0.176956	0.185799	B4DJV2;O75390;A0A0C4DGI3;H0YIC4;F8VTT8;F8W4S1;H0YH82;F8VRP1;F8VX68;F8VPF9;F8VPA1;F8W1S4;F8W642;F8VZK9;F8VX07;F8VWQ5;F8VRI6;F8VU34;F8VR34;F8W0J2;F8VP03	B4DJV2;O75390;A0A0C4DGI3	O75390	O75390	B4DJV2;O75390	Citrate synthase, mitochondrial	11;11;9;4;4;4;4;3;3;3;3;3;2;2;2;2;2;2;2;1;1	Citrate synthase, mitochondrial (EC 2.3.3.1) (Citrate (Si)-synthase)	CS	CS
-0.240861	0.171719	-0.431248	0.0425042	29.8108	29.6218						0	75	77	278	285	17.568	246	16.681	258	58.6	57.7	0.850053	0.670911	0.911177	0.848787	0.735157	0.600644	0.832771	0.80819	Q00610-2;Q00610;A0A087WVQ6;J3KS13;K7EJJ5;J3KSQ2;J3QL20;J3KRF5;F5H5N6;A0A087WV74;A0A087WXH4	Q00610-2;Q00610;A0A087WVQ6	Q00610	Q00610	Q00610-2;Q00610;A0A087WVQ6	Clathrin heavy chain 1	79;79;79;23;8;7;5;4;1;1;1	Clathrin heavy chain 1 (Clathrin heavy chain on chromosome 17) (CLH-17)	CLTC	CLTC CLH17 CLTCL2 KIAA0034
-0.176234	0.191815	-0.516017	0.0437644	22.1927	22.6208						3.5225E-244	18	17	3	3	20.554	3	2.463	3	10.7	10.7	0.72176	0.631685	0.920495	0.846275	0.756742	0.638856	0.833775	0.936409	P53675-2;P53675;A0A087WX41	P53675-2;P53675;A0A087WX41	P53675	P53675	P53675-2;P53675	Clathrin heavy chain 2	18;18;17	Clathrin heavy chain 2 (Clathrin heavy chain on chromosome 22) (CLH-22)	CLTCL1	CLTCL1 CLH22 CLTCL CLTD
-0.484388	-0.198411	-0.481042	-0.00489907	21.7403	21.5146						1.5417E-08	3	3	3	4	NaN	1	43.023	4	7.4	6.9	0.499662	0.412937	0.989856	0.944168	0.574209	0.543969	0.983127	0.898923	Q14677-2;Q14677;Q14677-3;H0YD52	Q14677-2;Q14677;Q14677-3	Q14677	Q14677	Q14677-2;Q14677;Q14677-3	Clathrin interactor 1	4;4;4;1	Clathrin interactor 1 (Clathrin-interacting protein localized in the trans-Golgi region) (Clint) (Enthoprotin) (Epsin-4) (Epsin-related protein) (EpsinR)	CLINT1	CLINT1 ENTH EPN4 EPNR KIAA0171
-0.504857	-0.237728	-0.786895	-0.400492	24.0489	24.2925						2.8815E-35	6	5	6	5	10.148	6	21.826	5	26.9	27.3	0.449583	0.332234	0.438711	0.360624	0.410553	0.283021	0.420387	0.334233	O43809;H3BND3;H3BV41	O43809;H3BND3;H3BV41	O43809	O43809	O43809	Cleavage and polyadenylation specificity factor subunit 5	7;6;4	Cleavage and polyadenylation specificity factor subunit 5 (Cleavage and polyadenylation specificity factor 25 kDa subunit) (CFIm25) (CPSF 25 kDa subunit) (Nucleoside diphosphate-linked moiety X motif 21) (Nudix motif 21) (Pre-mRNA cleavage factor Im 25 kDa subunit)	NUDT21	NUDT21 CFIM25 CPSF25 CPSF5
-0.489139	-0.149361	-0.74899	-0.266403	23.6962	24.3264						6.4088E-83	6	7	8	9	25.265	7	12.681	7	22.4	20.1	0.487782	0.528372	0.496519	0.561144	0.456873	0.509795	0.481239	0.54139	Q16630-3;F8WJN3;Q16630;Q16630-2;F8W084	Q16630-3;F8WJN3;Q16630;Q16630-2	Q16630	Q16630	Q16630-3;F8WJN3;Q16630;Q16630-2	Cleavage and polyadenylation specificity factor subunit 6	7;7;7;7;1	Cleavage and polyadenylation specificity factor subunit 6 (Cleavage and polyadenylation specificity factor 68 kDa subunit) (CFIm68) (CPSF 68 kDa subunit) (Pre-mRNA cleavage factor Im 68 kDa subunit) (Protein HPBRII-4/7)	CPSF6	CPSF6 CFIM68
-0.301248	-0.0315921	-0.534851	-0.108114	22.3483	25.0678						1.3255E-73	4	5	5	6	30.955	4	33.918	4	19.5	16.6	0.97371	0.858309	0.883359	0.850873	0.916353	0.784363	0.895571	0.847936	F5H669;Q8N684-2;Q8N684;Q8N684-3;F5H6M0;F5H047;J3QT54;C9J286;C9J323;F5H5B7;F5H1W4;F5H2K8;F5H6P5;F5H6A8;F5GXA3;C9JM38	F5H669;Q8N684-2;Q8N684;Q8N684-3;F5H6M0;F5H047;J3QT54	Q8N684	Q8N684	F5H669;Q8N684-2;Q8N684;Q8N684-3	Cleavage and polyadenylation specificity factor subunit 7	5;5;5;5;4;4;3;2;2;1;1;1;1;1;1;1	Cleavage and polyadenylation specificity factor subunit 7 (Cleavage and polyadenylation specificity factor 59 kDa subunit) (CFIm59) (CPSF 59 kDa subunit) (Pre-mRNA cleavage factor Im 59 kDa subunit)	CPSF7	CPSF7
-0.305307	0.0237521	-0.876281	-0.377932	22.1365	20.0363						4.3462E-16	4	3	7	4	15.133	6	19.781	4	8.3	13.9	0.982078	0.980919	0.318782	0.390812	0.98883	0.926511	0.357902	0.466144	O96005-3;O96005-4;O96005;K7EQQ1	O96005-3;O96005-4;O96005	O96005	O96005	O96005-3;O96005-4;O96005	Cleft lip and palate transmembrane protein 1	4;4;4;1	Cleft lip and palate transmembrane protein 1	CLPTM1	CLPTM1
-0.370583	-0.0655967	-0.616746	-0.10813	20.1066	20.136						1.1069E-19	1	1	2	3	0.32105	2	18.627	3	4.3	4.3	0.822626	0.7573	0.725848	0.850843	0.847594	0.871561	0.76416	0.916901	G5E9Z2;Q96KA5-2;Q96KA5	G5E9Z2;Q96KA5-2;Q96KA5	Q96KA5	Q96KA5	G5E9Z2;Q96KA5-2;Q96KA5	Cleft lip and palate transmembrane protein 1-like protein	1;1;1	Cleft lip and palate transmembrane protein 1-like protein (CLPTM1-like protein) (Cisplatin resistance-related protein 9) (CRR9p)	CLPTM1L	CLPTM1L CRR9
-0.401711	-0.12202	-0.159557	0.167872	22.6807	22.8889						1.3736E-12	2	2	2	2	17.271	2	37.008	2	27.5	27.5	0.728226	0.599189	0.429664	0.610257	0.655105	0.56891	0.51214	0.679434	Q14019	Q14019	Q14019	Q14019	Q14019	Coactosin-like protein	2	Coactosin-like protein	COTL1	COTL1 CLP
-0.566464	-0.189269	-0.644172	-0.146835	26.8767	26.1626						4.2914E-269	37	35	76	73	25.905	66	26.551	62	43.8	42.9	0.317229	0.433244	0.675252	0.776277	0.307405	0.343322	0.718475	0.773467	P53621;P53621-2	P53621;P53621-2	P53621	P53621	P53621;P53621-2	Coatomer subunit alpha	39;39	Coatomer subunit alpha (Alpha-coat protein) (Alpha-COP) (HEP-COP) (HEPCOP) [Cleaved into: Xenin (Xenopsin-related peptide);Proxenin]	COPA	COPA
-0.594204	-0.250869	-0.680636	-0.220261	27.8539	27.8062						0	33	33	77	54	17.401	69	22.601	54	46.3	46.8	0.266972	0.307701	0.610221	0.640828	0.251402	0.213941	0.648385	0.625314	P53618;E9PP73;E9PP63;E9PKQ1	P53618;E9PP73	P53618	P53618	P53618	Coatomer subunit beta	34;19;4;4	Coatomer subunit beta (Beta-coat protein) (Beta-COP)	COPB1	COPB1 COPB MSTP026
-0.568345	-0.145972	-0.58003	-0.0741828	26.0812	25.0758						9.7209E-176	24	22	48	41	25.258	34	13.666	30	37.9	43.8	0.313636	0.536911	0.795465	0.917384	0.303365	0.45921	0.800917	0.918803	P35606-2;P35606;D6RBT6;H0YAC7;D6R997;H0Y938;D6RBZ7;D6RCL6;D6RBG7	P35606-2;P35606	P35606	P35606	P35606-2;P35606	Coatomer subunit beta'	24;24;3;3;3;3;2;2;2	Coatomer subunit beta' (Beta'-coat protein) (Beta'-COP) (p102)	COPB2	COPB2
-0.586558	-0.2684	-0.487035	-0.00394396	25.5346	25.2947						2.6354E-70	11	9	20	18	14.435	16	18.166	15	19	25.4	0.280243	0.276889	0.977951	0.942234	0.246809	0.229747	0.997368	0.923977	P48444;B0YIW6;Q6P1Q5;P48444-2;E9PK34	P48444;B0YIW6;Q6P1Q5;P48444-2	P48444	P48444	P48444	Coatomer subunit delta	11;10;6;6;2	Coatomer subunit delta (Archain) (Delta-coat protein) (Delta-COP)	ARCN1	ARCN1 COPD
-0.553257	-0.239208	-0.648304	-0.300697	25.6474	25.5298						6.4386E-206	9	8	20	21	12.535	17	19.084	16	39	45.5	0.343206	0.329408	0.667748	0.505207	0.307016	0.280271	0.663658	0.483001	O14579;A0A087X0I4;M0QXB4;O14579-3;O14579-2;M0R061	O14579;A0A087X0I4;M0QXB4;O14579-3;O14579-2;M0R061	O14579	O14579	O14579	Coatomer subunit epsilon	9;8;8;7;7;5	Coatomer subunit epsilon (Epsilon-coat protein) (Epsilon-COP)	COPE	COPE
-0.610059	-0.270626	-0.651994	-0.165693	27.6141	27.866						0	33	33	68	61	13.392	60	17.774	56	58.6	58.6	0.240846	0.273132	0.661074	0.740635	0.222798	0.181069	0.703213	0.734357	Q9Y678;H0Y8X7;Q9UBF2-2;Q9UBF2;H0Y8G2;D6RG17	Q9Y678	Q9Y678	Q9Y678	Q9Y678	Coatomer subunit gamma-1	35;8;3;3;2;1	Coatomer subunit gamma-1 (Gamma-1-coat protein) (Gamma-1-COP)	COPG1	COPG1 COPG
-0.447721	-0.196244	-0.449592	-0.0557562	23.0183	23.1067						2.08E-93	4	3	4	3	9.6404	4	20.132	3	20.9	29.9	0.596278	0.417699	0.947567	0.953777	0.546407	0.416429	0.95403	0.871229	P61923;F8VVA7;F8W651;P61923-3;P61923-4;F8VYK5;F8VXB1;F8W156;P61923-2;P61923-5;F8VYZ4;F8VUC5;F8VXR1;F8VYE0	P61923;F8VVA7;F8W651;P61923-3;P61923-4;F8VYK5;F8VXB1;F8W156;P61923-2;P61923-5;F8VYZ4	P61923	P61923	P61923;F8VVA7	Coatomer subunit zeta-1	4;4;3;3;3;2;2;2;2;2;2;1;1;1	Coatomer subunit zeta-1 (Zeta-1-coat protein) (Zeta-1 COP)	COPZ1	COPZ1 COPZ CGI-120 HSPC181
-0.798466	-0.47917	-0.734851	-0.413922	22.8035	23.2248						5.1951E-78	3	3	3	4	11.289	3	18.23	4	23.3	23.3	0.0549502	0.0579307	0.519078	0.343367	0.0725004	0.0820691	0.476876	0.320433	Q9P299;J3KRJ9	Q9P299	Q9P299	Q9P299	Q9P299	Coatomer subunit zeta-2	3;1	Coatomer subunit zeta-2 (Zeta-2-coat protein) (Zeta-2 COP)	COPZ2	COPZ2
0.0728604	0.420401	0.0942361	0.510354	28.97	28.9227						9.3236E-206	14	14	24	22	11.621	23	14.79	21	70.5	70.5	0.317311	0.271851	0.154649	0.167195	0.166004	0.186507	0.0920127	0.110461	P23528;E9PP50;G3V1A4;E9PK25;E9PQB7;E9PS23;E9PLJ3	P23528;E9PP50;G3V1A4;E9PK25;E9PQB7;E9PS23;E9PLJ3	P23528	P23528	P23528	Cofilin-1	14;13;12;12;9;8;7	Cofilin-1 (18 kDa phosphoprotein) (p18) (Cofilin, non-muscle isoform)	CFL1	CFL1 CFL
0.173255	0.4959	0.19333	0.587557	23.8298	23.5766						3.9409E-85	7	6	5	3	14.92	5	9.102	3	46.4	54.8	0.207845	0.192436	0.0947878	0.114625	0.283339	0.273326	0.12631	0.123354	Q9Y281;Q9Y281-3;G3V2U0;F8WDN3	Q9Y281;Q9Y281-3	Q9Y281	Q9Y281	Q9Y281	Cofilin-2	7;6;1;1	Cofilin-2 (Cofilin, muscle isoform)	CFL2	CFL2
-0.076615	0.312897	-0.383097	-0.0192288	21.345	19.4122						0.00013886	2	1	2	1	7.8877	2	NaN	1	2.7	6.7	0.539469	0.419389	0.81673	0.973224	0.590553	0.458719	0.819123	0.923743	K7EMP1;Q6P1N0-2;Q6P1N0	K7EMP1;Q6P1N0-2;Q6P1N0	Q6P1N0	Q6P1N0	K7EMP1;Q6P1N0-2;Q6P1N0	Coiled-coil and C2 domain-containing protein 1A	2;2;2	Coiled-coil and C2 domain-containing protein 1A (Akt kinase-interacting protein 1) (Five prime repressor element under dual repression-binding protein 1) (FRE under dual repression-binding protein 1) (Freud-1) (Putative NF-kappa-B-activating protein 023N)	CC2D1A	CC2D1A AKI1
0.297133	0.592923	0.205017	0.598937	23.4413	23.0017						6.8749E-38	8	8	8	8	11.562	7	13.323	7	19.5	20.6	0.114169	0.117271	0.0891612	0.10812	0.169928	0.18192	0.119295	0.116085	O60826	O60826	O60826	O60826	O60826	Coiled-coil domain-containing protein 22	9	Coiled-coil domain-containing protein 22	CCDC22	CCDC22 CXorf37 JM1
-0.342854	-0.0410015	-1.00419	-0.517957	24.0926	23.3104						1.2341E-40	8	4	12	5	12.835	9	20.022	4	13.3	25.8	0.908985	0.830049	0.188344	0.227847	0.874281	0.797883	0.183998	0.2168	Q96A33-2;Q96A33;A0A087WYW6	Q96A33-2;Q96A33	Q96A33	Q96A33	Q96A33-2;Q96A33	Coiled-coil domain-containing protein 47	8;8;3	Coiled-coil domain-containing protein 47	CCDC47	CCDC47 GK001 MSTP041 PSEC0077
-0.100267	0.200002	-0.418446	-0.0930479	18.4368	19.4834						0.00028452	1	1	1	2	NaN	1	29.049	2	7.3	7.3	0.580622	0.61599	0.885887	0.880303	0.628502	0.625786	0.877787	0.944645	Q96ER9-2;Q96ER9	Q96ER9-2;Q96ER9	Q96ER9	Q96ER9	Q96ER9-2;Q96ER9	Coiled-coil domain-containing protein 51	1;1	Coiled-coil domain-containing protein 51	CCDC51	CCDC51
0.496104	0.847676	0.103397	0.533663	22.4528	22.1108						3.415E-13	4	4	4	4	17.618	3	14.764	3	11.3	11.3	0.0362549	0.024027	0.14813	0.149701	0.0637924	0.0495845	0.20787	0.192409	F8W9X7;Q567U6;H7C050	F8W9X7;Q567U6	Q567U6	Q567U6	F8W9X7;Q567U6	Coiled-coil domain-containing protein 93	4;4;1	Coiled-coil domain-containing protein 93	CCDC93	CCDC93
-0.680775	-0.347344	-0.249685	0.279768	24.2978	24.6226						4.5019E-174	13	13	14	19	15.491	13	9.2851	15	24	23.3	0.146217	0.164437	0.572221	0.426924	0.122417	0.126251	0.523287	0.342708	O75534-2;O75534;O75534-3;O75534-4;E9PLT0;E9PLD4;E9PNG3;E9PKN4	O75534-2;O75534;O75534-3;O75534-4;E9PLT0	O75534	O75534	O75534-2;O75534;O75534-3;O75534-4	Cold shock domain-containing protein E1	14;14;14;14;10;3;2;1	Cold shock domain-containing protein E1 (N-ras upstream gene protein) (Protein UNR)	CSDE1	CSDE1 D1S155E KIAA0885 NRU UNR
-0.86691	-0.642887	-1.00457	-0.697944	20.7637	20.8643						3.9971E-23	1	2	2	3	5.3511	2	6.949	2	18.6	12.2	0.0284941	0.0115855	0.18803	0.0983402	0.0711676	0.0360336	0.220384	0.141723	Q14011;K7EQX4;K7ENN6;K7EIF7;K7EQL0;K7ENX8;K7ELV6;K7EJV5;K7ELT6;K7EJV1;K7EMY9;K7EPM4;K7ER40;K7EQR7;Q14011-2;D6W5Y5	Q14011;K7EQX4;K7ENN6;K7EIF7;K7EQL0;K7ENX8;K7ELV6;K7EJV5;K7ELT6;K7EJV1;K7EMY9;K7EPM4;K7ER40;K7EQR7;Q14011-2;D6W5Y5	Q14011	Q14011	Q14011	Cold-inducible RNA-binding protein	2;1;1;1;1;1;1;1;1;1;1;1;1;1;1;1	Cold-inducible RNA-binding protein (A18 hnRNP) (Glycine-rich RNA-binding protein CIRP)	CIRBP	CIRBP A18HNRNP CIRP
-0.773294	-0.374935	-0.371926	0.130404	28.1735	28.1456						0	31	32	87	72	16.769	69	23.392	64	35.3	36.3	0.068828	0.134603	0.795144	0.678613	0.0497445	0.0661641	0.705789	0.619167	P02452;CON__Q862S4;I3L3H7;P02458-1;P02458	P02452	P02452	P02452	P02452	Collagen alpha-1(I) chain	33;3;1;1;1	Collagen alpha-1(I) chain (Alpha-1 type I collagen)	COL1A1	COL1A1
-0.762999	-0.405585	-0.376882	0.27965	25.0599	24.8278						3.5113E-37	5	5	14	11	19.469	11	20.968	9	5.7	5.7	0.0752786	0.106567	0.804703	0.4271	0.0598261	0.0765495	0.768423	0.34289	P02461-2;P02461;CON__P04258	P02461-2;P02461	P02461	P02461	P02461-2;P02461	Collagen alpha-1(III) chain	5;5;2	Collagen alpha-1(III) chain	COL3A1	COL3A1
-0.452155	-0.113192	-0.586038	-0.103209	21.9675	21.3022						1.945E-16	4	2	4	2	26.308	4	17.241	2	2.2	4.2	0.584154	0.622939	0.783945	0.860434	0.647556	0.748059	0.820626	0.925944	P20908;A0A087WXW9;H7BY82	P20908;A0A087WXW9	P20908	P20908	P20908;A0A087WXW9	Collagen alpha-1(V) chain	4;4;1	Collagen alpha-1(V) chain	COL5A1	COL5A1
-0.537675	-0.13557	-0.804375	-0.31793	28.4209	28.9936						0	25	27	48	62	14.348	43	19.155	48	41.9	37.8	0.375552	0.563555	0.413414	0.47825	0.373659	0.490004	0.435327	0.450238	A0A087X0S5;P12109	A0A087X0S5;P12109	P12109	P12109	A0A087X0S5;P12109	Collagen alpha-1(VI) chain	28;28	Collagen alpha-1(VI) chain	COL6A1	COL6A1
-1.34271	-1.08501	-1.88507	-1.34553	21.454	21.1823	0	0	0			1.4743E-06	2	1	2	1	5.725	2	NaN	1	2.6	3.9	4.59489380385472E-05	2.42928659053058E-05	0.000449578	0.00110885	0.000808298	0.000345737	0.000878696	0.0029958	P27658	P27658	P27658	P27658	P27658	Collagen alpha-1(VIII) chain	2	Collagen alpha-1(VIII) chain (Endothelial collagen) [Cleaved into: Vastatin]	COL8A1	COL8A1 C3orf7
-0.94586	-0.53149	-0.903873	-0.386714	24.6435	22.8681						5.3006E-126	27	25	31	30	27.868	19	23.25	25	13.5	14.7	0.0123082	0.0359927	0.28657	0.378883	0.00847968	0.0217763	0.271916	0.352162	Q99715-4;D6RGG3;Q99715;A0A087X0A8;Q99715-2;H0Y4P7;H0Y5N9;H0Y991	Q99715-4;D6RGG3;Q99715;A0A087X0A8;Q99715-2	Q99715	Q99715	Q99715-4;D6RGG3;Q99715	Collagen alpha-1(XII) chain	30;30;30;20;20;11;3;2	Collagen alpha-1(XII) chain	COL12A1	COL12A1 COL12A1L
0.268434	0.508733	0.212881	0.56774	18.4163	19.9411						1.6296E-06	1	2	1	4	NaN	1	18.229	4	3	1.1	0.132184	0.180837	0.0855291	0.126684	0.183949	0.237869	0.135852	0.168227	A6NCT7;Q07092-2;Q07092;H7BY97	A6NCT7;Q07092-2;Q07092;H7BY97	Q07092	Q07092	A6NCT7;Q07092-2;Q07092	Collagen alpha-1(XVI) chain	2;2;2;1	Collagen alpha-1(XVI) chain	COL16A1	COL16A1 FP1572
0.828956	1.09268	0.0918014	0.633106	23.2326	23.8207						4.4463E-22	3	4	8	7	40.564	6	15.503	7	10.2	8.9	0.00313221	0.00349309	0.156418	0.0903307	0.00784668	0.0102246	0.201405	0.0962669	H7BXV5;P39060-2;P39060-1;P39060;H7C457	H7BXV5;P39060-2;P39060-1;P39060;H7C457	P39060	P39060	H7BXV5;P39060-2;P39060-1;P39060	Collagen alpha-1(XVIII) chain	4;4;4;4;2	Collagen alpha-1(XVIII) chain [Cleaved into: Endostatin]	COL18A1	COL18A1
-0.699677	-0.310379	-0.575099	-0.069573	27.3257	27.4437						1.4359E-267	25	24	31	33	11.254	29	18.035	28	29.3	30.1	0.126536	0.21187	0.804953	0.926475	0.103725	0.126522	0.857482	0.938719	A0A087WTA8;P08123	A0A087WTA8;P08123	P08123	P08123	A0A087WTA8;P08123	Collagen alpha-2(I) chain	26;26	Collagen alpha-2(I) chain (Alpha-2 type I collagen)	COL1A2	COL1A2
0.836409	1.1644	-0.0417141	0.394734	21.568	20.8975	0					6.9277E-15	4	2	4	3	21.812	3	6.7561	3	1.3	3.9	0.00294213	0.00183947	0.278394	0.277021	0.00853408	0.00801649	0.341104	0.317311	P08572	P08572	P08572	P08572	P08572	Collagen alpha-2(IV) chain	4	Collagen alpha-2(IV) chain [Cleaved into: Canstatin]	COL4A2	COL4A2
-0.59068	-0.209628	NaN	NaN	20.4849	NaN						6.1233E-07	2	0	2	NaN	42.742	2	NaN	0	0	3.1	0.273034	0.388805	1	1	0.364339	0.519304	1	1	A0A087WYX9;P05997	A0A087WYX9;P05997	P05997	P05997	A0A087WYX9;P05997	Collagen alpha-2(V) chain	2;2	Collagen alpha-2(V) chain	COL5A2	COL5A2
-0.518598	-0.112412	-0.637064	-0.122758	27.4189	27.9422						1.1929E-207	21	22	32	38	22.114	29	18.263	31	30	27.3	0.417628	0.625058	0.688234	0.822465	0.42209	0.562364	0.73244	0.824234	P12110;P12110-3;P12110-2;H7C0M5;C9JH44	P12110;P12110-3;P12110-2	P12110	P12110	P12110	Collagen alpha-2(VI) chain	23;19;19;4;3	Collagen alpha-2(VI) chain	COL6A2	COL6A2
-0.323967	0.0803848	-0.314302	0.200379	29.56	29.2236						0	88	94	248	275	17.124	228	17.161	251	43.2	41.1	0.968493	0.859204	0.686594	0.553561	0.9514	0.817648	0.5898	0.484271	P12111;P12111-2;E7ENL6;P12111-4;P12111-5;P12111-3;C9JNG9;I3L392	P12111;P12111-2;E7ENL6;P12111-4;P12111-5	P12111	P12111	P12111	Collagen alpha-3(VI) chain	97;94;79;79;51;43;23;6	Collagen alpha-3(VI) chain	COL6A3	COL6A3
-0.496692	-0.251418	-0.63198	-0.250045	21.1726	22.7646						9.2436E-28	2	3	2	3	24.665	2	4.572	3	15.3	10.5	0.469212	0.306702	0.697578	0.588841	0.547288	0.432756	0.634358	0.539788	Q96CG8-3;Q96CG8;Q96CG8-2;E5RK99;E7EVQ5	Q96CG8-3;Q96CG8;Q96CG8-2;E5RK99;E7EVQ5	Q96CG8	Q96CG8	Q96CG8-3;Q96CG8	Collagen triple helix repeat-containing protein 1	4;4;3;2;2	Collagen triple helix repeat-containing protein 1 (Protein NMTC1)	CTHRC1	CTHRC1 UNQ762/PRO1550
0.347666	0.6371	0.706199	1.08134	21.529	21.3658						8.0834E-08	3	3	3	3	39.463	3	25.46	3	8.2	7.5	0.0872007	0.0917864	0.00316828	0.00459201	0.13098	0.142014	0.0111919	0.0124244	Q9Y5P4-2;Q9Y5P4;Q9Y5P4-3;A0A0A0MRE4;H0Y9J1	Q9Y5P4-2;Q9Y5P4;Q9Y5P4-3;A0A0A0MRE4	Q9Y5P4	Q9Y5P4	Q9Y5P4-2;Q9Y5P4;Q9Y5P4-3	Collagen type IV alpha-3-binding protein	4;4;4;3;1	Collagen type IV alpha-3-binding protein (Ceramide transfer protein) (hCERT) (Goodpasture antigen-binding protein) (GPBP) (START domain-containing protein 11) (StARD11) (StAR-related lipid transfer protein 11)	COL4A3BP	COL4A3BP CERT STARD11
-0.359379	-0.129513	0.063779	0.401412	21.1654	20.5125						6.1742E-08	2	1	2	1	64.437	2	NaN	1	13.8	21.4	0.857322	0.579358	0.177893	0.26958	0.876194	0.70699	0.239793	0.310302	R4GMW6;H0Y6Z9;Q9UBI1;R4GMX3;R4GN54;H0Y4E5;H0Y4W0	R4GMW6;H0Y6Z9;Q9UBI1;R4GMX3;R4GN54;H0Y4E5;H0Y4W0	Q9UBI1	Q9UBI1	R4GMW6;H0Y6Z9;Q9UBI1;R4GMX3	COMM domain-containing protein 3	2;2;2;2;1;1;1	COMM domain-containing protein 3 (Protein Bup) (Protein PIL)	COMMD3	COMMD3 BUP C10orf8
-0.0280426	0.300651	-0.387676	0.0114957	24.1332	24.7474						1.3952E-62	4	4	6	10	15.261	6	15.069	10	26.2	26.2	0.459802	0.438757	0.825621	0.911018	0.397886	0.394317	0.790808	0.887185	Q07021;I3L3Q7;I3L3B0	Q07021;I3L3Q7;I3L3B0	Q07021	Q07021	Q07021	Complement component 1 Q subcomponent-binding protein, mitochondrial	4;3;3	Complement component 1 Q subcomponent-binding protein, mitochondrial (ASF/SF2-associated protein p32) (Glycoprotein gC1qBP) (C1qBP) (Hyaluronan-binding protein 1) (Mitochondrial matrix protein p32) (gC1q-R protein) (p33)	C1QBP	C1QBP GC1QBP HABP1 SF2P32
-0.127368	0.156138	-0.563817	-0.231922	21.6242	22.7756						1.092E-26	2	4	3	5	21.554	3	24.675	4	14.3	6.9	0.629506	0.701962	0.82677	0.620245	0.673217	0.697089	0.749423	0.567959	P29279;P29279-2	P29279;P29279-2	P29279	P29279	P29279	Connective tissue growth factor	4;2	Connective tissue growth factor (CCN family member 2) (Hypertrophic chondrocyte-specific protein 24) (Insulin-like growth factor-binding protein 8) (IBP-8) (IGF-binding protein 8) (IGFBP-8)	CTGF	CTGF CCN2 HCS24 IGFBP8
-0.435437	-0.12625	-0.10084	0.308011	22.0097	19.0761						4.9214E-10	4	1	4	1	32.399	4	NaN	1	1.7	8.5	0.63045	0.587956	0.349098	0.386303	0.687057	0.715138	0.4084	0.417619	Q9UP83;Q9UP83-2;Q9UP83-3;U3KQU7	Q9UP83;Q9UP83-2;Q9UP83-3	Q9UP83	Q9UP83	Q9UP83;Q9UP83-2	Conserved oligomeric Golgi complex subunit 5	4;4;3;1	Conserved oligomeric Golgi complex subunit 5 (COG complex subunit 5) (13S Golgi transport complex 90 kDa subunit) (GTC-90) (Component of oligomeric Golgi complex 5) (Golgi transport complex 1)	COG5	COG5 GOLTC1 GTC90
-0.422192	-0.0656571	-0.665661	-0.145877	25.2229	25.6407						1.378E-90	18	17	19	19	20.977	17	14.578	15	24.2	24.5	0.668198	0.757124	0.636596	0.778101	0.628567	0.719939	0.630292	0.770514	Q9NZB2-4;Q9NZB2;Q9NZB2-6;A0A0C4DG79;Q9NZB2-5;Q9NZB2-2;A0A0C4DH52;Q5T035	Q9NZB2-4;Q9NZB2;Q9NZB2-6;A0A0C4DG79	Q9NZB2	Q9NZB2	Q9NZB2-4;Q9NZB2;Q9NZB2-6	Constitutive coactivator of PPAR-gamma-like protein 1	20;20;20;13;8;7;5;1	Constitutive coactivator of PPAR-gamma-like protein 1 (Oxidative stress-associated Src activator) (Protein FAM120A)	FAM120A	FAM120A C9orf10 KIAA0183 OSSA
-0.352768	0.00633396	-0.40811	0.0846086	23.8708	23.8453						9.9463E-21	7	6	8	8	16.447	7	27.244	8	20.6	22.3	0.877928	0.973693	0.865551	0.765844	0.84234	0.95264	0.967772	0.849682	C9JFE4;A0A096LP07;Q13098-5;A0A096LPJ3;Q13098;A8K070;Q13098-7;J3QLT0;J3KSA5;J3KRJ4;Q13098-6;J3QS88;J3KTB0;J3QS84;J3QLE8;J3QL53;J3KRE8;J3QQX0	C9JFE4;A0A096LP07;Q13098-5;A0A096LPJ3;Q13098;A8K070;Q13098-7;J3QLT0;J3KSA5;J3KRJ4;Q13098-6	Q13098	Q13098	C9JFE4;A0A096LP07;Q13098-5;A0A096LPJ3;Q13098;A8K070;Q13098-7	COP9 signalosome complex subunit 1	7;7;7;7;7;7;7;4;4;4;4;3;3;2;2;2;2;1	COP9 signalosome complex subunit 1 (SGN1) (Signalosome subunit 1) (G protein pathway suppressor 1) (GPS-1) (JAB1-containing signalosome subunit 1) (Protein MFH)	GPS1	GPS1 COPS1 CSN1
-0.448056	-0.1271	-0.424436	-0.00772461	23.4512	23.5511						3.4485E-27	4	5	6	8	11.938	5	22.563	8	14	11.7	0.595359	0.585709	0.897707	0.949893	0.545651	0.557682	1	0.959649	P61201;P61201-2;B4DIH5;H0YKU5;H0YM03	P61201;P61201-2;B4DIH5	P61201	P61201	P61201;P61201-2	COP9 signalosome complex subunit 2	5;5;4;2;1	COP9 signalosome complex subunit 2 (SGN2) (Signalosome subunit 2) (Alien homolog) (JAB1-containing signalosome subunit 2) (Thyroid receptor-interacting protein 15) (TR-interacting protein 15) (TRIP-15)	COPS2	COPS2 CSN2 TRIP15
-0.406426	-0.0872735	-0.362584	0.0972063	24.0992	24.0201						6.7446E-49	4	3	8	8	7.8901	7	13.916	7	11.1	16.5	0.714241	0.694897	0.777211	0.741495	0.675173	0.65389	0.739067	0.689389	Q9UNS2;C9JLV5;H7C3P9;Q9UNS2-2;J3QKR0;J3QL22;J3QS85;J3KTQ1;K7ES36	Q9UNS2;C9JLV5;H7C3P9;Q9UNS2-2;J3QKR0	Q9UNS2	Q9UNS2	Q9UNS2	COP9 signalosome complex subunit 3	4;3;3;3;2;1;1;1;1	COP9 signalosome complex subunit 3 (SGN3) (Signalosome subunit 3) (JAB1-containing signalosome subunit 3)	COPS3	COPS3 CSN3
-0.294827	0.00590291	-0.502955	-0.149025	25.1278	24.4189						1.0648E-111	10	9	17	15	18.307	15	18.319	14	34.7	38.2	0.960479	0.972374	0.946356	0.772112	0.976894	0.951214	0.963388	0.764151	Q9BT78;D6RAX7;Q9BT78-2;D6RFN0;D6RD63	Q9BT78;D6RAX7;Q9BT78-2;D6RFN0;D6RD63	Q9BT78	Q9BT78	Q9BT78;D6RAX7	COP9 signalosome complex subunit 4	11;11;10;10;7	COP9 signalosome complex subunit 4 (SGN4) (Signalosome subunit 4) (JAB1-containing signalosome subunit 4)	COPS4	COPS4 CSN4
-0.401063	-0.0337615	-0.431326	-0.0784723	23.2128	23.8175						7.2334E-32	2	6	5	10	21.382	4	11.881	9	32.9	11.4	0.730154	0.851776	0.911331	0.908934	0.656697	0.778911	0.987403	0.829898	Q92905;E5RHF2;E5RHH5	Q92905;E5RHF2;E5RHH5	Q92905	Q92905	Q92905	COP9 signalosome complex subunit 5	6;4;4	COP9 signalosome complex subunit 5 (SGN5) (Signalosome subunit 5) (EC 3.4.-.-) (Jun activation domain-binding protein 1)	COPS5	COPS5 CSN5 JAB1
-0.456029	-0.13557	-0.588053	-0.207328	24.2042	23.7743						2.66E-38	8	8	9	10	23.273	5	20.918	7	44.8	41.7	0.573658	0.563555	0.780091	0.663984	0.533562	0.516303	0.707705	0.607275	E7EM64;Q7L5N1;H7C3T0	E7EM64;Q7L5N1	Q7L5N1	Q7L5N1	E7EM64;Q7L5N1	COP9 signalosome complex subunit 6	9;9;2	COP9 signalosome complex subunit 6 (SGN6) (Signalosome subunit 6) (JAB1-containing signalosome subunit 6) (MOV34 homolog) (Vpr-interacting protein) (hVIP)	COPS6	COPS6 CSN6 HVIP
0.00705191	0.247685	-0.456207	-0.0765389	22.2266	22.8996						4.0347E-47	2	5	3	5	10.829	3	17.891	4	30.5	13.1	0.406601	0.528198	0.960721	0.912741	0.502282	0.629164	0.941961	0.833399	Q9UBW8;F5GYF7;F5H248;F5H4U8;F5H7C6;F5H4Z0;F5H3M6;G3XAP1;F5GXT7	Q9UBW8;F5GYF7;F5H248;F5H4U8;F5H7C6	Q9UBW8	Q9UBW8	Q9UBW8	COP9 signalosome complex subunit 7a	5;4;4;3;3;1;1;1;1	COP9 signalosome complex subunit 7a (SGN7a) (Signalosome subunit 7a) (Dermal papilla-derived protein 10) (JAB1-containing signalosome subunit 7a)	COPS7A	COPS7A CSN7A DERP10
-0.311542	0.0192037	-0.295606	0.167872	25.1602	25.2324						3.4626E-94	6	7	16	18	18.631	13	19.978	15	17.8	13.9	0.994937	0.990752	0.652601	0.610257	0.976266	0.995282	0.607147	0.540376	F2Z2V0;Q99829;B0QZ18;A6PVH9;E7ENH5;Q5JX56;Q5JX58;Q5JX59;Q5JX60;Q5JX44;Q5JX45;Q5JX54;Q5JX55;Q5JX61;Q5JX52;Q5JX57;E7EV27;H0Y524;Q5JX53	F2Z2V0;Q99829;B0QZ18;A6PVH9;E7ENH5;Q5JX56;Q5JX58;Q5JX59;Q5JX60;Q5JX44;Q5JX45	Q99829	Q99829	F2Z2V0;Q99829;B0QZ18	Copine-1	7;7;7;6;5;4;4;4;4;4;4;3;3;3;3;2;2;2;1	Copine-1 (Copine I)	CPNE1	CPNE1 CPN1
-0.238442	0.125519	-0.244429	0.233029	24.5015	24.5258						1.134E-52	7	9	10	11	16.895	9	19.016	10	25.9	19.9	0.845155	0.764408	0.563329	0.499344	0.840294	0.74967	0.514081	0.418954	O75131;H0YB26;A0A087WYQ3;A0A087WUS8;A0A087WXR6;E5RHZ0;E5RFT7;Q86YQ8-2;Q9HCH3-2;Q96FN4-2;Q96FN4;E7ENV7;Q8IYJ1;Q96A23;O95741;Q86YQ8;Q96A23-2;Q9HCH3;O95741-2	O75131;H0YB26	O75131	O75131	O75131	Copine-3	9;5;4;2;2;2;1;1;1;1;1;1;1;1;1;1;1;1;1	Copine-3 (Copine III)	CPNE3	CPNE3 CPN3 KIAA0636
-0.151731	0.0768327	0.157044	0.531269	20.9957	21.3723						3.6135E-13	1	1	2	2	14.588	2	23.353	2	26.2	26.2	0.674889	0.866771	0.114087	0.15143	0.714431	0.832633	0.169718	0.1942	J3KRT0;J3KS23;Q13951;Q13951-2	J3KRT0;J3KS23;Q13951;Q13951-2	Q13951	Q13951	J3KRT0;J3KS23;Q13951;Q13951-2	Core-binding factor subunit beta	1;1;1;1	Core-binding factor subunit beta (CBF-beta) (Polyomavirus enhancer-binding protein 2 beta subunit) (PEA2-beta) (PEBP2-beta) (SL3-3 enhancer factor 1 subunit beta) (SL3/AKV core-binding factor beta subunit)	CBFB	CBFB
0.174406	0.499374	0.116897	0.621524	24.8977	24.9742						1.2045E-49	6	6	17	22	13.961	12	16.931	20	22.1	22.1	0.206773	0.189244	0.138908	0.0960758	0.142933	0.145305	0.103259	0.0480614	Q9BR76;A0A087WW53;F5H390;F5H0D2	Q9BR76	Q9BR76	Q9BR76	Q9BR76	Coronin-1B	6;2;2;1	Coronin-1B (Coronin-2)	CORO1B	CORO1B
0.0180643	0.378401	-0.383718	0.103397	26.9687	27.2026						7.9199E-108	11	11	49	58	21.128	41	19.544	55	36.3	36.3	0.390696	0.324629	0.817935	0.729622	0.229245	0.235508	0.730509	0.675284	Q9ULV4;Q9ULV4-2;Q9ULV4-3;B4E3S0;H0YHL7;F8W1H8;F8VUX3;F8VSA4;F8VRE9;F8VTT6;F8VVB7;F8VV53;Q6QEF8-4;Q6QEF8-3;Q6QEF8-2;J3QLV6;J3KSS5;Q6QEF8-5;Q6QEF8	Q9ULV4;Q9ULV4-2;Q9ULV4-3;B4E3S0	Q9ULV4	Q9ULV4	Q9ULV4;Q9ULV4-2;Q9ULV4-3	Coronin-1C	11;11;11;10;5;2;2;2;2;2;2;1;1;1;1;1;1;1;1	Coronin-1C (Coronin-3) (hCRNN4)	CORO1C	CORO1C CRN2 CRNN4
-0.337867	-0.0450295	-0.238102	0.172103	22.9533	22.4503						5.2019E-17	4	5	4	5	8.5111	4	22.379	4	25.4	20.1	0.924661	0.818017	0.552715	0.602732	0.818431	0.750769	0.644705	0.671124	P46109	P46109	P46109	P46109	P46109	Crk-like protein	5	Crk-like protein	CRKL	CRKL
-0.315038	0.0464211	-0.320216	0.153935	26.6174	26.1811						3.3449E-154	20	18	24	23	10.994	22	17.015	21	44.3	47.7	0.996711	0.931985	0.697484	0.635329	0.927694	0.903174	0.601294	0.572005	P17812;P17812-2;Q9NRF8	P17812;P17812-2	P17812	P17812	P17812	CTP synthase 1	20;13;1	CTP synthase 1 (EC 6.3.4.2) (CTP synthetase 1) (UTP--ammonia ligase 1)	CTPS1	CTPS1 CTPS
0.131194	0.428357	-0.246515	0.195348	21.7474	22.8642						4.711E-21	4	5	5	7	18.735	4	11.303	5	11.4	7.7	0.249819	0.262557	0.566851	0.562165	0.310479	0.317311	0.659713	0.626217	A0A0C4DGX4;Q13616	A0A0C4DGX4;Q13616	Q13616	Q13616	A0A0C4DGX4;Q13616	Cullin-1	7;7	Cullin-1 (CUL-1)	CUL1	CUL1
-0.456187	-0.143054	-0.520128	-0.126533	20.9654	20.5866						2.032E-05	3	2	3	2	28.957	3	16.892	2	4.1	5.8	0.573231	0.544322	0.91237	0.815178	0.638171	0.673546	0.944628	0.883186	Q5T2B5;Q13617;A0A0A0MTN0;Q13617-2;Q5T2B4	Q5T2B5;Q13617;A0A0A0MTN0;Q13617-2;Q5T2B4	Q13617	Q13617	Q5T2B5;Q13617;A0A0A0MTN0;Q13617-2	Cullin-2	3;3;3;3;2	Cullin-2 (CUL-2)	CUL2	CUL2
-0.324329	-0.0200186	-0.0778631	0.325156	23.6389	24.0552						1.2793E-68	10	10	14	14	34.084	10	17.621	11	18.5	17.1	0.967353	0.893315	0.320371	0.362837	0.85439	0.813626	0.270128	0.277765	Q13618-2;Q13618;Q13618-3;A0A087WTG3;H7C1L6;H7C399	Q13618-2;Q13618;Q13618-3	Q13618	Q13618	Q13618-2;Q13618	Cullin-3	11;11;10;3;2;1	Cullin-3 (CUL-3)	CUL3	CUL3 KIAA0617
-0.432532	-0.141589	-0.174035	0.238665	21.1233	20.4336						6.1195E-41	8	6	4	2	24.895	4	13.269	2	8.6	11.9	0.638649	0.548061	0.451075	0.49028	0.69401	0.677135	0.501821	0.509848	Q13619;Q13619-2;A0A0A0MR50;A0A087WWN2	Q13619;Q13619-2;A0A0A0MR50	Q13619	Q13619	Q13619	Cullin-4A	8;7;7;3	Cullin-4A (CUL-4A)	CUL4A	CUL4A
-0.457197	-0.106793	-0.581864	-0.0831259	24.576	24.9221						1.568E-80	13	12	22	22	18.709	17	17.039	21	16.8	18	0.57051	0.640407	0.791943	0.899778	0.530416	0.596475	0.797125	0.900039	Q13620-1;K4DI93;Q13620;Q13620-3;A6NE76	Q13620-1;K4DI93;Q13620;Q13620-3	Q13620	Q13620	Q13620-1;K4DI93;Q13620	Cullin-4B	14;14;14;13;5	Cullin-4B (CUL-4B)	CUL4B	CUL4B KIAA0695
-0.363364	-0.0547969	-0.306199	0.153157	23.0177	23.4152						7.7097E-53	9	7	10	12	12.613	6	25.918	11	12.7	15.6	0.844946	0.789022	0.671777	0.636741	0.751797	0.726639	0.769822	0.708628	Q93034;H0YCA0	Q93034	Q93034	Q93034	Q93034	Cullin-5	9;1	Cullin-5 (CUL-5) (Vasopressin-activated calcium-mobilizing receptor 1) (VACM-1)	CUL5	CUL5 VACM1
-0.352584	0.0190613	-0.403198	0.114234	28.1812	28.4051						0	39	36	60	74	12.024	51	18.007	69	43	45.2	0.878504	0.99106	0.855918	0.708995	0.962415	0.972948	0.771958	0.652526	Q86VP6;Q86VP6-2;A0A0C4DGH5;H0YH27;Q86VP6-3	Q86VP6;Q86VP6-2;A0A0C4DGH5	Q86VP6	Q86VP6	Q86VP6	Cullin-associated NEDD8-dissociated protein 1	39;36;24;10;9	Cullin-associated NEDD8-dissociated protein 1 (Cullin-associated and neddylation-dissociated protein 1) (TBP-interacting protein of 120 kDa A) (TBP-interacting protein 120A) (p120 CAND1)	CAND1	CAND1 KIAA0829 TIP120 TIP120A
0.258579	0.680324	0.546561	0.968422	23.5571	23.2755						2.8653E-15	3	2	3	2	28.509	3	15.491	2	33.7	45.9	0.138854	0.0713593	0.0106976	0.0108658	0.200828	0.12101	0.0162622	0.0103427	P04080	P04080	P04080	P04080	P04080	Cystatin-B	3	Cystatin-B (CPI-B) (Liver thiol proteinase inhibitor) (Stefin-B)	CSTB	CSTB CST6 STFB
-0.936028	-0.504018	-0.976645	-0.527595	27.7882	28.2916						6.8413E-238	8	8	17	13	6.8671	11	7.4986	11	50.8	50.8	0.0137307	0.046417	0.212434	0.218749	0.00687368	0.0140548	0.218201	0.18434	P21291;E9PS42;E9PND2;E9PP21	P21291;E9PS42;E9PND2;E9PP21	P21291	P21291	P21291	Cysteine and glycine-rich protein 1	8;6;5;4	Cysteine and glycine-rich protein 1 (Cysteine-rich protein 1) (CRP) (CRP1) (Epididymis luminal protein 141) (HEL-141)	CSRP1	CSRP1 CSRP CYRP
-0.197964	0.121281	-0.609574	-0.181395	25.4037	25.4072						3.6393E-78	7	6	9	7	11.441	8	10.069	6	45.6	45.6	0.764225	0.773184	0.739289	0.711375	0.744884	0.759466	0.740475	0.69971	Q16527;F8VQR7;F8VW96	Q16527;F8VQR7;F8VW96	Q16527	Q16527	Q16527	Cysteine and glycine-rich protein 2	7;6;6	Cysteine and glycine-rich protein 2 (Cysteine-rich protein 2) (CRP2) (LIM domain only protein 5) (LMO-5) (Smooth muscle cell LIM protein) (SmLIM)	CSRP2	CSRP2 LMO5 SMLIM
-0.681353	-0.355221	-0.705147	-0.224115	24.9216	25.1945						3.5506E-251	12	12	21	17	14.81	16	32.893	13	22	22.3	0.145582	0.155452	0.568138	0.633993	0.121844	0.118339	0.557214	0.617931	P49589-2;B4DKY1;P49589;P49589-3;C9JLN0;E9PRS8;E9PLP0	P49589-2;B4DKY1;P49589;P49589-3	P49589	P49589	P49589-2;B4DKY1;P49589;P49589-3	Cysteine--tRNA ligase, cytoplasmic	14;14;14;14;1;1;1	Cysteine--tRNA ligase, cytoplasmic (EC 6.1.1.16) (Cysteinyl-tRNA synthetase) (CysRS)	CARS	CARS
-0.331972	-0.0537183	-1.12652	-0.736893	21.5508	21.0386						4.9853E-64	2	2	2	2	24.88	2	15.452	2	8.1	8.1	0.943232	0.79221	0.105206	0.0801715	0.946766	0.903006	0.129385	0.118867	Q96HD1;Q96HD1-2;F8WBY3	Q96HD1;Q96HD1-2;F8WBY3	Q96HD1	Q96HD1	Q96HD1;Q96HD1-2	Cysteine-rich with EGF-like domain protein 1	2;2;1	Cysteine-rich with EGF-like domain protein 1	CRELD1	CRELD1 CIRRIN UNQ188/PRO214
-0.105675	0.234746	-0.396346	0.0402613	22.3543	22.3215						1.3295E-09	3	3	8	6	13.668	5	15.221	6	18	18	0.590233	0.551377	0.842515	0.853262	0.69042	0.652007	0.94458	0.943898	Q53TN4-3;Q53TN4	Q53TN4-3;Q53TN4	Q53TN4	Q53TN4	Q53TN4-3;Q53TN4	Cytochrome b reductase 1	3;3	Cytochrome b reductase 1 (EC 1.-.-.-) (Duodenal cytochrome b) (Ferric-chelate reductase 3)	CYBRD1	CYBRD1 DCYTB FRRS3
-0.0403782	0.289598	-0.359786	0.105007	26.3903	26.4591						2.2457E-149	14	11	32	25	12.139	28	12.649	24	39.4	41.9	0.479389	0.456669	0.771861	0.726543	0.313799	0.367319	0.680659	0.671882	P31930	P31930	P31930	P31930	P31930	Cytochrome b-c1 complex subunit 1, mitochondrial	14	Cytochrome b-c1 complex subunit 1, mitochondrial (Complex III subunit 1) (Core protein I) (Ubiquinol-cytochrome-c reductase complex core protein 1)	UQCRC1	UQCRC1
-0.133844	0.187894	-0.440283	-0.00314848	26.2209	26.2012						2.7006E-224	14	12	24	25	13.333	20	14.943	23	36.6	44.8	0.641442	0.639262	0.929082	0.940623	0.486811	0.565056	0.852594	0.911854	P22695;H3BRG4;H3BSJ9;H3BP04;H3BUE4;H3BUI9;A0A087WVZ4	P22695;H3BRG4;H3BSJ9;H3BP04	P22695	P22695	P22695	Cytochrome b-c1 complex subunit 2, mitochondrial	14;13;12;8;3;3;1	Cytochrome b-c1 complex subunit 2, mitochondrial (Complex III subunit 2) (Core protein II) (Ubiquinol-cytochrome-c reductase complex core protein 2)	UQCRC2	UQCRC2
0.0889556	0.369271	-0.239498	0.23352	23.3765	22.4529						5.2332E-63	4	3	5	3	14.665	4	7.1895	3	15.7	23	0.297595	0.336929	0.555048	0.498551	0.384858	0.433658	0.647186	0.555446	P47985;P0C7P4	P47985;P0C7P4	P47985	P47985	P47985	Cytochrome b-c1 complex subunit Rieske, mitochondrial	4;2	Cytochrome b-c1 complex subunit Rieske, mitochondrial (EC 1.10.2.2) (Complex III subunit 5) (Cytochrome b-c1 complex subunit 5) (Rieske iron-sulfur protein) (RISP) (Ubiquinol-cytochrome c reductase iron-sulfur subunit) [Cleaved into: Cytochrome b-c1 complex subunit 11 (Complex III subunit IX) (Ubiquinol-cytochrome c reductase 8 kDa protein)]	UQCRFS1	UQCRFS1
-0.225919	0.0588013	-0.980568	-0.536189	23.8285	23.9775						1.7605E-48	3	3	4	4	44.652	4	16.171	3	46.4	46.4	0.819899	0.905357	0.208874	0.210859	0.914403	0.986606	0.185492	0.185241	H3BUX2;O43169;J3KNF8;D6RFH4	H3BUX2;O43169;J3KNF8;D6RFH4	O43169	O43169	H3BUX2;O43169;J3KNF8	Cytochrome b5 type B	3;3;3;2	Cytochrome b5 type B (Cytochrome b5 outer mitochondrial membrane isoform)	CYB5B	CYB5B CYB5M OMB5
0.174151	0.497025	-0.211364	0.198871	24.8811	24.919						2.1057E-68	6	5	7	6	12.102	6	14.059	4	29.1	41.9	0.207011	0.191398	0.508971	0.556132	0.143146	0.14729	0.458162	0.480505	P00403	P00403	P00403	P00403	P00403	Cytochrome c oxidase subunit 2	6	Cytochrome c oxidase subunit 2 (Cytochrome c oxidase polypeptide II)	MT-CO2	MT-CO2 COII COXII MTCO2
0.00417777	0.236095	0.0871912	0.436908	21.7049	22.2102						4.4328E-09	2	2	2	2	6.4047	2	14.342	2	27.7	27.7	0.410815	0.548939	0.159809	0.232336	0.469578	0.569598	0.220534	0.274777	Q86WV2;H3BN72;H3BNV9;P13073;H3BNI5;H3BPG0	Q86WV2;H3BN72;H3BNV9;P13073;H3BNI5;H3BPG0	P13073	P13073	Q86WV2;H3BN72;H3BNV9;P13073	Cytochrome c oxidase subunit 4 isoform 1, mitochondrial	2;2;2;2;1;1	Cytochrome c oxidase subunit 4 isoform 1, mitochondrial (Cytochrome c oxidase polypeptide IV) (Cytochrome c oxidase subunit IV isoform 1) (COX IV-1)	COX4I1	COX4I1 COX4
-0.125888	0.18612	-0.535311	-0.128314	23.6502	24.3346						9.8613E-52	5	6	5	7	10.976	5	11.106	6	29.5	25.8	0.62679	0.642703	0.882455	0.811746	0.726787	0.740661	0.894597	0.806288	P08574	P08574	P08574	P08574	P08574	Cytochrome c1, heme protein, mitochondrial	7	Cytochrome c1, heme protein, mitochondrial (Complex III subunit 4) (Complex III subunit IV) (Cytochrome b-c1 complex subunit 4) (Ubiquinol-cytochrome-c reductase complex cytochrome c1 subunit) (Cytochrome c-1)	CYC1	CYC1
-0.735548	-0.411004	0.537147	1.06198	26.0229	26.2137				0		3.5742E-220	21	22	32	29	13.575	27	19.398	24	34.9	36.9	0.0949172	0.10213	0.0114413	0.00535138	0.0733999	0.0444159	0.00342223	0.00141371	P21399	P21399	P21399	P21399	P21399	Cytoplasmic aconitate hydratase	24	Cytoplasmic aconitate hydratase (Aconitase) (EC 4.2.1.3) (Citrate hydro-lyase) (Ferritin repressor protein) (Iron regulatory protein 1) (IRP1) (Iron-responsive element-binding protein 1) (IRE-BP 1)	ACO1	ACO1 IREB1
-0.241526	0.192699	-0.350394	0.122209	29.6441	27.8253						0	198	185	293	278	14.234	265	16.381	259	48	52.2	0.8514	0.629982	0.753986	0.693949	0.73683	0.554684	0.661454	0.635981	Q14204;H0YJ21	Q14204	Q14204	Q14204	Q14204	Cytoplasmic dynein 1 heavy chain 1	201;9	Cytoplasmic dynein 1 heavy chain 1 (Cytoplasmic dynein heavy chain 1) (Dynein heavy chain, cytosolic)	DYNC1H1	DYNC1H1 DHC1 DNCH1 DNCL DNECL DYHC KIAA0325
-0.355479	-0.00996002	-0.51202	-0.0176653	22.7198	21.9309						1.9953E-05	1	1	2	1	9.6735	2	NaN	1	6.2	6.2	0.869468	0.923911	0.9284	0.970051	0.772232	0.839273	0.960039	0.921031	A0A0A0MTG2;O14576-4;O14576-3;O14576-5;O14576-2;O14576	A0A0A0MTG2;O14576-4;O14576-3;O14576-5;O14576-2;O14576	O14576	O14576	A0A0A0MTG2;O14576-4;O14576-3;O14576-5;O14576-2;O14576	Cytoplasmic dynein 1 intermediate chain 1	1;1;1;1;1;1	Cytoplasmic dynein 1 intermediate chain 1 (Cytoplasmic dynein intermediate chain 1) (Dynein intermediate chain 1, cytosolic) (DH IC-1)	DYNC1I1	DYNC1I1 DNCI1 DNCIC1
-0.280562	0.0836559	-0.454328	0.0750534	26.0585	25.9718						1.7822E-127	10	10	24	20	14.455	20	19.42	14	33.2	34.8	0.931127	0.852247	0.956983	0.78447	0.836954	0.809507	0.883589	0.736179	Q13409-3;Q13409-7;Q13409-2;Q13409;Q13409-6;Q13409-5;E7EQL5;E7EV09;E7EQU2;E7ESD3;E7EMU4;E9PGG1;E7EUM4;E7ERR6;E7ERH4;E7ET01;E7ETL8;E7EU01	Q13409-3;Q13409-7;Q13409-2;Q13409;Q13409-6;Q13409-5;E7EQL5	Q13409	Q13409	Q13409-3;Q13409-7;Q13409-2;Q13409	Cytoplasmic dynein 1 intermediate chain 2	11;11;11;11;10;10;6;5;4;4;4;2;2;2;2;2;2;1	Cytoplasmic dynein 1 intermediate chain 2 (Cytoplasmic dynein intermediate chain 2) (Dynein intermediate chain 2, cytosolic) (DH IC-2)	DYNC1I2	DYNC1I2 DNCI2 DNCIC2
-0.320252	0.0197731	-0.461104	-0.0364371	24.9384	24.4849						1.3869E-121	11	7	16	9	18.868	13	19.62	8	22	36.1	0.980231	0.989521	0.970465	0.992036	0.947787	0.99717	0.946769	0.998376	Q9Y6G9;E9PHI6;C9JGM7;C9JLW1	Q9Y6G9;E9PHI6	Q9Y6G9	Q9Y6G9	Q9Y6G9	Cytoplasmic dynein 1 light intermediate chain 1	11;8;4;3	Cytoplasmic dynein 1 light intermediate chain 1 (LIC1) (Dynein light chain A) (DLC-A) (Dynein light intermediate chain 1, cytosolic)	DYNC1LI1	DYNC1LI1 DNCLI1
-0.0291463	0.286171	-0.52614	-0.131329	23.7262	23.7967						1.9851E-67	7	6	8	10	18.772	7	24.018	10	22.4	23	0.461536	0.462306	0.900507	0.805943	0.55965	0.563345	0.815713	0.735711	O43237;O43237-2;B4E2E0;J3KRI4;J3KRZ2;H3BUM4	O43237;O43237-2;B4E2E0	O43237	O43237	O43237	Cytoplasmic dynein 1 light intermediate chain 2	8;6;4;3;2;2	Cytoplasmic dynein 1 light intermediate chain 2 (Dynein light intermediate chain 2, cytosolic) (LIC-2) (LIC53/55)	DYNC1LI2	DYNC1LI2 DNCLI2 LIC2
-0.251144	0.0357646	-0.406101	0.0418037	24.7703	25.6283						1.4078E-76	15	21	23	30	18.137	22	24.679	24	21.1	14.2	0.870935	0.954968	0.861609	0.850184	0.870797	0.963271	0.829415	0.815735	Q7L576;Q7L576-2;Q7L576-3;H0YL50;A0A087WU52;A0A087WWL1;A0A087WVZ5	Q7L576;Q7L576-2	Q7L576	Q7L576	Q7L576	Cytoplasmic FMR1-interacting protein 1	21;12;9;3;2;2;2	Cytoplasmic FMR1-interacting protein 1 (Specifically Rac1-associated protein 1) (Sra-1) (p140sra-1)	CYFIP1	CYFIP1 KIAA0068
-0.917243	-0.525476	-1.37269	-0.893839	30.2787	30.5868						0	27	28	146	164	14.773	122	17.617	136	53	50.8	0.0168569	0.0380858	0.0255383	0.0323956	0.00886034	0.010507	0.0232887	0.0199367	Q07065	Q07065	Q07065	Q07065	Q07065	Cytoskeleton-associated protein 4	28	Cytoskeleton-associated protein 4 (63-kDa cytoskeleton-linking membrane protein) (Climp-63) (p63)	CKAP4	CKAP4
-0.373495	-0.0169936	-0.132768	0.330329	24.5065	23.3926						5.1107E-90	24	13	25	17	19.372	17	27.006	15	9.2	17.2	0.813659	0.902501	0.391644	0.355936	0.776453	0.875776	0.470413	0.395477	Q14008-2;Q14008;Q14008-3;E9PQH5;H0YDX5;H0YCF6;H0YEK7	Q14008-2;Q14008;Q14008-3	Q14008	Q14008	Q14008-2;Q14008;Q14008-3	Cytoskeleton-associated protein 5	24;24;24;3;3;1;1	Cytoskeleton-associated protein 5 (Colonic and hepatic tumor overexpressed gene protein) (Ch-TOG)	CKAP5	CKAP5 KIAA0097
0.383055	0.708496	-0.757379	-0.303792	26.553	26.1604						3.1289E-223	19	15	40	32	15.395	30	15.037	26	45.9	54.3	0.0715721	0.0601724	0.483385	0.500307	0.0155088	0.0247757	0.511171	0.473735	P28838-2;P28838;H0Y9Q1;H0Y983	P28838-2;P28838;H0Y9Q1	P28838	P28838	P28838-2;P28838	Cytosol aminopeptidase	19;19;10;2	Cytosol aminopeptidase (EC 3.4.11.1) (Leucine aminopeptidase 3) (LAP-3) (Leucyl aminopeptidase) (Peptidase S) (Proline aminopeptidase) (EC 3.4.11.5) (Prolyl aminopeptidase)	LAP3	LAP3 LAPEP PEPS
-0.592375	-0.274006	-1.00816	-0.508034	22.2824	22.7278						1.3176E-29	5	5	2	2	2.8463	2	11.589	2	5.7	5.7	0.270105	0.267494	0.185046	0.237492	0.273477	0.285886	0.181013	0.225495	O75891;O75891-3;O75891-2;O75891-4;C9IZ36;C9JY00;C9JYZ6	O75891;O75891-3;O75891-2;O75891-4	O75891	O75891	O75891;O75891-3	Cytosolic 10-formyltetrahydrofolate dehydrogenase	6;6;4;3;2;1;1	Cytosolic 10-formyltetrahydrofolate dehydrogenase (10-FTHFDH) (FDH) (EC 1.5.1.6) (Aldehyde dehydrogenase family 1 member L1)	ALDH1L1	ALDH1L1 FTHFD
0.101247	0.476952	-0.0670922	0.370722	22.4068	21.4212						4.9805E-15	5	3	7	7	23.858	6	20.85	7	10.3	18.5	0.283102	0.210549	0.307452	0.304924	0.36881	0.294327	0.36907	0.343359	O00154-6;O00154-4;O00154-5;O00154-7;O00154;O00154-2;K7EKP8;O00154-3	O00154-6;O00154-4;O00154-5;O00154-7;O00154;O00154-2;K7EKP8;O00154-3	O00154	O00154	O00154-6;O00154-4;O00154-5;O00154-7;O00154	Cytosolic acyl coenzyme A thioester hydrolase	5;5;5;5;5;4;4;4	Cytosolic acyl coenzyme A thioester hydrolase (EC 3.1.2.2) (Acyl-CoA thioesterase 7) (Brain acyl-CoA hydrolase) (BACH) (CTE-IIa) (CTE-II) (Long chain acyl-CoA thioester hydrolase)	ACOT7	ACOT7 BACH
0.604736	0.867659	-0.0909258	0.29337	20.9386	22.0784						2.2672E-14	1	2	1	2	NaN	1	28.712	2	40.8	20.8	0.0175556	0.0208412	0.336508	0.407058	0.0357896	0.0470765	0.396595	0.436229	B7Z6P0;H3BQR2;Q9Y5Y2	B7Z6P0;H3BQR2;Q9Y5Y2	Q9Y5Y2	Q9Y5Y2	B7Z6P0;H3BQR2;Q9Y5Y2	Cytosolic Fe-S cluster assembly factor NUBP2	2;2;2	Cytosolic Fe-S cluster assembly factor NUBP2 (Nucleotide-binding protein 2) (NBP 2)	NUBP2	NUBP2
0.190172	0.540722	0.0439044	0.495593	26.5239	26.578						1.1988E-162	17	16	31	37	11.944	30	12.865	33	49.3	53.5	0.192492	0.154195	0.194404	0.179043	0.0756293	0.0878516	0.122656	0.120322	Q96KP4;Q96KP4-2;J3QKT2;J3KSV5;A0A087WYZ1;J3QQN6;J3QR27;J3QLU1;J3QKQ0;J3QRD0;J3QL02;J3QRA8;A0A087WVS2;J3QRH4;J3KRD5;J3KSS4;J3QRP4;J3KRJ8	Q96KP4;Q96KP4-2;J3QKT2	Q96KP4	Q96KP4	Q96KP4	Cytosolic non-specific dipeptidase	18;14;9;6;6;5;5;5;5;5;5;5;4;4;3;2;1;1	Cytosolic non-specific dipeptidase (EC 3.4.13.18) (CNDP dipeptidase 2) (Glutamate carboxypeptidase-like protein 1) (Peptidase A)	CNDP2	CNDP2 CN2 CPGL PEPA
0.0532504	0.410558	-0.25312	0.143785	20.6182	20.4197						2.6517E-12	1	1	1	2	NaN	1	15.378	2	8.3	8.3	0.342463	0.283659	0.578068	0.653857	0.403372	0.337021	0.614215	0.651402	H0YHR8;Q5JUV3;Q5JUV4;P49902-2;P49902	H0YHR8;Q5JUV3;Q5JUV4;P49902-2;P49902	P49902	P49902	H0YHR8;Q5JUV3;Q5JUV4;P49902-2;P49902	Cytosolic purine 5'-nucleotidase	1;1;1;1;1	Cytosolic purine 5'-nucleotidase (EC 3.1.3.5) (Cytosolic 5'-nucleotidase II)	NT5C2	NT5C2 NT5B NT5CP PNT5
-0.350412	-0.0564312	-0.505922	-0.0422191	22.8211	22.7963						1.9955E-06	3	3	3	3	16.015	3	38.692	3	7.6	7.6	0.885294	0.784197	0.940475	0.98058	0.785449	0.722628	0.851871	0.896035	C9J8U1;F8WAN1;Q69YQ0-2;Q69YQ0	C9J8U1;F8WAN1;Q69YQ0-2;Q69YQ0	Q69YQ0	Q69YQ0	C9J8U1;F8WAN1;Q69YQ0-2;Q69YQ0	Cytospin-A	3;3;3;3	Cytospin-A (Renal carcinoma antigen NY-REN-22) (Sperm antigen with calponin homology and coiled-coil domains 1-like) (SPECC1-like protein)	SPECC1L	SPECC1L CYTSA KIAA0376
-1.43464	-1.10693	-1.41204	-0.956039	26.2706	26.2821	0		0			2.9492E-209	16	16	24	29	26.831	16	34.706	20	40.7	40.7	9.0161204949045E-06	1.6667128707464E-05	0.0197455	0.0217916	6.6086893352565E-07	9.0443109866572E-08	0.0177052	0.0125117	O43175;Q5SZU1	O43175;Q5SZU1	O43175	O43175	O43175	D-3-phosphoglycerate dehydrogenase	16;12	D-3-phosphoglycerate dehydrogenase (3-PGDH) (EC 1.1.1.95)	PHGDH	PHGDH PGDH3
-0.0779087	0.158466	-0.0256028	0.328607	22.3794	21.8009						1.2382E-18	3	2	3	2	17.837	3	12.483	2	14.8	27.8	0.541682	0.697289	0.260949	0.358225	0.64162	0.792755	0.324073	0.392247	Q8TEA8;A0A087WZV9	Q8TEA8	Q8TEA8	Q8TEA8	Q8TEA8	D-tyrosyl-tRNA(Tyr) deacylase 1	3;1	D-tyrosyl-tRNA(Tyr) deacylase 1 (EC 3.1.-.-) (DNA-unwinding element-binding protein B) (DUE-B) (Histidyl-tRNA synthase-related)	DTD1	DTD1 C20orf88 DUEB HARS2
-0.150305	0.171719	-0.847336	-0.444635	22.6286	23.0667						1.7361E-34	3	4	3	4	14.643	3	12.862	4	22.6	14.4	0.672198	0.670911	0.355026	0.305922	0.771547	0.767657	0.332493	0.286936	K7EQ02;Q96EP5-2;K7EQ55;K7EK33;Q96EP5	K7EQ02;Q96EP5-2;K7EQ55;K7EK33;Q96EP5	Q96EP5	Q96EP5	K7EQ02;Q96EP5-2;K7EQ55;K7EK33;Q96EP5	DAZ-associated protein 1	4;4;4;4;4	DAZ-associated protein 1 (Deleted in azoospermia-associated protein 1)	DAZAP1	DAZAP1
NaN	NaN	-0.14038	0.292193	NaN	21.1584						0.0014968	0	2	NaN	2	NaN	0	34.23	2	6.1	0	1	1	0.402235	0.408756	1	1	0.457521	0.437746	Q6UVY6-2;Q6UVY6	Q6UVY6-2;Q6UVY6	Q6UVY6	Q6UVY6	Q6UVY6-2;Q6UVY6	DBH-like monooxygenase protein 1	2;2	DBH-like monooxygenase protein 1 (EC 1.14.17.-) (Monooxygenase X)	MOXD1	MOXD1 MOX UNQ2493/PRO5780
-0.100855	0.247685	-0.114285	0.473423	20.6871	21.0278						0.00087746	2	2	2	2	10.359	2	63.086	2	4.7	4.7	0.581663	0.528198	0.366644	0.197994	0.629459	0.55208	0.42474	0.24124	Q9UKG1;C9K0C4	Q9UKG1;C9K0C4	Q9UKG1	Q9UKG1	Q9UKG1	DCC-interacting protein 13-alpha	2;1	DCC-interacting protein 13-alpha (Dip13-alpha) (Adapter protein containing PH domain, PTB domain and leucine zipper motif 1)	APPL1	APPL1 APPL DIP13A KIAA1428
-0.327674	0.00360232	-0.187855	0.293841	25.4739	25.7524						2.5364E-247	16	22	20	26	20.389	18	18.469	21	53.9	39.3	0.956789	0.965335	0.472063	0.40638	0.923568	0.943603	0.420572	0.321608	Q8NEU8;Q8NEU8-3;Q8NEU8-2;H0YH86;F8VXB0;F8VWV2;F8W124;F8VS86	Q8NEU8;Q8NEU8-3;Q8NEU8-2	Q8NEU8	Q8NEU8	Q8NEU8;Q8NEU8-3	DCC-interacting protein 13-beta	22;22;21;6;6;3;2;2	DCC-interacting protein 13-beta (Dip13-beta) (Adapter protein containing PH domain, PTB domain and leucine zipper motif 2)	APPL2	APPL2 DIP13B
-0.276345	-0.0234897	-0.211398	0.170566	22.0726	22.0985						1.5676E-14	2	2	2	2	19.545	2	6.7043	2	38.7	38.7	0.922466	0.882791	0.509024	0.605461	0.935948	0.983605	0.553539	0.609829	C9JRU6;C9J0B2;C9JUW4;C9J8R4;C9JVE2;Q96GG9	C9JRU6;C9J0B2;C9JUW4;C9J8R4;C9JVE2;Q96GG9	Q96GG9	Q96GG9	C9JRU6;C9J0B2;C9JUW4;C9J8R4;C9JVE2;Q96GG9	DCN1-like protein 1	2;2;2;2;2;2	DCN1-like protein 1 (DCUN1 domain-containing protein 1) (Defective in cullin neddylation protein 1-like protein 1) (Squamous cell carcinoma-related oncogene)	DCUN1D1	DCUN1D1 DCUN1L1 RP42 SCCRO
-0.410256	-0.0709665	-0.715178	-0.235654	23.1593	23.5054						6.2088E-27	4	5	4	5	14.535	4	7.5935	3	30.6	19.7	0.702953	0.741675	0.551325	0.613719	0.634259	0.687293	0.505249	0.562101	Q96HY6;A0A0A0MRX2;Q96HY6-2	Q96HY6;A0A0A0MRX2;Q96HY6-2	Q96HY6	Q96HY6	Q96HY6	DDRGK domain-containing protein 1	5;4;4	DDRGK domain-containing protein 1 (UFM1-binding and PCI domain-containing protein 1)	DDRGK1	DDRGK1 C20orf116 UFBP1
-0.5858	-0.239856	-0.555142	-0.0767823	19.7693	21.9209						1.2897E-07	1	2	1	3	NaN	1	33.693	3	1.9	0.8	0.281583	0.328178	0.843637	0.912262	0.372781	0.45583	0.878389	0.974641	Q14185;A0A096LNH6	Q14185;A0A096LNH6	Q14185	Q14185	Q14185;A0A096LNH6	Dedicator of cytokinesis protein 1	2;2	Dedicator of cytokinesis protein 1 (180 kDa protein downstream of CRK) (DOCK180)	DOCK1	DOCK1
-0.34066	0.0640551	-0.489119	-0.0405414	21.8031	20.6877						1.4558E-16	4	3	4	3	8.2145	3	15.024	3	2	2.8	0.915878	0.894087	0.973811	0.983903	0.924322	0.855066	0.99678	0.960789	Q96BY6-3;Q96BY6;Q96BY6-2;F8WE73;H0YFC5	Q96BY6-3;Q96BY6	Q96BY6	Q96BY6	Q96BY6-3;Q96BY6	Dedicator of cytokinesis protein 10	5;5;2;1;1	Dedicator of cytokinesis protein 10 (Zizimin-3)	DOCK10	DOCK10 KIAA0694 ZIZ3
-0.351995	-0.0355052	NaN	NaN	23.2166	NaN						0.0011297	2	0	3	NaN	10.594	3	NaN	0	0	2.4	0.880346	0.846532	1	1	0.781314	0.774536	1	1	E5RFJ0;Q92608;H0YB76;F6S220;Q92608-2;E7ERW7	E5RFJ0;Q92608;H0YB76;F6S220;Q92608-2;E7ERW7	Q92608	Q92608	E5RFJ0;Q92608	Dedicator of cytokinesis protein 2	2;2;1;1;1;1	Dedicator of cytokinesis protein 2	DOCK2	DOCK2 KIAA0209
-0.184621	0.139993	-0.277831	0.172231	22.445	22.0993						2.4478E-27	6	8	6	8	17.174	6	26.854	6	4.5	3.9	0.738057	0.734668	0.620937	0.602505	0.835728	0.828092	0.65148	0.607284	Q96N67-4;Q96N67-3;Q96N67-5;Q96N67-2;Q96N67-6;Q96N67;Q96N67-7;A0A0C4DGY6;Q96HP0;H0Y7L2;K7ESB7	Q96N67-4;Q96N67-3;Q96N67-5;Q96N67-2;Q96N67-6;Q96N67;Q96N67-7;A0A0C4DGY6	Q96N67	Q96N67	Q96N67-4;Q96N67-3;Q96N67-5;Q96N67-2;Q96N67-6;Q96N67	Dedicator of cytokinesis protein 7	9;9;9;9;9;9;6;6;3;2;1	Dedicator of cytokinesis protein 7	DOCK7	DOCK7 KIAA1771
-0.594095	-0.325865	-0.738722	-0.422346	22.5666	22.5495						9.9514E-46	4	4	4	7	31.72	4	6.8541	3	25.2	25.2	0.267158	0.190916	0.51285	0.332816	0.270924	0.216105	0.471397	0.311	Q96LJ7;H0YNC2	Q96LJ7;H0YNC2	Q96LJ7	Q96LJ7	Q96LJ7	Dehydrogenase/reductase SDR family member 1	4;2	Dehydrogenase/reductase SDR family member 1 (EC 1.1.-.-) (Short chain dehydrogenase/reductase family 19C member 1)	DHRS1	DHRS1 SDR19C1
0.15769	0.382501	-0.560132	-0.182917	22.7518	21.9044						4.1902E-21	4	3	6	3	4.9645	3	29.484	3	23.5	28.3	0.222738	0.3192	0.833925	0.70856	0.300572	0.414731	0.869008	0.781453	Q9BTZ2-8;Q9BTZ2-4;Q9BTZ2;Q6PKH6;Q6PKH6-2;H0YN69;D3YTE6;F5GWZ1;F6TD35;Q9BTZ2-3;Q9BTZ2-7;Q9BTZ2-2;E9PFL3;Q9BTZ2-5;A0A087WXI8;P0CG22;H0YNP7;H0YKN3;A0A087WSZ6;F5H660	Q9BTZ2-8;Q9BTZ2-4;Q9BTZ2;Q6PKH6;Q6PKH6-2;H0YN69;D3YTE6	Q9BTZ2	Q9BTZ2	Q9BTZ2-8;Q9BTZ2-4;Q9BTZ2	Dehydrogenase/reductase SDR family member 4	5;5;5;3;3;3;3;2;2;2;2;2;2;2;2;2;1;1;1;1	Dehydrogenase/reductase SDR family member 4 (EC 1.1.1.184) (NADPH-dependent carbonyl reductase/NADP-retinol dehydrogenase) (CR) (PHCR) (NADPH-dependent retinol dehydrogenase/reductase) (NRDR) (humNRDR) (Peroxisomal short-chain alcohol dehydrogenase) (PSCD) (SCAD-SRL) (Short chain dehydrogenase/reductase family 25C member 2) (Short-chain dehydrogenase/reductase family member 4)	DHRS4	DHRS4 SDR25C2 UNQ851/PRO1800
-0.558346	-0.260584	-0.962857	-0.622643	24.6791	24.3175						7.7386E-77	10	11	14	15	26.496	11	17.044	10	48.7	44.2	0.333038	0.290356	0.225297	0.142667	0.297233	0.242592	0.201731	0.120276	Q9Y394;Q9Y394-2;A0A087X0Z7;H0YJ66;H0YJR8;H0YJE4;G3V5J0	Q9Y394;Q9Y394-2;A0A087X0Z7;H0YJ66;H0YJR8	Q9Y394	Q9Y394	Q9Y394	Dehydrogenase/reductase SDR family member 7	12;11;11;11;6;5;1	Dehydrogenase/reductase SDR family member 7 (EC 1.1.-.-) (Retinal short-chain dehydrogenase/reductase 4) (retSDR4) (Short chain dehydrogenase/reductase family 34C member 1)	DHRS7	DHRS7 DHRS7A RETSDR4 SDR34C1 CGI-86 UNQ285/PRO3448
-0.0816138	0.142217	-0.690777	-0.359434	20.7888	22.0103						7.2638E-28	2	5	2	5	9.4211	2	32.342	4	22.3	9.4	0.548043	0.730132	0.592642	0.416674	0.598485	0.720327	0.633584	0.49274	A0A0C4DGQ8;Q6IAN0;J3KRS1;J3QLK1;J3QKT1	A0A0C4DGQ8;Q6IAN0	Q6IAN0	Q6IAN0	A0A0C4DGQ8;Q6IAN0	Dehydrogenase/reductase SDR family member 7B	5;5;2;1;1	Dehydrogenase/reductase SDR family member 7B (EC 1.1.-.-) (Short-chain dehydrogenase/reductase family 32C member 1)	DHRS7B	DHRS7B SDR32C1 CGI-93 UNQ212/PRO238
0.697062	1.01128	0.514299	0.995014	23.1952	24.3202						8.8273E-78	4	6	5	8	7.2188	3	10.284	7	24	15	0.00896153	0.00693281	0.0134401	0.0089317	0.0193032	0.0179201	0.00686057	0.0019334	P30038-3;P30038;P30038-2;Q5TF55	P30038-3;P30038;P30038-2	P30038	P30038	P30038-3;P30038	Delta-1-pyrroline-5-carboxylate dehydrogenase, mitochondrial	6;6;5;1	Delta-1-pyrroline-5-carboxylate dehydrogenase, mitochondrial (P5C dehydrogenase) (EC 1.2.1.88) (Aldehyde dehydrogenase family 4 member A1) (L-glutamate gamma-semialdehyde dehydrogenase)	ALDH4A1	ALDH4A1 ALDH4 P5CDH
-0.31793	0.00475299	-0.7043	-0.200979	25.7291	25.6449						3.6679E-102	17	15	36	25	21.1	30	16.979	20	25.6	28.8	0.987568	0.968855	0.569568	0.675471	0.955373	0.947409	0.558737	0.661714	P54886-2;P54886	P54886-2;P54886	P54886	P54886	P54886-2;P54886	Delta-1-pyrroline-5-carboxylate synthase	18;18	Delta-1-pyrroline-5-carboxylate synthase (P5CS) (Aldehyde dehydrogenase family 18 member A1) [Includes: Glutamate 5-kinase (GK) (EC 2.7.2.11) (Gamma-glutamyl kinase);Gamma-glutamyl phosphate reductase (GPR) (EC 1.2.1.41) (Glutamate-5-semialdehyde dehydrogenase) (Glutamyl-gamma-semialdehyde dehydrogenase)]	ALDH18A1	ALDH18A1 GSAS P5CS PYCS
-0.0942332	0.221568	0.0614305	0.35061	22.8603	22.2578						3.7455E-13	2	4	3	5	4.0754	3	3.7989	4	15.2	9.1	0.569984	0.57549	0.179788	0.329685	0.67014	0.675615	0.229209	0.365879	P13716;P13716-2;B7ZBK6	P13716;P13716-2;B7ZBK6	P13716	P13716	P13716;P13716-2	Delta-aminolevulinic acid dehydratase	4;4;2	Delta-aminolevulinic acid dehydratase (ALADH) (EC 4.2.1.24) (Porphobilinogen synthase)	ALAD	ALAD
-0.194377	0.0855606	-0.830511	-0.440009	21.8017	19.9532						7.2141E-12	3	1	3	1	14.217	3	NaN	1	5.5	14.8	0.757163	0.848202	0.377244	0.311382	0.788554	0.817386	0.417856	0.382969	Q92629-3;Q92629;Q92629-2;E5RI34	Q92629-3;Q92629;Q92629-2	Q92629	Q92629	Q92629-3;Q92629;Q92629-2	Delta-sarcoglycan	3;3;3;1	Delta-sarcoglycan (Delta-SG) (35 kDa dystrophin-associated glycoprotein) (35DAG)	SGCD	SGCD
0.58602	0.949273	-0.393444	0.095587	21.1097	19.2715						2.7289E-11	2	2	3	3	13.431	3	43.269	2	5.2	5.4	0.0199928	0.0113408	0.836852	0.744611	0.0397417	0.030104	0.836205	0.728945	Q3LIE7;Q15392-2;Q15392;H7C4B7	Q3LIE7;Q15392-2;Q15392	Q15392	Q15392	Q3LIE7;Q15392-2;Q15392	Delta(24)-sterol reductase	3;3;3;1	Delta(24)-sterol reductase (EC 1.3.1.72) (24-dehydrocholesterol reductase) (3-beta-hydroxysterol delta-24-reductase) (Diminuto/dwarf1 homolog) (Seladin-1)	DHCR24	DHCR24 KIAA0018
-0.494414	-0.19803	-0.821457	-0.456286	25.0628	24.7976						4.3533E-109	10	7	16	12	16.943	12	13.79	9	33.8	56.1	0.474771	0.413771	0.389547	0.292454	0.435349	0.363561	0.369057	0.26558	Q13011;M0R248;M0QZW4	Q13011;M0R248	Q13011	Q13011	Q13011	Delta(3,5)-Delta(2,4)-dienoyl-CoA isomerase, mitochondrial	10;7;3	Delta(3,5)-Delta(2,4)-dienoyl-CoA isomerase, mitochondrial (EC 5.3.3.-)	ECH1	ECH1
-0.268035	-0.00891452	-0.316654	0.0169242	21.8331	22.7636						7.3522E-49	2	4	4	5	4.8581	3	15.942	4	24.2	17.2	0.905426	0.927098	0.690917	0.900073	0.920815	0.984885	0.789674	0.99388	O43583;F8VVL1	O43583;F8VVL1	O43583	O43583	O43583	Density-regulated protein	4;2	Density-regulated protein (DRP) (Protein DRP1) (Smooth muscle cell-associated protein 3) (SMAP-3)	DENR	DENR DRP1 H14
-0.290339	-0.0658081	-0.263594	0.0963968	21.9532	21.2944						5.8301E-10	3	2	3	2	25.436	3	9.1727	2	12.4	22.5	0.951236	0.756683	0.596069	0.743052	0.961478	0.871003	0.629897	0.727616	P32321;P32321-2;D6RBJ9;D6RAD7;D6RAR9;D6RC36;D6R9S0;D6RBN2	P32321;P32321-2;D6RBJ9	P32321	P32321	P32321;P32321-2	Deoxycytidylate deaminase	3;3;2;1;1;1;1;1	Deoxycytidylate deaminase (EC 3.5.4.12) (dCMP deaminase)	DCTD	DCTD
-0.433818	-0.147266	-0.75081	-0.411023	22.2774	22.8046						1.9175E-20	2	2	3	5	21.149	3	24.278	3	16.3	16.3	0.635014	0.533643	0.493655	0.347047	0.578299	0.514207	0.454516	0.323722	A6QRJ0;P49184;E7ESG1;Q5HY40	A6QRJ0;P49184;E7ESG1;Q5HY40	P49184	P49184	A6QRJ0;P49184	Deoxyribonuclease-1-like 1	2;2;1;1	Deoxyribonuclease-1-like 1 (EC 3.1.21.-) (DNase X) (Deoxyribonuclease I-like 1) (DNase I-like 1) (Muscle-specific DNase I-like) (XIB)	DNASE1L1	DNASE1L1 DNAS1L1 DNL1L
-0.413365	-0.181869	-0.696283	-0.344135	19.6999	21.4488						1.3132E-07	1	3	1	3	NaN	1	35.51	2	16.7	4.4	0.693836	0.450097	0.583195	0.438809	0.740525	0.581373	0.624255	0.515338	E9PPM8;Q9Y315;G3V158;E9PML7;E9PPK3;E9PMH9	E9PPM8;Q9Y315;G3V158;E9PML7	Q9Y315	Q9Y315	E9PPM8;Q9Y315	Deoxyribose-phosphate aldolase	3;3;2;2;1;1	Deoxyribose-phosphate aldolase (DERA) (EC 4.1.2.4) (2-deoxy-D-ribose 5-phosphate aldolase) (Phosphodeoxyriboaldolase) (Deoxyriboaldolase)	DERA	DERA CGI-26
-0.501136	-0.274617	-0.445676	-0.0940638	21.1109	21.7221						2.144E-26	2	3	2	3	14.221	2	13.39	3	18.7	13.9	0.458469	0.266485	0.939788	0.878313	0.537719	0.388557	0.923456	0.942774	P33316;A0A0C4DGL3;P33316-2;H0YNW5;H0YKC5;H0YKI0;H0YMP1;H0YMM5;H0YNJ9	P33316;A0A0C4DGL3;P33316-2;H0YNW5;H0YKC5;H0YKI0	P33316	P33316	P33316	Deoxyuridine 5'-triphosphate nucleotidohydrolase, mitochondrial	3;2;2;2;2;2;1;1;1	Deoxyuridine 5'-triphosphate nucleotidohydrolase, mitochondrial (dUTPase) (EC 3.6.1.23) (dUTP pyrophosphatase)	DUT	DUT
-0.363364	0.0243196	-0.503016	-0.0741069	20.8203	20.4334						6.8754E-08	2	2	3	5	25.149	3	23.781	4	12.6	12.6	0.844946	0.979693	0.946235	0.917533	0.866002	0.925499	0.977169	0.97958	B4E1G1;Q9BUN8-2;Q9BUN8;E5RGY0	B4E1G1;Q9BUN8-2;Q9BUN8;E5RGY0	Q9BUN8	Q9BUN8	B4E1G1;Q9BUN8-2;Q9BUN8	Derlin-1	2;2;2;1	Derlin-1 (Degradation in endoplasmic reticulum protein 1) (DERtrin-1) (Der1-like protein 1)	DERL1	DERL1 DER1 UNQ243/PRO276
-0.776825	-0.380296	-0.961227	-0.531281	21.7831	20.4325						5.4625E-16	1	1	2	2	6.8133	2	12.925	2	19	19	0.0667232	0.129326	0.226854	0.215339	0.130589	0.223819	0.261827	0.278507	I3L1T3;Q9GZP9	I3L1T3;Q9GZP9	Q9GZP9	Q9GZP9	I3L1T3;Q9GZP9	Derlin-2	1;1	Derlin-2 (Degradation in endoplasmic reticulum protein 2) (DERtrin-2) (Der1-like protein 2) (F-LAN-1) (F-LANa)	DERL2	DERL2 DER2 FLANA CGI-101 SBBI53
-1.38409	-1.02014	NaN	NaN	21.1852	NaN	0		0			1.7212E-09	2	0	4	NaN	50.949	2	NaN	0	0	12.7	2.24230928767532E-05	7.11786833017601E-05	1	1	0.000493292	0.000776749	1	1	P81605;P81605-2	P81605;P81605-2	P81605	P81605	P81605;P81605-2	Dermcidin	2;2	Dermcidin (EC 3.4.-.-) (Preproteolysin) [Cleaved into: Survival-promoting peptide;DCD-1]	DCD	DCD AIDD DSEP
-0.747875	-0.41108	-0.923988	-0.503077	22.6493	23.8799						2.3274E-108	7	17	9	21	50.307	5	78.405	7	9	3	0.0856423	0.102068	0.264521	0.242417	0.104395	0.129542	0.25231	0.22993	P15924;P15924-3;P15924-2	P15924;P15924-3;P15924-2	P15924	P15924	P15924	Desmoplakin	18;16;15	Desmoplakin (DP) (250/210 kDa paraneoplastic pemphigus antigen)	DSP	DSP
-0.041046	0.275365	0.201383	0.543298	25.7394	25.5318						9.1418E-43	6	6	7	6	10.446	6	3.1965	3	38.8	45.5	0.480462	0.480331	0.0908813	0.142891	0.420468	0.438402	0.0632198	0.0815923	P60981;F6RFD5;P60981-2	P60981;F6RFD5;P60981-2	P60981	P60981	P60981	Destrin	9;8;8	Destrin (Actin-depolymerizing factor) (ADF)	DSTN	DSTN ACTDP DSN
-0.747173	-0.429071	-0.889423	-0.507255	19.4634	20.194						1.1989E-07	1	1	1	2	NaN	1	16.698	2	3.8	3.8	0.0861503	0.0883901	0.303155	0.238262	0.156933	0.167614	0.34174	0.303916	Q9Y295	Q9Y295	Q9Y295	Q9Y295	Q9Y295	Developmentally-regulated GTP-binding protein 1	1	Developmentally-regulated GTP-binding protein 1 (DRG-1) (Neural precursor cell expressed developmentally down-regulated protein 3) (NEDD-3)	DRG1	DRG1 NEDD3
-0.464066	-0.196575	-0.362993	-5.770133E-05	20.518	20.0946						6.5299E-13	2	2	2	2	25.076	2	6.17	2	19.2	14	0.552169	0.41697	0.777992	0.934366	0.619999	0.548061	0.786184	0.890558	J3QRI9;J3QKW7;A8MZF9;P55039;J3QR71;J3QL90;J3KRL5;J3QKV7	J3QRI9;J3QKW7;A8MZF9;P55039;J3QR71	P55039	P55039	J3QRI9;J3QKW7;A8MZF9;P55039	Developmentally-regulated GTP-binding protein 2	3;3;3;3;2;1;1;1	Developmentally-regulated GTP-binding protein 2 (DRG-2)	DRG2	DRG2
-0.307591	-0.0800117	-0.44603	-0.0597355	21.9168	22.4231						4.0701E-12	3	3	3	3	19.776	3	22.004	3	23.5	23.5	0.986787	0.715597	0.94049	0.945907	0.993005	0.833675	0.960533	0.86396	A0A024RBT2;Q9NR28-2;Q9NR28-3;Q9NR28;F5GXT8;F5H796;F5H0Q4;H7BZQ7;F5GYH3;F5GX50;H7BZK7	A0A024RBT2;Q9NR28-2;Q9NR28-3;Q9NR28;F5GXT8;F5H796	Q9NR28	Q9NR28	A0A024RBT2;Q9NR28-2;Q9NR28-3;Q9NR28	Diablo homolog, mitochondrial	3;3;3;3;2;2;1;1;1;1;1	Diablo homolog, mitochondrial (Direct IAP-binding protein with low pI) (Second mitochondria-derived activator of caspase) (Smac)	DIABLO	DIABLO SMAC
-0.629211	-0.326787	-0.639782	-0.187477	24.7668	24.3731						1.9307E-170	12	11	21	13	20.738	17	28.359	13	23.9	24.9	0.211757	0.189718	0.68326	0.700151	0.182486	0.148842	0.680294	0.687823	P23743;G3V4E1;P23743-3;H0YJH4;G3V327;C9JM35;P23743-2;F8W1M3;F8W1H7;F8VNZ9	P23743;G3V4E1	P23743	P23743	P23743	Diacylglycerol kinase alpha	13;9;5;4;2;2;2;2;2;1	Diacylglycerol kinase alpha (DAG kinase alpha) (EC 2.7.1.107) (80 kDa diacylglycerol kinase) (Diglyceride kinase alpha) (DGK-alpha)	DGKA	DGKA DAGK DAGK1
0.179384	0.539729	-0.096283	0.352984	25.3931	25.5083						9.8221E-90	9	9	19	18	26.3	16	20.645	17	30.4	31.9	0.202184	0.154974	0.343275	0.326696	0.138823	0.114319	0.292353	0.242379	P09622-3;P09622;E9PEX6;P09622-2;F8WDM5;F2Z2E3	P09622-3;P09622;E9PEX6;P09622-2	P09622	P09622	P09622-3;P09622	Dihydrolipoyl dehydrogenase, mitochondrial	10;10;9;8;2;2	Dihydrolipoyl dehydrogenase, mitochondrial (EC 1.8.1.4) (Dihydrolipoamide dehydrogenase) (Glycine cleavage system L protein)	DLD	DLD GCSL LAD PHE3
0.0292761	0.370834	-0.364181	0.124857	24.2105	23.96						1.7173E-67	7	8	8	8	20.776	5	20.857	8	24.2	22.1	0.374897	0.334803	0.780266	0.688978	0.307342	0.286738	0.742326	0.629196	H0YDD4;P10515;E9PEJ4	H0YDD4;P10515;E9PEJ4	P10515	P10515	H0YDD4;P10515	Dihydrolipoyllysine-residue acetyltransferase component of pyruvate dehydrogenase complex, mitochondrial	9;9;8	Dihydrolipoyllysine-residue acetyltransferase component of pyruvate dehydrogenase complex, mitochondrial (EC 2.3.1.12) (70 kDa mitochondrial autoantigen of primary biliary cirrhosis) (PBC) (Dihydrolipoamide acetyltransferase component of pyruvate dehydrogenase complex) (M2 antigen complex 70 kDa subunit) (Pyruvate dehydrogenase complex component E2) (PDC-E2) (PDCE2)	DLAT	DLAT DLTA
-0.0796457	0.278936	-0.458822	0.0265876	25.4841	25.5793						3.4147E-42	7	7	13	14	10.72	11	10.339	13	21.9	21.9	0.544659	0.474332	0.965924	0.880638	0.491779	0.432008	0.941859	0.851454	P36957;P36957-2;Q86SW4;H0YJF9;G3V5M3;G3V3F0	P36957;P36957-2;Q86SW4	P36957	P36957	P36957	Dihydrolipoyllysine-residue succinyltransferase component of 2-oxoglutarate dehydrogenase complex, mitochondrial	7;6;4;1;1;1	Dihydrolipoyllysine-residue succinyltransferase component of 2-oxoglutarate dehydrogenase complex, mitochondrial (EC 2.3.1.61) (2-oxoglutarate dehydrogenase complex component E2) (OGDC-E2) (Dihydrolipoamide succinyltransferase component of 2-oxoglutarate dehydrogenase complex) (E2K)	DLST	DLST DLTS
-0.0936481	0.19333	0.118493	0.526369	23.92	24.2588						2.2647E-72	5	6	9	7	23.819	7	10.137	6	39.3	33.2	0.568958	0.628768	0.137848	0.155018	0.519167	0.599339	0.10235	0.0909132	P09417;P09417-2;H0Y8F7;B7Z415;D6RGG7	P09417;P09417-2;H0Y8F7;B7Z415;D6RGG7	P09417	P09417	P09417	Dihydropteridine reductase	6;5;3;3;3	Dihydropteridine reductase (EC 1.5.1.34) (HDHPR) (Quinoid dihydropteridine reductase) (Short chain dehydrogenase/reductase family 33C member 1)	QDPR	QDPR DHPR SDR33C1
-0.527138	-0.151987	-0.505554	-0.0540927	29.7308	29.666						0	25	26	106	113	13.549	90	15.322	105	68.9	68.5	0.398459	0.5218	0.941205	0.957069	0.39997	0.441911	0.997799	0.97239	Q16555;Q16555-2;E5RFU4	Q16555;Q16555-2	Q16555	Q16555	Q16555	Dihydropyrimidinase-related protein 2	26;25;4	Dihydropyrimidinase-related protein 2 (DRP-2) (Collapsin response mediator protein 2) (CRMP-2) (N2A3) (Unc-33-like phosphoprotein 2) (ULIP-2)	DPYSL2	DPYSL2 CRMP2 ULIP2
-1.44906	-1.22176	-1.11638	-0.771372	20.0925	21.6291	0		0			1.403E-08	1	3	1	3	NaN	1	8.6064	2	9.9	2.6	6.90306906265129E-06	2.0738998107893E-06	0.11074	0.0664574	0.00021954	5.42048398611364E-05	0.135611	0.101142	P53634;H0YCY8	P53634;H0YCY8	P53634	P53634	P53634	Dipeptidyl peptidase 1	3;2	Dipeptidyl peptidase 1 (EC 3.4.14.1) (Cathepsin C) (Cathepsin J) (Dipeptidyl peptidase I) (DPP-I) (DPPI) (Dipeptidyl transferase) [Cleaved into: Dipeptidyl peptidase 1 exclusion domain chain (Dipeptidyl peptidase I exclusion domain chain);Dipeptidyl peptidase 1 heavy chain (Dipeptidyl peptidase I heavy chain);Dipeptidyl peptidase 1 light chain (Dipeptidyl peptidase I light chain)]	CTSC	CTSC CPPI
0.334454	0.652601	0.238175	0.679964	23.8955	24.0392						3.6468E-59	6	7	15	13	22.268	10	17.598	10	20.5	18.5	0.0936988	0.0839782	0.0746496	0.0698467	0.0506125	0.0545526	0.0503354	0.0313492	Q9UHL4;R4GMR2;R4GMU5;R4GN05;R4GNE8	Q9UHL4;R4GMR2	Q9UHL4	Q9UHL4	Q9UHL4	Dipeptidyl peptidase 2	8;4;1;1;1	Dipeptidyl peptidase 2 (EC 3.4.14.2) (Dipeptidyl aminopeptidase II) (Dipeptidyl peptidase 7) (Dipeptidyl peptidase II) (DPP II) (Quiescent cell proline dipeptidase)	DPP7	DPP7 DPP2 QPP
0.0643311	0.403377	0.0714881	0.586212	26.0693	26.1106						2.1157E-243	15	17	27	23	18.05	24	10.035	20	41.9	38.5	0.328098	0.29249	0.171777	0.115414	0.174877	0.205375	0.105001	0.0694377	Q9NY33-4;Q9NY33;G3V1D3;G3V180;E9PQ14;E9PKK8;E9PPK9;Q9NY33-2;E9PNX5;E9PQF2	Q9NY33-4;Q9NY33;G3V1D3;G3V180	Q9NY33	Q9NY33	Q9NY33-4;Q9NY33	Dipeptidyl peptidase 3	17;17;16;16;6;4;4;4;3;1	Dipeptidyl peptidase 3 (EC 3.4.14.4) (Dipeptidyl aminopeptidase III) (Dipeptidyl arylamidase III) (Dipeptidyl peptidase III) (DPP III) (Enkephalinase B)	DPP3	DPP3
0.55336	0.86259	0.358734	0.71079	21.1087	20.5888						3.9774E-08	1	2	1	2	NaN	1	19.632	2	8.8	3.2	0.0249575	0.0216123	0.0372005	0.0585776	0.0475255	0.0483546	0.0717901	0.0909497	P53602;H3BP35	P53602;H3BP35	P53602	P53602	P53602	Diphosphomevalonate decarboxylase	2;1	Diphosphomevalonate decarboxylase (EC 4.1.1.33) (Mevalonate (diphospho)decarboxylase) (MDDase) (Mevalonate pyrophosphate decarboxylase)	MVD	MVD MPD
-0.0872275	0.266876	-0.275507	0.227248	24.4081	24.943						1.7112E-58	8	10	11	11	16.228	11	23.281	11	23.2	17.8	0.557752	0.494754	0.616846	0.508733	0.506511	0.453812	0.569707	0.429033	P98082-3;P98082;P98082-2;D6REB1;D6RIA5;D6RFF7	P98082-3;P98082;P98082-2	P98082	P98082	P98082-3;P98082	Disabled homolog 2	10;10;9;1;1;1	Disabled homolog 2 (Adaptor molecule disabled-2) (Differentially expressed in ovarian carcinoma 2) (DOC-2) (Differentially-expressed protein 2)	DAB2	DAB2 DOC2
0.527871	0.82489	0.29772	0.74786	21.273	21.5319						2.5399E-09	1	2	2	3	7.5028	2	76.591	3	4	2	0.0295425	0.0281674	0.0534522	0.047068	0.0544576	0.0588041	0.0946878	0.0764964	O14672;H0YK87;C9J9B4	O14672;H0YK87;C9J9B4	O14672	O14672	O14672	Disintegrin and metalloproteinase domain-containing protein 10	2;1;1	Disintegrin and metalloproteinase domain-containing protein 10 (ADAM 10) (EC 3.4.24.81) (CDw156) (Kuzbanian protein homolog) (Mammalian disintegrin-metalloprotease) (CD antigen CD156c)	ADAM10	ADAM10 KUZ MADM
-0.03143	0.235114	-0.399635	0.0440444	19.0047	21.4175						1.6682E-07	1	2	1	2	NaN	1	29.36	2	7.3	2.3	0.465136	0.550712	0.848942	0.845717	0.52115	0.571092	0.846464	0.815034	P78536-2;P78536;E7EUI5	P78536-2;P78536;E7EUI5	P78536	P78536	P78536-2;P78536	Disintegrin and metalloproteinase domain-containing protein 17	2;2;1	Disintegrin and metalloproteinase domain-containing protein 17 (ADAM 17) (EC 3.4.24.86) (Snake venom-like protease) (TNF-alpha convertase) (TNF-alpha-converting enzyme) (CD antigen CD156b)	ADAM17	ADAM17 CSVP TACE
-0.55404	-0.116442	-0.769576	-0.192958	23.8354	23.7332						6.6834E-26	8	6	8	6	23.604	6	22.362	4	16.1	21.1	0.341628	0.61415	0.464632	0.690092	0.334685	0.581362	0.428996	0.630795	Q12959-5;Q12959-3;Q12959-6;A0A0C4DFT3;Q12959-4;Q12959;Q12959-7;Q12959-2;Q12959-8;Q12959-9;E7EQD7;B4E2H8;C9JN61;C9JCP6;A8MUT6;C9IYP1;C9JUA9;H7C325;F8W750;H7C166;Q15700-5;B5MCC5;Q15700-3;B7Z264;E9PIW2;B7Z2T4;E9PN83;Q15700;Q15700-4;Q15700-2	Q12959-5;Q12959-3;Q12959-6;A0A0C4DFT3;Q12959-4;Q12959;Q12959-7;Q12959-2;Q12959-8;Q12959-9;E7EQD7	Q12959	Q12959	Q12959-5;Q12959-3;Q12959-6;A0A0C4DFT3;Q12959-4;Q12959;Q12959-7;Q12959-2	Disks large homolog 1	8;8;8;8;8;8;8;8;6;6;5;3;2;2;2;1;1;1;1;1;1;1;1;1;1;1;1;1;1;1	Disks large homolog 1 (Synapse-associated protein 97) (SAP-97) (SAP97) (hDlg)	DLG1	DLG1
-0.27638	0.137504	-0.71883	-0.168107	24.8435	25.0919						9.2979E-40	10	9	23	20	17.206	17	16.963	19	12.1	12.9	0.922538	0.739757	0.545265	0.736112	0.931931	0.722192	0.532889	0.725933	F5GY55;Q16531;F5GWI0;F5H2L3;F5GZY8;F5H581;F5GYG8;F5H0Y5;F5H775;F5H4N9;F5H6C5;Q16531-2;F5H7A0;F5H238	F5GY55;Q16531	Q16531	Q16531	F5GY55;Q16531	DNA damage-binding protein 1	11;11;4;4;3;3;2;2;2;2;2;2;1;1	DNA damage-binding protein 1 (DDB p127 subunit) (DNA damage-binding protein a) (DDBa) (Damage-specific DNA-binding protein 1) (HBV X-associated protein 1) (XAP-1) (UV-damaged DNA-binding factor) (UV-damaged DNA-binding protein 1) (UV-DDB 1) (XPE-binding factor) (XPE-BF) (Xeroderma pigmentosum group E-complementing protein) (XPCe)	DDB1	DDB1 XAP1
-0.725756	-0.306716	-1.14105	-0.537403	20.9084	19.6255						2.0078E-06	2	1	2	1	12.388	2	NaN	1	2.2	3.5	0.102844	0.21706	0.0976597	0.209762	0.178336	0.332135	0.120852	0.272271	Q01831-2;Q01831	Q01831-2;Q01831	Q01831	Q01831	Q01831-2;Q01831	DNA repair protein complementing XP-C cells	2;2	DNA repair protein complementing XP-C cells (Xeroderma pigmentosum group C-complementing protein) (p125)	XPC	XPC XPCC
-0.533639	-0.195137	-0.755381	-0.327475	22.0622	24.0548						5.0125E-41	3	10	3	10	31	3	35.848	8	12.3	3.6	0.384228	0.420144	0.486497	0.463664	0.470391	0.551276	0.470655	0.439901	Q92878-3;Q92878;Q92878-2;E7EN38;E7ESD9;H7C0V2;C9JNH8	Q92878-3;Q92878;Q92878-2	Q92878	Q92878	Q92878-3;Q92878;Q92878-2	DNA repair protein RAD50	10;10;10;4;3;2;1	DNA repair protein RAD50 (hRAD50) (EC 3.6.-.-)	RAD50	RAD50
-0.826489	-0.529843	-1.11685	-0.785701	22.4365	23.118						1.4253E-17	4	5	4	5	13.645	3	9.1251	3	9	6.6	0.0423278	0.0365558	0.110479	0.0613569	0.0585895	0.0568211	0.112579	0.0633623	H0Y8E6;P49736	H0Y8E6;P49736	P49736	P49736	H0Y8E6;P49736	DNA replication licensing factor MCM2	6;6	DNA replication licensing factor MCM2 (EC 3.6.4.12) (Minichromosome maintenance protein 2 homolog) (Nuclear protein BM28)	MCM2	MCM2 BM28 CCNL1 CDCL1 KIAA0030
-0.815986	-0.382476	-1.23831	-0.716766	22.1646	22.8879						8.8481E-34	3	5	5	5	33.997	5	1.0576	3	12.7	6.4	0.0467369	0.127226	0.0576296	0.0891872	0.101215	0.22105	0.0621761	0.0897706	P25205;J3KQ69;P25205-2;Q7Z6P5	P25205;J3KQ69;P25205-2	P25205	P25205	P25205	DNA replication licensing factor MCM3	5;4;4;1	DNA replication licensing factor MCM3 (EC 3.6.4.12) (DNA polymerase alpha holoenzyme-associated protein P1) (P1-MCM3) (RLF subunit beta) (p102)	MCM3	MCM3
-0.731637	-0.362362	-0.813981	-0.362306	20.7865	22.2141						1.0466E-27	2	4	2	4	17.238	2	15.139	3	10.1	4.4	0.0980218	0.147634	0.399887	0.412594	0.172253	0.247547	0.440885	0.488558	P33991;E5RFJ8	P33991;E5RFJ8	P33991	P33991	P33991	DNA replication licensing factor MCM4	4;3	DNA replication licensing factor MCM4 (EC 3.6.4.12) (CDC21 homolog) (P1-CDC21)	MCM4	MCM4 CDC21
-0.629545	-0.347968	-0.889102	-0.341482	20.2461	22.8297						2.3926E-19	2	7	2	7	12.576	2	13.501	7	10.8	2.9	0.211273	0.163711	0.30353	0.442715	0.301428	0.267826	0.28696	0.409144	Q14566	Q14566	Q14566	Q14566	Q14566	DNA replication licensing factor MCM6	8	DNA replication licensing factor MCM6 (EC 3.6.4.12) (p105MCM)	MCM6	MCM6
NaN	NaN	-0.879011	-0.452432	NaN	21.0669						1.7682E-07	0	2	NaN	2	NaN	0	36.638	2	8.5	0	1	1	0.315492	0.296865	1	1	0.354505	0.367487	P33993-2;P33993;C9J8M6;P33993-3	P33993-2;P33993;C9J8M6;P33993-3	P33993	P33993	P33993-2;P33993	DNA replication licensing factor MCM7	2;2;1;1	DNA replication licensing factor MCM7 (EC 3.6.4.12) (CDC47 homolog) (P1.1-MCM3)	MCM7	MCM7 CDC47 MCM2
-0.495613	-0.159363	-1.19344	-0.691196	22.6698	23.4047						1.0596E-20	5	6	5	7	23.104	5	12.231	6	11.2	9.5	0.471839	0.503571	0.073975	0.101799	0.443662	0.488998	0.0780328	0.101578	P11387;E5RIC7;Q969P6-2;Q969P6	P11387	P11387	P11387	P11387	DNA topoisomerase 1	6;1;1;1	DNA topoisomerase 1 (EC 5.99.1.2) (DNA topoisomerase I)	TOP1	TOP1
-0.190569	0.123136	-0.579469	-0.0446872	20.1313	22.0366						1.136E-07	1	2	1	2	NaN	1	3.3388	2	2.4	1	0.749686	0.769338	0.796543	0.97569	0.781845	0.7526	0.832837	0.968008	E9PCY5;Q02880-2;Q02880	E9PCY5;Q02880-2;Q02880	Q02880	Q02880	E9PCY5;Q02880-2;Q02880	DNA topoisomerase 2-beta	2;2;2	DNA topoisomerase 2-beta (EC 5.99.1.3) (DNA topoisomerase II, beta isozyme)	TOP2B	TOP2B
-0.427285	-0.100066	-0.507562	-0.0680145	26.3873	26.0446						3.5748E-125	14	14	21	24	25.798	15	16.917	19	48.7	48.7	0.653576	0.658985	0.937226	0.929551	0.698642	0.602942	0.997858	0.942105	P27695;G3V5Q1;G3V3M6;A0A0C4DGK8;G3V3C7;G3V5M0;G3V359;G3V5D9;H7C4A8;G3V3Y6	P27695;G3V5Q1;G3V3M6;A0A0C4DGK8;G3V3C7;G3V5M0;G3V359;G3V5D9;H7C4A8	P27695	P27695	P27695	DNA-(apurinic or apyrimidinic site) lyase	14;13;13;11;11;9;9;8;7;3	DNA-(apurinic or apyrimidinic site) lyase (EC 3.1.-.-) (EC 4.2.99.18) (APEX nuclease) (APEN) (Apurinic-apyrimidinic endonuclease 1) (AP endonuclease 1) (APE-1) (REF-1) (Redox factor-1) [Cleaved into: DNA-(apurinic or apyrimidinic site) lyase, mitochondrial]	APEX1	APEX1 APE APE1 APEX APX HAP1 REF1
-0.560047	-0.12584	-1.02139	-0.539415	27.9966	26.2988						0	114	109	149	157	14.136	136	22.575	144	33.2	34.8	0.329684	0.589039	0.174357	0.207952	0.321454	0.519783	0.177487	0.173899	P78527;P78527-2;H0YG84;F5GX40	P78527;P78527-2	P78527	P78527	P78527	DNA-dependent protein kinase catalytic subunit	121;119;4;2	DNA-dependent protein kinase catalytic subunit (DNA-PK catalytic subunit) (DNA-PKcs) (EC 2.7.11.1) (DNPK1) (p460)	PRKDC	PRKDC HYRC HYRC1
-0.365165	-0.0247513	-0.635248	-0.271618	21.9465	22.4662						3.9475E-20	3	3	3	4	17.272	3	35.679	3	4.5	3.7	0.839364	0.878971	0.691567	0.552448	0.861401	0.980232	0.629032	0.507194	C9J2Y9;P30876;C9J4M6	C9J2Y9;P30876;C9J4M6	P30876	P30876	C9J2Y9;P30876	DNA-directed RNA polymerase II subunit RPB2	4;4;3	DNA-directed RNA polymerase II subunit RPB2 (EC 2.7.7.6) (DNA-directed RNA polymerase II 140 kDa polypeptide) (DNA-directed RNA polymerase II subunit B) (RNA polymerase II subunit 2) (RNA polymerase II subunit B2)	POLR2B	POLR2B
-0.734251	-0.403027	-2.954	-2.47369	22.1026	24.0776		0		0		1.1269E-05	2	2	2	2	36.51	2	239.46	2	10.1	8.8	0.0959378	0.108714	6.78439730253251E-10	1.33321062695405E-09	0.1696	0.196142	3.97283138032244E-11	1.09656283449352E-10	E7EQB9;O15160-2;O15160;D6RDJ3	E7EQB9;O15160-2;O15160	O15160	O15160	E7EQB9;O15160-2;O15160	DNA-directed RNA polymerases I and III subunit RPAC1	3;3;3;1	DNA-directed RNA polymerases I and III subunit RPAC1 (DNA-directed RNA polymerase I subunit C) (RNA polymerases I and III subunit AC1) (AC40) (DNA-directed RNA polymerases I and III 40 kDa polypeptide) (RPA40) (RPA39) (RPC40)	POLR1C	POLR1C POLR1E
-0.36589	-0.0567763	-0.802613	-0.360564	24.3351	24.0359						2.1656E-40	6	6	9	8	24.629	7	16.832	6	29.5	25.9	0.83712	0.783179	0.415925	0.415067	0.80047	0.747727	0.396544	0.389822	P31689;P31689-2	P31689;P31689-2	P31689	P31689	P31689	DnaJ homolog subfamily A member 1	7;6	DnaJ homolog subfamily A member 1 (DnaJ protein homolog 2) (HSDJ) (Heat shock 40 kDa protein 4) (Heat shock protein J2) (HSJ-2) (Human DnaJ protein 2) (hDj-2)	DNAJA1	DNAJA1 DNAJ2 HDJ2 HSJ2 HSPF4
-0.470449	-0.0557712	-0.59477	-0.166341	23.5448	23.4008						4.7218E-28	3	3	5	4	14.483	3	11.887	3	12.1	17.7	0.535391	0.786144	0.767285	0.73942	0.496223	0.724247	0.696291	0.67535	O60884;A0A087WT48	O60884	O60884	O60884	O60884	DnaJ homolog subfamily A member 2	4;1	DnaJ homolog subfamily A member 2 (Cell cycle progression restoration gene 3 protein) (Dnj3) (Dj3) (HIRA-interacting protein 4) (Renal carcinoma antigen NY-REN-14)	DNAJA2	DNAJA2 CPR3 HIRIP4
-0.154859	0.0829751	-0.262019	0.0790197	22.8966	22.9412						1.2959E-35	5	4	6	6	25.671	5	40.187	4	23.3	27.1	0.680808	0.853694	0.593346	0.776723	0.779986	0.939067	0.687727	0.861466	P25685-2;P25685;M0R080;M0R1D6;M0QZD0;M0QYT3;M0QXK0;M0R128;A0A0A6YYS1	P25685-2;P25685;M0R080	P25685	P25685	P25685-2;P25685	DnaJ homolog subfamily B member 1	5;5;4;2;2;2;2;1;1	DnaJ homolog subfamily B member 1 (DnaJ protein homolog 1) (Heat shock 40 kDa protein 1) (HSP40) (Heat shock protein 40) (Human DnaJ protein 1) (hDj-1)	DNAJB1	DNAJB1 DNAJ1 HDJ1 HSPF1
-0.413365	-0.0568063	-0.889583	-0.390566	25.2989	24.6423						1.3735E-113	9	9	12	11	9.0038	8	12.178	7	31.3	34.9	0.693836	0.783091	0.302967	0.37372	0.654494	0.747633	0.279897	0.34755	Q9UBS4;H7C2Y5	Q9UBS4	Q9UBS4	Q9UBS4	Q9UBS4	DnaJ homolog subfamily B member 11	10;4	DnaJ homolog subfamily B member 11 (APOBEC1-binding protein 2) (ABBP-2) (DnaJ protein homolog 9) (ER-associated DNAJ) (ER-associated Hsp40 co-chaperone) (Endoplasmic reticulum DNA J domain-containing protein 3) (ER-resident protein ERdj3) (ERdj3) (ERj3p) (HEDJ) (Human DnaJ protein 9) (hDj-9) (PWP1-interacting protein 4)	DNAJB11	DNAJB11 EDJ ERJ3 HDJ9 PSEC0121 UNQ537/PRO1080
-0.956375	-0.671899	-1.25367	-0.908578	22.0468	21.5681						1.0835E-20	5	4	4	4	40.032	3	15.982	4	16.6	20.2	0.0109328	0.00839231	0.0527741	0.0295477	0.0361695	0.0282509	0.0687642	0.0503601	Q9UDY4;C9JUL4	Q9UDY4	Q9UDY4	Q9UDY4	Q9UDY4	DnaJ homolog subfamily B member 4	5;1	DnaJ homolog subfamily B member 4 (Heat shock 40 kDa protein 1 homolog) (HSP40 homolog) (Heat shock protein 40 homolog) (Human liver DnaJ-like protein)	DNAJB4	DNAJB4 DNAJW HLJ1
-0.31757	-0.0282192	-0.746011	-0.333352	22.4226	23.1419						1.8464E-44	5	4	6	8	17.717	6	19.469	7	8.6	9.9	0.988705	0.868485	0.501229	0.454807	0.872458	0.792862	0.461177	0.419938	Q8IXB1-2;Q8IXB1;A0A087WXH7;E7EP04;Q8IXB1-3	Q8IXB1-2;Q8IXB1	Q8IXB1	Q8IXB1	Q8IXB1-2;Q8IXB1	DnaJ homolog subfamily C member 10	5;5;1;1;1	DnaJ homolog subfamily C member 10 (EC 1.8.4.-) (Endoplasmic reticulum DNA J domain-containing protein 5) (ER-resident protein ERdj5) (ERdj5) (Macrothioredoxin) (MTHr)	DNAJC10	DNAJC10 ERDJ5 UNQ495/PRO1012
-0.0617518	0.309642	-0.269303	0.202261	26.177	25.1388						0	46	43	50	46	17.035	43	19.235	37	27.2	29.7	0.514378	0.424488	0.605987	0.550359	0.349294	0.334152	0.558378	0.474185	O75165;H0YA63;H0Y8Q2	O75165	O75165	O75165	O75165	DnaJ homolog subfamily C member 13	51;3;3	DnaJ homolog subfamily C member 13 (Required for receptor-mediated endocytosis 8) (RME-8)	DNAJC13	DNAJC13 KIAA0678 RME8
-0.467873	-0.120498	-0.751708	-0.27113	25.0567	24.3805						3.4571E-60	7	5	12	9	16.505	10	24.64	7	19.2	24.6	0.542132	0.603254	0.492243	0.553258	0.502111	0.55759	0.476721	0.533136	Q13217;X6R9L0	Q13217;X6R9L0	Q13217	Q13217	Q13217	DnaJ homolog subfamily C member 3	8;7	DnaJ homolog subfamily C member 3 (Endoplasmic reticulum DNA J domain-containing protein 6) (ER-resident protein ERdj6) (ERdj6) (Interferon-induced, double-stranded RNA-activated protein kinase inhibitor) (Protein kinase inhibitor of 58 kDa) (Protein kinase inhibitor p58)	DNAJC3	DNAJC3 P58IPK PRKRI
-0.298123	0.0394191	-0.789786	-0.305254	22.1866	22.1714						3.4427E-36	4	3	6	6	10.662	4	7.6404	4	28.3	45.5	0.967269	0.947081	0.434468	0.498003	0.975698	0.898635	0.47587	0.575097	Q9H3Z4;Q9H3Z4-2	Q9H3Z4;Q9H3Z4-2	Q9H3Z4	Q9H3Z4	Q9H3Z4	DnaJ homolog subfamily C member 5	4;3	DnaJ homolog subfamily C member 5 (Cysteine string protein) (CSP)	DNAJC5	DNAJC5 CSP
-0.317714	-0.0603822	-0.737086	-0.366541	23.5937	24.1393						4.1748E-22	4	5	6	6	22.719	6	14.341	6	23.5	18.8	0.98825	0.772569	0.515478	0.406621	0.872072	0.71296	0.501294	0.38116	O60762;Q5QPK2;H0Y368;Q5QPJ9	O60762;Q5QPK2;H0Y368	O60762	O60762	O60762;Q5QPK2;H0Y368	Dolichol-phosphate mannosyltransferase subunit 1	5;5;5;2	Dolichol-phosphate mannosyltransferase subunit 1 (EC 2.4.1.83) (Dolichol-phosphate mannose synthase subunit 1) (DPM synthase subunit 1) (Dolichyl-phosphate beta-D-mannosyltransferase subunit 1) (Mannose-P-dolichol synthase subunit 1) (MPD synthase subunit 1)	DPM1	DPM1
-0.45688	-0.100701	-0.940423	-0.484066	28.1764	28.2367						1.3217E-151	14	13	47	46	17.306	40	17.69	41	47.4	49.2	0.571363	0.657224	0.247396	0.26197	0.601762	0.600826	0.255768	0.226797	A0A0C4DGS1;P39656;P39656-3;P39656-2;U3KQ84	A0A0C4DGS1;P39656;P39656-3;P39656-2;U3KQ84	P39656	P39656	A0A0C4DGS1;P39656	Dolichyl-diphosphooligosaccharide--protein glycosyltransferase 48 kDa subunit	14;14;13;12;7	Dolichyl-diphosphooligosaccharide--protein glycosyltransferase 48 kDa subunit (DDOST 48 kDa subunit) (Oligosaccharyl transferase 48 kDa subunit) (EC 2.4.99.18)	DDOST	DDOST KIAA0115 OST48 OK/SW-cl.45
-0.512328	-0.153382	-0.939427	-0.496957	28.9742	28.9229						0	26	26	79	86	15.108	63	19.181	66	55.7	55.7	0.432039	0.518326	0.248412	0.248596	0.438775	0.437952	0.256861	0.213555	P04843;B7Z4L4;F8WF32	P04843;B7Z4L4	P04843	P04843	P04843	Dolichyl-diphosphooligosaccharide--protein glycosyltransferase subunit 1	26;18;5	Dolichyl-diphosphooligosaccharide--protein glycosyltransferase subunit 1 (EC 2.4.99.18) (Dolichyl-diphosphooligosaccharide--protein glycosyltransferase 67 kDa subunit) (Ribophorin I) (RPN-I) (Ribophorin-1)	RPN1	RPN1
-0.486812	-0.100283	-0.976872	-0.491713	27.0624	26.5532						2.9345E-273	16	16	53	53	9.9239	48	12.552	52	40.9	40.9	0.493581	0.658384	0.212227	0.253977	0.510463	0.60222	0.217979	0.218872	P04844;P04844-2;Q5JYR7;Q5JYR4;F2Z3K5;Q5JYR3;H0Y5M1	P04844;P04844-2;Q5JYR7	P04844	P04844	P04844	Dolichyl-diphosphooligosaccharide--protein glycosyltransferase subunit 2	16;15;8;7;5;2;2	Dolichyl-diphosphooligosaccharide--protein glycosyltransferase subunit 2 (EC 2.4.99.18) (Dolichyl-diphosphooligosaccharide--protein glycosyltransferase 63 kDa subunit) (RIBIIR) (Ribophorin II) (RPN-II) (Ribophorin-2)	RPN2	RPN2
-0.572222	-0.223172	-0.819012	-0.436412	19.2279	21.0606						9.91E-08	1	2	1	3	NaN	1	57.803	3	33.8	15.4	0.306316	0.360842	0.392911	0.315671	0.396899	0.490313	0.4338	0.387525	F5H895;A0A0B4J239;F5GXX5;P61803	F5H895;A0A0B4J239;F5GXX5;P61803	P61803	P61803	F5H895;A0A0B4J239;F5GXX5;P61803	Dolichyl-diphosphooligosaccharide--protein glycosyltransferase subunit DAD1	2;2;2;2	Dolichyl-diphosphooligosaccharide--protein glycosyltransferase subunit DAD1 (Oligosaccharyl transferase subunit DAD1) (EC 2.4.99.18) (Defender against cell death 1) (DAD-1)	DAD1	DAD1
-0.49771	-0.121863	-0.917243	-0.433428	25.4217	25.0741						9.238E-43	10	10	23	24	10.27	21	23.882	24	12.8	13	0.466739	0.599607	0.27178	0.319259	0.427431	0.553785	0.248266	0.292433	P46977;P46977-2;A0A0C4DH80;E9PN73;E9PI32;H0YET6	P46977;P46977-2	P46977	P46977	P46977	Dolichyl-diphosphooligosaccharide--protein glycosyltransferase subunit STT3A	11;7;4;4;4;1	Dolichyl-diphosphooligosaccharide--protein glycosyltransferase subunit STT3A (Oligosaccharyl transferase subunit STT3A) (STT3-A) (EC 2.4.99.18) (B5) (Integral membrane protein 1) (Transmembrane protein TMC)	STT3A	STT3A ITM1 TMC
-0.546161	-0.166972	-0.919288	-0.405203	23.1738	21.9565						1.6616E-21	6	6	7	7	13.585	7	7.6262	6	7.3	7.3	0.357709	0.485125	0.269566	0.354509	0.348283	0.473491	0.30678	0.428428	Q8TCJ2	Q8TCJ2	Q8TCJ2	Q8TCJ2	Q8TCJ2	Dolichyl-diphosphooligosaccharide--protein glycosyltransferase subunit STT3B	6	Dolichyl-diphosphooligosaccharide--protein glycosyltransferase subunit STT3B (Oligosaccharyl transferase subunit STT3B) (STT3-B) (EC 2.4.99.18) (Source of immunodominant MHC-associated peptides homolog)	STT3B	STT3B SIMP
-0.572136	-0.311041	-0.570314	-0.177506	22.4648	22.6701						1.0138E-09	3	2	4	4	38.696	4	24.478	4	8.5	14.3	0.306477	0.210941	0.814188	0.718583	0.304768	0.234666	0.738161	0.65651	Q9Y673-2;Q9Y673	Q9Y673-2;Q9Y673	Q9Y673	Q9Y673	Q9Y673-2;Q9Y673	Dolichyl-phosphate beta-glucosyltransferase	3;3	Dolichyl-phosphate beta-glucosyltransferase (DolP-glucosyltransferase) (EC 2.4.1.117) (Asparagine-linked glycosylation protein 5 homolog)	ALG5	ALG5 HSPC149
-0.320774	0.0067647	-0.811169	-0.358139	24.7293	24.0311						1.4307E-12	2	4	4	6	25.604	4	29.573	5	9	3.8	0.97858	0.975012	0.40382	0.418522	0.94608	0.954066	0.383914	0.393369	P49959-2;F8W7U8;P49959;P49959-3;F5H742;F5H256;F5GXT0	P49959-2;F8W7U8;P49959;P49959-3	P49959	P49959	P49959-2;F8W7U8;P49959;P49959-3	Double-strand break repair protein MRE11A	4;4;4;4;1;1;1	Double-strand break repair protein MRE11A (Meiotic recombination 11 homolog 1) (MRE11 homolog 1) (Meiotic recombination 11 homolog A) (MRE11 homolog A)	MRE11A	MRE11A HNGS1 MRE11
-0.0218044	0.277271	-1.38703	-0.874217	24.0452	24.6582						5.589E-120	9	12	11	16	26.622	10	11.365	8	18.8	15.5	0.45007	0.477125	0.0232758	0.0365497	0.387317	0.434983	0.0158754	0.0264537	P55265-5;P55265;P55265-4;P55265-3;H0YCK3;P55265-2	P55265-5;P55265;P55265-4;P55265-3;H0YCK3;P55265-2	P55265	P55265	P55265-5;P55265;P55265-4	Double-stranded RNA-specific adenosine deaminase	13;13;13;12;12;12	Double-stranded RNA-specific adenosine deaminase (DRADA) (EC 3.5.4.37) (136 kDa double-stranded RNA-binding protein) (p136) (Interferon-inducible protein 4) (IFI-4) (K88DSRBP)	ADAR	ADAR ADAR1 DSRAD G1P1 IFI4
-0.511958	-0.106079	-0.66157	-0.15226	26.9056	26.9729						8.7646E-140	15	15	25	30	8.6707	21	16.64	28	37.6	35.7	0.432899	0.64237	0.643883	0.765972	0.439772	0.583017	0.684693	0.762153	Q16643;Q16643-3;Q16643-2;D6R9W4;D6RFI1;D6R9Q9;D6RCR4	Q16643;Q16643-3;Q16643-2;D6R9W4	Q16643	Q16643	Q16643	Drebrin	17;16;14;11;6;6;1	Drebrin (Developmentally-regulated brain protein)	DBN1	DBN1 D0S117E
-0.24489	0.0695647	-0.242516	0.194844	25.464	25.3627						4.1598E-152	11	11	19	18	20.346	13	8.4135	14	38.1	38.1	0.858223	0.882291	0.560109	0.56303	0.855752	0.881659	0.510752	0.488074	Q9UJU6;Q9UJU6-2;Q9UJU6-3;Q9UJU6-6;B4DDD6;H0Y5J4;Q9UJU6-5;Q9UJU6-4;F8WBG8;F8WC20;F8WBB2;F8WFE1;F2Z2V3;F8WB73;F8WCK3;F2Z3E3;H7C111	Q9UJU6;Q9UJU6-2;Q9UJU6-3;Q9UJU6-6;B4DDD6;H0Y5J4;Q9UJU6-5;Q9UJU6-4	Q9UJU6	Q9UJU6	Q9UJU6;Q9UJU6-2;Q9UJU6-3	Drebrin-like protein	11;11;11;9;9;7;6;6;5;2;2;2;1;1;1;1;1	Drebrin-like protein (Cervical SH3P7) (Cervical mucin-associated protein) (Drebrin-F) (HPK1-interacting protein of 55 kDa) (HIP-55) (SH3 domain-containing protein 7)	DBNL	DBNL CMAP SH3P7 PP5423
-0.39297	-0.0401853	-0.412597	-0.0328757	21.0647	21.3526						5.2701E-102	5	4	2	2	30.365	2	32.165	2	17.4	19.3	0.754387	0.832492	0.874368	0.999093	0.791079	0.939016	0.868023	0.947451	Q02750-2;Q02750;H3BRW9	Q02750-2;Q02750;H3BRW9	Q02750	Q02750	Q02750-2;Q02750	Dual specificity mitogen-activated protein kinase kinase 1	6;6;3	Dual specificity mitogen-activated protein kinase kinase 1 (MAP kinase kinase 1) (MAPKK 1) (MKK1) (EC 2.7.12.2) (ERK activator kinase 1) (MAPK/ERK kinase 1) (MEK 1)	MAP2K1	MAP2K1 MEK1 PRKMK1
-0.225649	0.0965318	-0.115926	0.314058	23.7999	23.7127						5.1449E-83	7	5	9	7	22.507	7	23.082	7	18.8	24.2	0.819356	0.82498	0.368822	0.377923	0.913885	0.912491	0.445173	0.420237	P36507;G5E9C7;M0R1B6	P36507;G5E9C7	P36507	P36507	P36507	Dual specificity mitogen-activated protein kinase kinase 2	7;4;1	Dual specificity mitogen-activated protein kinase kinase 2 (MAP kinase kinase 2) (MAPKK 2) (EC 2.7.12.2) (ERK activator kinase 2) (MAPK/ERK kinase 2) (MEK 2)	MAP2K2	MAP2K2 MEK2 MKK2 PRKMK2
-0.329123	-0.0312678	0.102994	0.474566	21.7789	21.8489						9.2221E-15	2	3	2	3	29.512	2	1.2281	3	30.9	20.6	0.952216	0.859286	0.148412	0.196982	0.954134	0.962817	0.208178	0.240239	J3KRV4;P46734-2;P46734;P46734-3	J3KRV4;P46734-2;P46734;P46734-3	P46734	P46734	J3KRV4;P46734-2;P46734;P46734-3	Dual specificity mitogen-activated protein kinase kinase 3	3;3;3;3	Dual specificity mitogen-activated protein kinase kinase 3 (MAP kinase kinase 3) (MAPKK 3) (EC 2.7.12.2) (MAPK/ERK kinase 3) (MEK 3) (Stress-activated protein kinase kinase 2) (SAPK kinase 2) (SAPKK-2) (SAPKK2)	MAP2K3	MAP2K3 MEK3 MKK3 PRKMK3 SKK2
-0.22705	0.0924781	-0.177474	0.171975	25.4157	24.9975						1.1908E-90	8	8	22	14	17.356	19	21.267	13	28.7	28.7	0.822172	0.833543	0.456247	0.602959	0.813137	0.826987	0.404567	0.532241	Q13561;Q13561-3;Q13561-2;H0YI98;F8W1I6;F8VW18;H0YHL1;F8VRV7;F8VX93	Q13561;Q13561-3;Q13561-2;H0YI98;F8W1I6;F8VW18	Q13561	Q13561	Q13561;Q13561-3;Q13561-2	Dynactin subunit 2	8;8;8;5;5;4;3;3;2	Dynactin subunit 2 (50 kDa dynein-associated polypeptide) (Dynactin complex 50 kDa subunit) (DCTN-50) (p50 dynamitin)	DCTN2	DCTN2 DCTN50
-0.279687	-0.0669108	-0.933849	-0.559473	21.0096	21.0211						4.3712E-22	2	1	2	1	29.479	2	NaN	1	13.2	25.8	0.929328	0.753467	0.254151	0.190522	0.942039	0.868093	0.290626	0.250587	X6RCK5;O75935-3;O75935;X6RLR1	X6RCK5;O75935-3;O75935;X6RLR1	O75935	O75935	X6RCK5;O75935-3;O75935	Dynactin subunit 3	2;2;2;1	Dynactin subunit 3 (Dynactin complex subunit 22 kDa subunit) (p22)	DCTN3	DCTN3 DCTN22
-0.172652	0.245131	-0.46027	-0.0274691	23.8388	23.8229						2.4357E-25	5	6	8	7	21.781	8	27.875	6	23.7	21.5	0.714838	0.532734	0.968806	0.989951	0.813195	0.633646	0.934553	0.923179	Q9UJW0;Q9UJW0-3;Q9UJW0-2;E5RGG1;H9KVE0;E5RI97;E5RK21	Q9UJW0;Q9UJW0-3;Q9UJW0-2	Q9UJW0	Q9UJW0	Q9UJW0;Q9UJW0-3	Dynactin subunit 4	6;6;5;2;2;1;1	Dynactin subunit 4 (Dyn4) (Dynactin subunit p62)	DCTN4	DCTN4
-0.53843	-0.235246	-0.628385	-0.103844	22.2469	22.5569						7.5106E-52	8	8	6	4	24.308	5	17.24	4	14	14	0.373944	0.337004	0.704214	0.859194	0.361962	0.34706	0.64024	0.78429	Q05193-5;Q05193-3;Q05193-2;Q05193	Q05193-5;Q05193-3;Q05193-2;Q05193	Q05193	Q05193	Q05193-5;Q05193-3;Q05193-2;Q05193	Dynamin-1	8;8;8;8	Dynamin-1 (EC 3.6.5.5)	DNM1	DNM1 DNM
-0.205813	0.118626	-0.298708	0.179256	26.0504	26.3294						1.4515E-171	21	21	42	31	19.911	40	18.779	28	37.5	36.7	0.779747	0.778697	0.658194	0.590108	0.648944	0.723933	0.559989	0.523247	P50570-2;P50570-5;P50570;P50570-3;P50570-4;K7EMQ3;E5RHK8;Q9UQ16-2;Q9UQ16-3;Q9UQ16;Q9UQ16-4;Q9UQ16-5;E5RIK2;K7EPK9	P50570-2;P50570-5;P50570;P50570-3;P50570-4	P50570	P50570	P50570-2;P50570-5;P50570	Dynamin-2	23;23;23;22;22;5;4;4;4;4;4;3;2;1	Dynamin-2 (EC 3.6.5.5)	DNM2	DNM2 DYN2
-0.223946	0.0586628	-0.58208	-0.0852212	23.3549	24.1298						1.0947E-45	10	9	11	16	20.232	8	24.819	16	14.3	15.8	0.815936	0.905654	0.791529	0.89566	0.910619	0.986879	0.796679	0.89565	O60313;E5KLK1;E5KLJ6;E5KLJ9;O60313-2;E5KLJ5;H7C321	O60313;E5KLK1;E5KLJ6;E5KLJ9;O60313-2;E5KLJ5	O60313	O60313	O60313;E5KLK1;E5KLJ6;E5KLJ9;O60313-2;E5KLJ5	Dynamin-like 120 kDa protein, mitochondrial	10;10;10;10;10;10;1	Dynamin-like 120 kDa protein, mitochondrial (EC 3.6.5.5) (Optic atrophy protein 1) [Cleaved into: Dynamin-like 120 kDa protein, form S1]	OPA1	OPA1 KIAA0567
-0.158413	0.199751	-0.289704	0.191689	23.0083	22.6412						0.0012939	1	2	1	3	NaN	1	14.423	2	0.9	0.4	0.687556	0.616469	0.642013	0.568462	0.786589	0.715399	0.738811	0.6332	Q9P2D7-5;Q9P2D7-2;Q9P2D7-4;Q9P2D7;Q9P2D7-3	Q9P2D7-5;Q9P2D7-2;Q9P2D7-4;Q9P2D7;Q9P2D7-3	Q9P2D7	Q9P2D7	Q9P2D7-5;Q9P2D7-2;Q9P2D7-4;Q9P2D7	Dynein heavy chain 1, axonemal	2;2;2;2;1	Dynein heavy chain 1, axonemal (Axonemal beta dynein heavy chain 1) (Ciliary dynein heavy chain 1) (Heat shock regulated protein 1) (HSRF-1) (hDHC7)	DNAH1	DNAH1 DHC7 DNAHC1 KIAA1410
0.260748	0.610038	-0.40032	0.147437	22.0005	21.012						1.1918E-06	2	1	2	1	14.777	2	NaN	1	3.2	4.9	0.137365	0.106807	0.850283	0.647165	0.18983	0.159244	0.847601	0.645665	Q14118	Q14118	Q14118	Q14118	Q14118	Dystroglycan	2	Dystroglycan (Dystrophin-associated glycoprotein 1) [Cleaved into: Alpha-dystroglycan (Alpha-DG);Beta-dystroglycan (Beta-DG)]	DAG1	DAG1
-0.517792	-0.115441	-1.0228	-0.514429	21.7625	18.8587						2.0006E-26	7	4	7	4	40.329	5	17.873	3	2.2	4	0.419464	0.61685	0.173249	0.231244	0.502624	0.742354	0.204433	0.296173	P49792;P0DJD0;P0DJD1;F8VYC4	P49792	P49792	P49792	P49792	E3 SUMO-protein ligase RanBP2	10;2;2;2	E3 SUMO-protein ligase RanBP2 (EC 6.3.2.-) (358 kDa nucleoporin) (Nuclear pore complex protein Nup358) (Nucleoporin Nup358) (Ran-binding protein 2) (RanBP2) (p270)	RANBP2	RANBP2 NUP358
-0.228841	0.136454	-0.462396	0.0762854	22.8472	22.2498						4.8467E-69	11	24	12	25	35.964	10	24.098	24	8.8	4.5	0.825776	0.741906	0.973036	0.782061	0.920011	0.834905	0.930681	0.867243	Q7Z6Z7-2;Q7Z6Z7-3;Q7Z6Z7;H0Y659	Q7Z6Z7-2;Q7Z6Z7-3;Q7Z6Z7	Q7Z6Z7	Q7Z6Z7	Q7Z6Z7-2;Q7Z6Z7-3;Q7Z6Z7	E3 ubiquitin-protein ligase HUWE1	25;25;25;7	E3 ubiquitin-protein ligase HUWE1 (EC 6.3.2.-) (ARF-binding protein 1) (ARF-BP1) (HECT, UBA and WWE domain-containing protein 1) (Homologous to E6AP carboxyl terminus homologous protein 9) (HectH9) (Large structure of UREB1) (LASU1) (Mcl-1 ubiquitin ligase E3) (Mule) (Upstream regulatory element-binding protein 1) (URE-B1) (URE-binding protein 1)	HUWE1	HUWE1 KIAA0312 KIAA1578 UREB1 HSPC272
-0.366969	-0.0468168	-0.0596904	0.340505	20.6276	18.7458						5.1668E-31	2	1	2	1	41.63	2	NaN	1	4.5	11	0.833783	0.812691	0.298777	0.342604	0.8568	0.92135	0.36077	0.378025	Q9P0J7;C9J3I2	Q9P0J7;C9J3I2	Q9P0J7	Q9P0J7	Q9P0J7	E3 ubiquitin-protein ligase KCMF1	2;1	E3 ubiquitin-protein ligase KCMF1 (EC 6.3.2.-) (FGF-induced in gastric cancer) (Potassium channel modulatory factor) (PCMF) (ZZ-type zinc finger-containing protein 1)	KCMF1	KCMF1 FIGC ZZZ1
NaN	NaN	-0.994183	-0.476458	NaN	19.5967						1.787E-17	0	9	NaN	9	NaN	0	33.953	5	2.2	0	1	1	0.196852	0.270091	1	1	0.229856	0.33867	Q63HN8;A0A0A0MTR7;Q63HN8-4;A0A0A0MTC1	Q63HN8;A0A0A0MTR7;Q63HN8-4;A0A0A0MTC1	Q63HN8	Q63HN8	Q63HN8;A0A0A0MTR7;Q63HN8-4;A0A0A0MTC1	E3 ubiquitin-protein ligase RNF213	9;9;9;9	E3 ubiquitin-protein ligase RNF213 (EC 6.3.2.-) (ALK lymphoma oligomerization partner on chromosome 17) (Mysterin) (RING finger protein 213)	RNF213	RNF213 ALO17 C17orf27 KIAA1554 KIAA1618 MYSTR
0.757365	1.08536	-1.38315	-0.904386	19.9481	21.3238						1.2602E-08	1	3	1	3	NaN	1	17.592	2	11.6	2.9	0.00561603	0.00372217	0.0238702	0.0303348	0.0143233	0.0133597	0.0332574	0.0515117	P19474;H0YDP8;P19474-2	P19474;H0YDP8;P19474-2	P19474	P19474	P19474	E3 ubiquitin-protein ligase TRIM21	3;2;2	E3 ubiquitin-protein ligase TRIM21 (EC 6.3.2.-) (52 kDa Ro protein) (52 kDa ribonucleoprotein autoantigen Ro/SS-A) (RING finger protein 81) (Ro(SS-A)) (Sjoegren syndrome type A antigen) (SS-A) (Tripartite motif-containing protein 21)	TRIM21	TRIM21 RNF81 RO52 SSA1
0.926683	1.17753	-0.361453	0.0282862	21.0691	22.0859	0					6.3626E-52	4	6	6	7	23.567	5	25.178	4	14.4	9.5	0.00134094	0.0016294	0.775047	0.877229	0.0045535	0.00734368	0.783677	0.841861	Q14258	Q14258	Q14258	Q14258	Q14258	E3 ubiquitin/ISG15 ligase TRIM25	6	E3 ubiquitin/ISG15 ligase TRIM25 (EC 6.3.2.19) (EC 6.3.2.n3) (Estrogen-responsive finger protein) (RING finger protein 147) (Tripartite motif-containing protein 25) (Ubiquitin/ISG15-conjugating enzyme TRIM25) (Zinc finger protein 147)	TRIM25	TRIM25 EFP RNF147 ZNF147
-0.427459	-0.121518	-0.672772	-0.232108	24.795	25.1722						8.9509E-99	17	16	20	28	20.942	18	19.774	21	28.5	30	0.653077	0.600529	0.62401	0.619919	0.613307	0.554746	0.61683	0.603105	O94874;O94874-2;O94874-3	O94874;O94874-2;O94874-3	O94874	O94874	O94874	E3 UFM1-protein ligase 1	18;17;13	E3 UFM1-protein ligase 1 (EC 6.3.2.-) (Novel LZAP-binding protein) (Regulator of C53/LZAP and DDRGK1)	UFL1	UFL1 KIAA0776 NLBP RCAD
0.332278	0.688494	0.0575542	0.583134	27.433	27.7503						0	40	42	57	55	15.973	45	16.604	45	38.1	38	0.0948053	0.0679524	0.182948	0.117235	0.024396	0.0292029	0.113649	0.0708159	Q15075	Q15075	Q15075	Q15075	Q15075	Early endosome antigen 1	43	Early endosome antigen 1 (Endosome-associated protein p162) (Zinc finger FYVE domain-containing protein 2)	EEA1	EEA1 ZFYVE2
-0.271148	0.0962619	-0.126266	0.35682	20.6431	21.2574						1.352E-08	2	2	2	4	5.1894	2	22.193	4	16.6	16.6	0.911805	0.825549	0.382734	0.321905	0.92648	0.798787	0.439616	0.359049	K7EII6;K7EKG3;A0A0C4DGQ7;C9JRL6;O95834;K7EIK7;O95834-2;O95834-3;K7ELI8	K7EII6;K7EKG3;A0A0C4DGQ7;C9JRL6;O95834;K7EIK7;O95834-2;O95834-3;K7ELI8	O95834	O95834	K7EII6;K7EKG3;A0A0C4DGQ7;C9JRL6;O95834;K7EIK7;O95834-2;O95834-3	Echinoderm microtubule-associated protein-like 2	2;2;2;2;2;2;2;2;1	Echinoderm microtubule-associated protein-like 2 (EMAP-2) (HuEMAP-2)	EML2	EML2 EMAP2 EMAPL2
-0.67798	-0.374561	-0.300182	0.0457225	19.9123	20.0231						7.4399E-05	2	1	2	1	74.827	2	NaN	1	1	2.7	0.149317	0.134978	0.660858	0.842375	0.23377	0.231223	0.685954	0.812189	Q9HC35-2;Q9HC35;B5MBZ0	Q9HC35-2;Q9HC35;B5MBZ0	Q9HC35	Q9HC35	Q9HC35-2;Q9HC35;B5MBZ0	Echinoderm microtubule-associated protein-like 4	2;2;2	Echinoderm microtubule-associated protein-like 4 (EMAP-4) (Restrictedly overexpressed proliferation-associated protein) (Ropp 120)	EML4	EML4 C2orf2 EMAPL4
-0.516017	-0.127715	-0.921445	-0.395435	23.9697	24.8387						2.3828E-83	8	10	9	13	21.458	7	21.289	10	19.8	16.8	0.423526	0.584088	0.267243	0.36726	0.385008	0.537621	0.243689	0.340976	P22413;E9PE72	P22413	P22413	P22413	P22413	Ectonucleotide pyrophosphatase/phosphodiesterase family member 1	11;3	Ectonucleotide pyrophosphatase/phosphodiesterase family member 1 (E-NPP 1) (Membrane component chromosome 6 surface marker 1) (Phosphodiesterase I/nucleotide pyrophosphatase 1) (Plasma-cell membrane glycoprotein PC-1) [Includes: Alkaline phosphodiesterase I (EC 3.1.4.1);Nucleotide pyrophosphatase (NPPase) (EC 3.6.1.9)]	ENPP1	ENPP1 M6S1 NPPS PC1 PDNP1
-0.843655	-0.570764	-0.72066	-0.280878	20.0526	20.316						1.3157E-14	2	2	2	2	35.209	2	40.648	2	2.2	2.2	0.0358796	0.024593	0.542242	0.537172	0.0838328	0.0636222	0.583693	0.614159	Q8NDI1-3;Q8NDI1-2;Q8NDI1	Q8NDI1-3;Q8NDI1-2;Q8NDI1	Q8NDI1	Q8NDI1	Q8NDI1-3;Q8NDI1-2;Q8NDI1	EH domain-binding protein 1	2;2;2	EH domain-binding protein 1	EHBP1	EHBP1 KIAA0903 NACSIN
-0.46949	-0.123371	-0.538995	-0.0838138	27.4905	27.1859						1.682E-227	27	24	63	50	16.15	54	15.692	46	63.1	71	0.537896	0.59559	0.875218	0.898426	0.56241	0.527487	0.932249	0.907839	Q9H4M9;A0A024R571;C9JC03;C9J2Z4;C9JDQ8;C9JIJ3;C9IZH1	Q9H4M9;A0A024R571;C9JC03;C9J2Z4	Q9H4M9	Q9H4M9	Q9H4M9	EH domain-containing protein 1	27;26;20;15;9;8;8	EH domain-containing protein 1 (PAST homolog 1) (hPAST1) (Testilin)	EHD1	EHD1 PAST PAST1 CDABP0131
-0.315612	0.0612924	-0.515604	-0.0414171	29.4399	29.2374						0	27	25	99	102	19.557	90	18.066	93	64.1	67.8	0.994895	0.90001	0.921311	0.982168	0.929217	0.865526	0.981053	1	Q9NZN4;Q9NZN4-2	Q9NZN4;Q9NZN4-2	Q9NZN4	Q9NZN4	Q9NZN4	EH domain-containing protein 2	27;20	EH domain-containing protein 2 (PAST homolog 2)	EHD2	EHD2 PAST2
-0.161831	0.139469	-0.427169	0.0122111	24.9226	25.0768						2.4333E-141	20	18	13	13	22.031	11	18.508	10	43.4	50.8	0.694069	0.735738	0.903107	0.909575	0.662857	0.717717	0.874062	0.885485	Q9NZN3;A0A0C4DH83;Q9NZN3-2	Q9NZN3;A0A0C4DH83	Q9NZN3	Q9NZN3	Q9NZN3;A0A0C4DH83	EH domain-containing protein 3	21;21;8	EH domain-containing protein 3 (PAST homolog 3)	EHD3	EHD3 EHD2 PAST3
-0.0521917	0.293606	-0.710992	-0.238698	24.7775	24.5506						1.6582E-117	18	14	19	14	26.198	12	37.019	13	31.4	42.3	0.498565	0.450127	0.558312	0.608418	0.440411	0.406322	0.546757	0.591003	Q9H223;A0A087WUA5	Q9H223;A0A087WUA5	Q9H223	Q9H223	Q9H223	EH domain-containing protein 4	19;18	EH domain-containing protein 4 (Hepatocellular carcinoma-associated protein 10/11) (PAST homolog 4)	EHD4	EHD4 HCA10 HCA11 PAST4 FKSG7
-0.0426352	0.275245	-1.22341	-0.77722	23.4104	24.2049						4.8966E-43	4	6	10	15	17.252	10	22.269	8	17.4	10	0.483021	0.480532	0.0626873	0.0643351	0.581812	0.581691	0.0483942	0.0496748	P15502-7;P15502-6;P15502-12;G3V0G6;P15502-13;E7ENM0;P15502-5;E7EN65;P15502-2;P15502-1;P15502-4;P15502-10;P15502;F8WAH6;P15502-9;E7ETP7;P15502-8;B3KRT8;G5E950;E7EWS8;E7ENW7;E7EQH8;E7EP82;P15502-11	P15502-7;P15502-6;P15502-12;G3V0G6;P15502-13;E7ENM0;P15502-5;E7EN65;P15502-2;P15502-1;P15502-4;P15502-10;P15502;F8WAH6;P15502-9;E7ETP7;P15502-8;B3KRT8;G5E950	P15502	P15502	P15502-7;P15502-6;P15502-12;G3V0G6;P15502-13;E7ENM0;P15502-5;E7EN65;P15502-2;P15502-1;P15502-4;P15502-10;P15502;F8WAH6;P15502-9	Elastin	6;6;6;6;6;6;6;6;6;6;6;6;6;6;6;5;4;3;3;2;2;1;1;1	Elastin (Tropoelastin)	ELN	ELN
-0.490639	-0.166292	-0.849492	-0.441282	24.9393	25.4243						8.5513E-47	6	6	13	16	12.867	11	15.542	16	23	23	0.484064	0.486759	0.352239	0.309874	0.444521	0.437326	0.330422	0.283008	Q15717;Q15717-2;M0QZR9;M0R055	Q15717;Q15717-2;M0QZR9	Q15717	Q15717	Q15717;Q15717-2	ELAV-like protein 1	6;6;4;2	ELAV-like protein 1 (Hu-antigen R) (HuR)	ELAVL1	ELAVL1 HUR
-0.0384508	0.230203	-0.15449	0.230326	25.6487	25.7309						5.8853E-116	11	9	22	18	16.943	19	16.1	16	39.9	53.2	0.476299	0.559634	0.422313	0.503723	0.415902	0.523788	0.370453	0.423649	P13804;P13804-2;H0YLU7;H0YL12;H0YNX6;H0YKF0;H0YK49;J3KN60;H0YL83	P13804;P13804-2;H0YLU7;H0YL12;H0YNX6;H0YKF0;H0YK49	P13804	P13804	P13804	Electron transfer flavoprotein subunit alpha, mitochondrial	11;10;10;9;8;8;7;1;1	Electron transfer flavoprotein subunit alpha, mitochondrial (Alpha-ETF)	ETFA	ETFA
-0.10293	0.211261	-0.20528	0.215865	24.9047	25.3033						9.8746E-128	8	9	12	11	10.409	12	14.653	11	52.5	38.8	0.585345	0.594688	0.499277	0.52749	0.537746	0.561984	0.448257	0.449285	P38117;P38117-2;M0QY67	P38117;P38117-2	P38117	P38117	P38117;P38117-2	Electron transfer flavoprotein subunit beta	9;9;4	Electron transfer flavoprotein subunit beta (Beta-ETF)	ETFB	ETFB FP585
0.12499	0.394734	-0.419449	0.00158601	20.9295	21.4216						1.5995E-17	3	3	3	3	12.924	3	11.412	3	7.9	7.7	0.25648	0.303361	0.887865	0.931041	0.317311	0.355193	0.879463	0.887721	Q16134-3;Q16134	Q16134-3;Q16134	Q16134	Q16134	Q16134-3;Q16134	Electron transfer flavoprotein-ubiquinone oxidoreductase, mitochondrial	4;4	Electron transfer flavoprotein-ubiquinone oxidoreductase, mitochondrial (ETF-QO) (ETF-ubiquinone oxidoreductase) (EC 1.5.5.1) (Electron-transferring-flavoprotein dehydrogenase) (ETF dehydrogenase)	ETFDH	ETFDH
-0.428488	-0.179041	-0.0946336	0.339365	22.1129	22.635						1.7385E-13	3	3	3	3	20.636	3	31.014	3	3.8	3.8	0.650141	0.456635	0.341182	0.344081	0.703736	0.587887	0.414398	0.382115	X6RM00;G8JLD3;Q8IUD2;X6RLX0;K7EPP6;Q8IUD2-4;Q8IUD2-2;Q8IUD2-3	X6RM00;G8JLD3;Q8IUD2;X6RLX0;K7EPP6;Q8IUD2-4;Q8IUD2-2;Q8IUD2-3	Q8IUD2	Q8IUD2	X6RM00;G8JLD3;Q8IUD2;X6RLX0	ELKS/Rab6-interacting/CAST family member 1	3;3;3;3;2;2;2;2	ELKS/Rab6-interacting/CAST family member 1 (ERC-1) (Rab6-interacting protein 2)	ERC1	ERC1 ELKS KIAA1081 RAB6IP2
-0.220278	0.170566	-0.33661	0.0966667	25.9939	22.8378						2.8853E-05	2	2	5	2	20.281	5	13.003	2	7.7	7.7	0.808581	0.673191	0.727994	0.742533	0.684038	0.603219	0.827937	0.824374	E9PCN4;P57679	E9PCN4;P57679	P57679	P57679	E9PCN4;P57679	Ellis-van Creveld syndrome protein	2;2	Ellis-van Creveld syndrome protein (DWF-1)	EVC	EVC
-0.495044	-0.269199	-0.851287	-0.46548	20.206	22.1767						5.2715E-11	1	2	1	2	NaN	1	0.55825	2	13.8	6	0.47323	0.275535	0.349931	0.282112	0.550857	0.398625	0.38994	0.351652	D6RBS5;Q8IZ81;V9GY58;D6RHX2	D6RBS5;Q8IZ81;V9GY58;D6RHX2	Q8IZ81	Q8IZ81	D6RBS5;Q8IZ81	ELMO domain-containing protein 2	2;2;1;1	ELMO domain-containing protein 2	ELMOD2	ELMOD2
-0.599528	-0.222818	-0.581259	-0.106156	31.6878	31.5538						1.5317E-204	19	18	192	188	13.725	171	15.767	170	56.1	58.2	0.25799	0.361556	0.793103	0.854687	0.241524	0.267696	0.844833	0.859689	P68104;Q5VTE0;P68104-2;A0A087WVQ9;A0A087WV01;Q05639;Q5JR01;A6PW80	P68104;Q5VTE0;P68104-2;A0A087WVQ9;A0A087WV01	P68104	P68104	P68104	Elongation factor 1-alpha 1	19;18;17;17;14;8;4;3	Elongation factor 1-alpha 1 (EF-1-alpha-1) (Elongation factor Tu) (EF-Tu) (Eukaryotic elongation factor 1 A-1) (eEF1A-1) (Leukocyte receptor cluster member 7)	EEF1A1	EEF1A1 EEF1A EF1A LENG7
-0.77967	-0.384508	-1.00026	-0.597016	26.1344	26.4854						4.479E-60	4	4	9	11	8.216	9	25.298	11	34.7	34.7	0.0650657	0.125293	0.191653	0.160831	0.0464614	0.0596756	0.19595	0.129251	P24534;F2Z2G2;C9JZW3;F8WF65	P24534;F2Z2G2;C9JZW3	P24534	P24534	P24534	Elongation factor 1-beta	4;2;2;1	Elongation factor 1-beta (EF-1-beta)	EEF1B2	EEF1B2 EEF1B EF1B
-0.540107	-0.221405	-0.892848	-0.463171	27.2106	27.3374						2.4021E-135	7	7	18	19	13.553	15	24.894	19	41.4	41.4	0.370384	0.364417	0.299167	0.284685	0.367744	0.270631	0.311615	0.249486	E9PK01;P29692;A0A087X1X7;P29692-2;E9PRY8;E9PMW7;E9PPR1;E9PL12;E9PQ49;E9PI39;E9PIZ1;H0YCK7;E9PQZ1;P29692-4;E9PKK3;E9PK72;H0YE58;E9PK06;H0YE72;E9PNW6;E9PQC9;E9PJD0	E9PK01;P29692;A0A087X1X7;P29692-2;E9PRY8;E9PMW7;E9PPR1;E9PL12;E9PQ49;E9PI39;E9PIZ1;H0YCK7;E9PQZ1;P29692-4	P29692	P29692	E9PK01;P29692	Elongation factor 1-delta	7;7;6;6;6;5;5;5;5;5;4;4;4;4;2;2;2;2;2;1;1;1	Elongation factor 1-delta (EF-1-delta) (Antigen NY-CO-4)	EEF1D	EEF1D EF1D
-0.727021	-0.386129	-0.985016	-0.498668	29.1027	28.9822						1.0478E-288	21	21	80	75	14.71	66	22.163	58	57.7	56.8	0.101791	0.123767	0.204889	0.246858	0.0798555	0.0586312	0.210115	0.21184	P26641;P26641-2	P26641;P26641-2	P26641	P26641	P26641	Elongation factor 1-gamma	22;21	Elongation factor 1-gamma (EF-1-gamma) (eEF-1B gamma)	EEF1G	EEF1G EF1G PRO1608
-0.40013	-0.0170375	-0.374168	0.126576	30.1645	30.2874						0	42	41	136	134	15.868	123	15.831	117	57.9	57.9	0.732936	0.902368	0.799465	0.685759	0.792129	0.902654	0.710467	0.626996	P13639	P13639	P13639	P13639	P13639	Elongation factor 2	42	Elongation factor 2 (EF-2)	EEF2	EEF2 EF2
-0.398437	-0.107865	-0.0442408	0.368824	21.9332	22.0735						1.0709E-31	4	5	4	5	21.72	4	21.23	3	7.9	5	0.737991	0.637465	0.281201	0.307207	0.777433	0.761626	0.343826	0.345475	Q7Z2Z2-2;Q7Z2Z2	Q7Z2Z2-2;Q7Z2Z2	Q7Z2Z2	Q7Z2Z2	Q7Z2Z2-2;Q7Z2Z2	Elongation factor Tu GTP-binding domain-containing protein 1	5;5	Elongation factor Tu GTP-binding domain-containing protein 1 (Elongation factor-like 1) (Protein FAM42A)	EFTUD1	EFTUD1 EFL1 FAM42A
-0.155823	0.180784	-0.212568	0.195096	26.518	26.5822						2.6571E-161	20	19	34	37	14.748	33	16.21	34	53.3	56.6	0.682636	0.653097	0.510899	0.562598	0.533913	0.580574	0.409689	0.49387	P49411;H3BNU3	P49411	P49411	P49411	P49411	Elongation factor Tu, mitochondrial	20;1	Elongation factor Tu, mitochondrial (EF-Tu) (P43)	TUFM	TUFM
-0.601475	-0.236113	-0.761996	-0.291468	20.3627	20.3537						1.462E-25	1	1	2	5	24.185	2	21.447	4	5.2	5.2	0.254758	0.335334	0.476239	0.519966	0.346094	0.463446	0.517863	0.597043	Q9BW60-2;Q9BW60	Q9BW60-2;Q9BW60	Q9BW60	Q9BW60	Q9BW60-2;Q9BW60	Elongation of very long chain fatty acids protein 1	1;1	Elongation of very long chain fatty acids protein 1 (EC 2.3.1.199) (3-keto acyl-CoA synthase ELOVL1) (ELOVL fatty acid elongase 1) (ELOVL FA elongase 1) (Very-long-chain 3-oxoacyl-CoA synthase 1)	ELOVL1	ELOVL1 SSC1 CGI-88
-0.103674	0.306845	-0.746301	-0.266698	19.8451	18.6715						3.5939E-05	1	1	1	2	NaN	1	23.479	2	14.8	14.8	0.586668	0.428897	0.500769	0.56065	0.634053	0.466994	0.542399	0.637407	Q9NYP7-3;A0A0A0MTI6;Q9NYP7;Q9NYP7-2	Q9NYP7-3;A0A0A0MTI6;Q9NYP7;Q9NYP7-2	Q9NYP7	Q9NYP7	Q9NYP7-3;A0A0A0MTI6;Q9NYP7;Q9NYP7-2	Elongation of very long chain fatty acids protein 5	1;1;1;1	Elongation of very long chain fatty acids protein 5 (EC 2.3.1.199) (3-keto acyl-CoA synthase ELOVL5) (ELOVL fatty acid elongase 5) (ELOVL FA elongase 5) (Fatty acid elongase 1) (hELO1) (Very-long-chain 3-oxoacyl-CoA synthase 5)	ELOVL5	ELOVL5 ELOVL2 PRO0530
-0.716576	-0.32925	-0.956543	-0.496834	25.0354	25.4622						1.8576E-114	7	7	11	17	11.194	9	22.992	14	44.5	44.5	0.110745	0.186546	0.231369	0.248721	0.0907225	0.145983	0.207763	0.222229	P50402;Q5HY57;F8WEQ1	P50402;Q5HY57	P50402	P50402	P50402	Emerin	7;4;1	Emerin	EMD	EMD EDMD STA
-0.654831	-0.2735	-0.642257	-0.101196	26.0173	26.4318						2.3477E-168	18	17	32	35	42.968	22	20.043	28	29.7	32.9	0.176938	0.268333	0.678741	0.864364	0.154759	0.176617	0.722229	0.870341	A0A0C4DFX3;Q9Y6C2;Q9Y6C2-2;A0A0A0MT20	A0A0C4DFX3;Q9Y6C2	A0A0C4DFX3	A0A0C4DFX3	A0A0C4DFX3	EMILIN-1	18;17;3;3	EMILIN-1	EMILIN1	EMILIN1
-0.22196	0.100978	-0.612174	-0.114098	24.3471	24.9639						1.0601E-45	5	6	9	12	9.4116	8	18.548	10	13.4	11.4	0.811951	0.815612	0.734407	0.83924	0.801073	0.806904	0.735226	0.83555	P17813-2;P17813;F5GX88	P17813-2;P17813;F5GX88	P17813	P17813	P17813-2;P17813	Endoglin	6;6;4	Endoglin (CD antigen CD105)	ENG	ENG END
-0.504243	-0.1922	-0.346463	0.0567222	23.5789	23.3048						1.3876E-18	4	4	7	7	11.81	6	28.856	5	16.6	16.6	0.451043	0.426672	0.746544	0.820541	0.426397	0.424062	0.846987	0.908763	Q99961;M0QYE0;M0R0I3;Q99961-3;Q99961-2;Q99962	Q99961;M0QYE0;M0R0I3;Q99961-3	Q99961	Q99961	Q99961	Endophilin-A2	4;3;3;2;1;1	Endophilin-A2 (EEN fusion partner of MLL) (Endophilin-2) (Extra eleven-nineteen leukemia fusion gene protein) (EEN) (SH3 domain protein 2B) (SH3 domain-containing GRB2-like protein 1)	SH3GL1	SH3GL1 CNSA1 SH3D2B
-0.341501	-0.053329	-0.182933	0.237441	22.6845	22.4489						1.9076E-34	3	3	5	5	9.0493	5	31.25	5	11.2	11	0.913236	0.793361	0.464527	0.49224	0.808843	0.730249	0.550068	0.548402	Q9Y371;Q9Y371-2;A0A087WW40;Q9Y371-3	Q9Y371;Q9Y371-2;A0A087WW40;Q9Y371-3	Q9Y371	Q9Y371	Q9Y371;Q9Y371-2;A0A087WW40	Endophilin-B1	4;4;4;2	Endophilin-B1 (Bax-interacting factor 1) (Bif-1) (SH3 domain-containing GRB2-like protein B1)	SH3GLB1	SH3GLB1 KIAA0491 CGI-61
0.225028	0.535754	-0.667722	-0.196128	21.4115	20.9541						6.578E-10	3	3	7	4	18.375	6	3.249	4	5.1	5.1	0.163516	0.158124	0.632937	0.684299	0.218985	0.214622	0.673267	0.758081	Q9NZ08;Q9NZ08-2;H0Y9X5	Q9NZ08;Q9NZ08-2	Q9NZ08	Q9NZ08	Q9NZ08;Q9NZ08-2	Endoplasmic reticulum aminopeptidase 1	3;3;1	Endoplasmic reticulum aminopeptidase 1 (EC 3.4.11.-) (ARTS-1) (Adipocyte-derived leucine aminopeptidase) (A-LAP) (Aminopeptidase PILS) (Puromycin-insensitive leucyl-specific aminopeptidase) (PILS-AP) (Type 1 tumor necrosis factor receptor shedding aminopeptidase regulator)	ERAP1	ERAP1 APPILS ARTS1 KIAA0525 UNQ584/PRO1154
-0.307198	-0.0066662	-0.754942	-0.360175	21.2383	22.1377						1.1279E-18	3	6	4	7	3.9396	4	18.189	4	19.1	9.6	0.985977	0.933957	0.487181	0.41562	0.992287	0.980861	0.528818	0.49166	Q96DZ1-2;Q96DZ1-3;Q96DZ1	Q96DZ1-2;Q96DZ1-3;Q96DZ1	Q96DZ1	Q96DZ1	Q96DZ1-2;Q96DZ1-3;Q96DZ1	Endoplasmic reticulum lectin 1	6;6;6	Endoplasmic reticulum lectin 1 (ER lectin) (Erlectin) (XTP3-transactivated gene B protein)	ERLEC1	ERLEC1 C2orf30 XTP3TPB UNQ1878/PRO4321
0.0703893	0.361431	-0.475114	0.017922	22.4402	22.4559						3.8193E-12	4	3	4	4	20.86	4	25.683	4	7.7	9.2	0.320412	0.347728	0.998362	0.898063	0.409895	0.445104	0.907548	0.991741	Q9UKM7;H0YG20;H0YGV7;H0YI64	Q9UKM7;H0YG20;H0YGV7	Q9UKM7	Q9UKM7	Q9UKM7	Endoplasmic reticulum mannosyl-oligosaccharide 1,2-alpha-mannosidase	4;3;2;1	Endoplasmic reticulum mannosyl-oligosaccharide 1,2-alpha-mannosidase (EC 3.2.1.113) (ER alpha-1,2-mannosidase) (ER mannosidase 1) (ERMan1) (Man9GlcNAc2-specific-processing alpha-mannosidase) (Mannosidase alpha class 1B member 1)	MAN1B1	MAN1B1 UNQ747/PRO1477
0.109962	0.370722	-0.34485	0.0479571	26.0973	26.2388						5.542E-76	9	8	18	11	10.903	15	7.9367	10	37.9	40.6	0.27312	0.334954	0.743496	0.837929	0.131307	0.245372	0.650222	0.795994	P30040;F8VY02;P30040-2;F8W1G0	P30040;F8VY02	P30040	P30040	P30040	Endoplasmic reticulum resident protein 29	9;7;1;1	Endoplasmic reticulum resident protein 29 (ERp29) (Endoplasmic reticulum resident protein 28) (ERp28) (Endoplasmic reticulum resident protein 31) (ERp31)	ERP29	ERP29 C12orf8 ERP28
-0.502996	-0.165127	-1.00072	-0.528219	25.877	25.7545						5.8635E-102	9	7	19	14	13.347	14	7.0448	14	22.7	26.8	0.454017	0.489565	0.191262	0.218169	0.464302	0.405445	0.168214	0.192338	Q9BS26	Q9BS26	Q9BS26	Q9BS26	Q9BS26	Endoplasmic reticulum resident protein 44	9	Endoplasmic reticulum resident protein 44 (ER protein 44) (ERp44) (Thioredoxin domain-containing protein 4)	ERP44	ERP44 KIAA0573 TXNDC4 UNQ532/PRO1075
-0.781355	-0.467194	-1.20793	-0.800651	25.2831	25.7225						8.6049E-33	7	6	14	14	7.7346	11	10.773	13	37.4	51	0.0641002	0.0642761	0.0683255	0.0563853	0.0503019	0.0426547	0.0533021	0.0428909	Q969X5-2;Q969X5;H0YBZ3;F2Z3Q5;F2Z2U2;Q969X5-3;F2Z3A2	Q969X5-2;Q969X5	Q969X5	Q969X5	Q969X5-2;Q969X5	Endoplasmic reticulum-Golgi intermediate compartment protein 1	7;7;3;1;1;1;1	Endoplasmic reticulum-Golgi intermediate compartment protein 1 (ER-Golgi intermediate compartment 32 kDa protein) (ERGIC-32)	ERGIC1	ERGIC1 ERGIC32 KIAA1181 HT034
-0.753336	-0.369129	-1.31775	-0.902929	20.0096	22.9729						1.7074E-11	1	3	1	3	NaN	1	64.928	3	24.3	6.1	0.0817742	0.140506	0.0360519	0.0306127	0.151149	0.238395	0.0406493	0.0332724	Q9Y282-2;H0Y621;Q9Y282;Q9Y282-3;H0Y5K5;A6PVJ2;A0A0C4DH46	Q9Y282-2;H0Y621;Q9Y282;Q9Y282-3;H0Y5K5	Q9Y282	Q9Y282	Q9Y282-2;H0Y621;Q9Y282;Q9Y282-3;H0Y5K5	Endoplasmic reticulum-Golgi intermediate compartment protein 3	3;3;3;3;3;1;1	Endoplasmic reticulum-Golgi intermediate compartment protein 3 (Serologically defined breast cancer antigen NY-BR-84)	ERGIC3	ERGIC3 C20orf47 ERV46 SDBCAG84 CGI-54 PRO0989
-0.582339	-0.196773	-1.01727	-0.484489	30.7132	31.1732						0	48	46	165	170	16.061	139	25.877	143	60	61.3	0.287754	0.416533	0.177636	0.261522	0.274418	0.325323	0.180983	0.226353	P14625;Q96GW1;H0YIV0;F8W026;Q58FF3	P14625	P14625	P14625	P14625	Endoplasmin	48;18;6;3;2	Endoplasmin (94 kDa glucose-regulated protein) (GRP-94) (Heat shock protein 90 kDa beta member 1) (Tumor rejection antigen 1) (gp96 homolog)	HSP90B1	HSP90B1 GRP94 TRA1
0.0863761	0.512075	-0.122507	0.369159	23.9388	24.8488						1.8093E-34	6	8	11	11	20.113	8	14.617	10	16.4	11.2	0.300698	0.177903	0.37764	0.306803	0.231869	0.134927	0.326059	0.223332	Q9HCU0	Q9HCU0	Q9HCU0	Q9HCU0	Q9HCU0	Endosialin	8	Endosialin (Tumor endothelial marker 1) (CD antigen CD248)	CD248	CD248 CD164L1 TEM1
-1.153	-0.892473	-1.31743	-0.92481	21.2166	20.01	0					6.8406E-12	2	1	2	1	31.977	2	NaN	1	5.5	12.6	0.000888075	0.000496991	0.0361234	0.026663	0.00626267	0.00335628	0.0485966	0.0461018	Q9UNN8	Q9UNN8	Q9UNN8	Q9UNN8	Q9UNN8	Endothelial protein C receptor	2	Endothelial protein C receptor (Activated protein C receptor) (APC receptor) (Endothelial cell protein C receptor) (CD antigen CD201)	PROCR	PROCR EPCR
-0.186902	0.137635	-0.661228	-0.155887	24.6549	25.3961						7.6806E-77	11	12	17	24	10.064	16	13.672	22	27.8	26.6	0.74251	0.739488	0.644494	0.759103	0.719412	0.721893	0.638746	0.750334	B4DKB2;P42892-3;P42892-4;P42892;P42892-2;E9PJG1;E9PN99;E9PHZ1	B4DKB2;P42892-3;P42892-4;P42892;P42892-2	P42892	P42892	B4DKB2;P42892-3;P42892-4;P42892	Endothelin-converting enzyme 1	12;12;12;12;11;1;1;1	Endothelin-converting enzyme 1 (ECE-1) (EC 3.4.24.71)	ECE1	ECE1
-0.150305	0.129349	-0.411733	0.000432815	24.3228	23.6547						1.5503E-103	12	8	13	8	19.719	9	17.508	7	17.5	25.5	0.672198	0.756503	0.872669	0.933374	0.637467	0.740852	0.974921	0.974745	Q5JVZ5;Q96JJ3;Q96JJ3-3;Q5JW01;H0YCM7;Q5JVZ4;Q5JVZ8	Q5JVZ5;Q96JJ3;Q96JJ3-3;Q5JW01;H0YCM7	Q96JJ3	Q96JJ3	Q5JVZ5;Q96JJ3	Engulfment and cell motility protein 2	12;12;10;6;6;4;3	Engulfment and cell motility protein 2 (Protein ced-12 homolog A) (hCed-12A)	ELMO2	ELMO2 CED12A KIAA1834
-0.0223757	0.233765	0.438719	0.761455	22.2072	22.8303						1.5835E-20	3	4	5	6	27.09	4	23.828	4	24.9	21.1	0.450957	0.553155	0.0224174	0.0433537	0.507766	0.57315	0.0326718	0.044635	Q9UHY7;A0A0C4DGY8;D6RA00;A0A087WTH0;Q9UHY7-2	Q9UHY7;A0A0C4DGY8;D6RA00;A0A087WTH0;Q9UHY7-2	Q9UHY7	Q9UHY7	Q9UHY7	Enolase-phosphatase E1	5;4;4;4;3	Enolase-phosphatase E1 (EC 3.1.3.77) (2,3-diketo-5-methylthio-1-phosphopentane phosphatase) (MASA homolog)	ENOPH1	ENOPH1 MASA MSTP145
0.0654344	0.314406	-0.156161	0.239642	23.5816	24.0365						1.7405E-32	5	5	6	5	9.7495	6	13.752	5	23.9	23.9	0.326689	0.417038	0.424729	0.488716	0.416737	0.517272	0.372872	0.407597	P42126-2;P42126;Q96DC0;H3BS70	P42126-2;P42126;Q96DC0;H3BS70	P42126	P42126	P42126-2;P42126	Enoyl-CoA delta isomerase 1, mitochondrial	5;5;4;3	Enoyl-CoA delta isomerase 1, mitochondrial (EC 5.3.3.8) (3,2-trans-enoyl-CoA isomerase) (Delta(3),Delta(2)-enoyl-CoA isomerase) (D3,D2-enoyl-CoA isomerase) (Dodecenoyl-CoA isomerase)	ECI1	ECI1 DCI
-0.304291	-0.00826141	-0.578047	-0.16075	24.4759	23.9946						2.39E-56	8	6	8	6	24.083	7	14.116	5	29	30.6	0.979984	0.92909	0.799277	0.749928	1	0.904451	0.805021	0.740592	O75521-2;A0A0C4DGA2;O75521;F1LLU7;F8WAW4;C9JB63;F8W6J1	O75521-2;A0A0C4DGA2;O75521;F1LLU7;F8WAW4;C9JB63	O75521	O75521	O75521-2;A0A0C4DGA2;O75521	Enoyl-CoA delta isomerase 2, mitochondrial	9;9;9;6;5;5;3	Enoyl-CoA delta isomerase 2, mitochondrial (EC 5.3.3.8) (DRS-1) (Delta(3),delta(2)-enoyl-CoA isomerase) (D3,D2-enoyl-CoA isomerase) (Diazepam-binding inhibitor-related protein 1) (DBI-related protein 1) (Dodecenoyl-CoA isomerase) (Hepatocellular carcinoma-associated antigen 88) (Peroxisomal 3,2-trans-enoyl-CoA isomerase) (pECI) (Renal carcinoma antigen NY-REN-1)	ECI2	ECI2 DRS1 HCA88 PECI
-0.118069	0.196985	-0.162783	0.197488	25.5855	25.7852						7.0973E-220	9	8	14	11	15.292	12	7.7998	11	40.3	45.9	0.612534	0.621755	0.434384	0.558497	0.568749	0.591635	0.382551	0.483097	P30084	P30084	P30084	P30084	P30084	Enoyl-CoA hydratase, mitochondrial	9	Enoyl-CoA hydratase, mitochondrial (EC 4.2.1.17) (Enoyl-CoA hydratase 1) (Short-chain enoyl-CoA hydratase) (SCEH)	ECHS1	ECHS1
-0.454704	-0.135142	-0.827512	-0.267357	24.0776	24.7263						1.6208E-48	9	9	12	16	25.036	10	22.763	13	11.8	12	0.577239	0.564664	0.381292	0.559547	0.537142	0.517452	0.360483	0.539718	P29317;Q9UF33-2;J3KR66;Q9UF33-3;P29317-2;P54762-5;Q96L35;P54764-2;A0A087WVA5;B1AKC9;E9PG71;P54762;P54764;P29323-2;P54760;P29323-3;Q15375-2;Q15375-4;Q15375;P54753;Q9UF33;P29323;A0A0B4J1T8	P29317	P29317	P29317	P29317	Ephrin type-A receptor 2	10;1;1;1;1;1;1;1;1;1;1;1;1;1;1;1;1;1;1;1;1;1;1	Ephrin type-A receptor 2 (EC 2.7.10.1) (Epithelial cell kinase) (Tyrosine-protein kinase receptor ECK)	EPHA2	EPHA2 ECK
-0.307805	0.0103502	-0.687033	-0.154345	24.4402	25.2965						5.1162E-132	11	11	11	14	38.73	9	14.693	10	14.6	13.6	0.987229	0.985987	0.599106	0.762021	0.988497	0.965939	0.590225	0.753432	P00533;E9PFD7;Q504U8;P00533-4;A0A0B4J1Y5;P00533-3;P00533-2;C9JYS6;J3KTI5;P04626-3;P04626-2;H3BLT0;P04626-6;B4DTR1;J3QLU9;P04626-5;P04626-4;A0A0A0MSE1;P04626;Q15303-4;Q15303-3;Q15303-2;Q15303	P00533;E9PFD7;Q504U8;P00533-4;A0A0B4J1Y5;P00533-3	P00533	P00533	P00533	Epidermal growth factor receptor	13;12;10;8;8;8;5;3;1;1;1;1;1;1;1;1;1;1;1;1;1;1;1	Epidermal growth factor receptor (EC 2.7.10.1) (Proto-oncogene c-ErbB-1) (Receptor tyrosine-protein kinase erbB-1)	EGFR	EGFR ERBB ERBB1 HER1
-0.318326	-0.00274375	-0.266316	0.189034	21.9998	22.4695						4.4351E-26	3	4	3	4	12.556	3	15.545	4	6.7	6.5	0.986318	0.945933	0.600788	0.573053	0.982095	0.973842	0.69557	0.638288	P42566;P42566-2;B1AUU8	P42566;P42566-2;B1AUU8	P42566	P42566	P42566	Epidermal growth factor receptor substrate 15	5;4;4	Epidermal growth factor receptor substrate 15 (Protein Eps15) (Protein AF-1p)	EPS15	EPS15 AF1P
-0.449099	-0.115191	-0.10743	0.33411	22.006	20.357						1.5806E-05	3	1	3	1	31.582	3	NaN	1	4.5	13.2	0.592498	0.617526	0.357631	0.350944	0.654706	0.742988	0.416362	0.385629	M0R2S2;Q9UBC2-4;Q9UBC2-3;M0R165;Q9UBC2;Q9UBC2-2	M0R2S2;Q9UBC2-4;Q9UBC2-3;M0R165;Q9UBC2;Q9UBC2-2	Q9UBC2	Q9UBC2	M0R2S2;Q9UBC2-4;Q9UBC2-3;M0R165;Q9UBC2;Q9UBC2-2	Epidermal growth factor receptor substrate 15-like 1	3;3;3;3;3;3	Epidermal growth factor receptor substrate 15-like 1 (Eps15-related protein) (Eps15R)	EPS15L1	EPS15L1 EPS15R
-0.0808965	0.215616	-0.000375143	0.373509	22.848	23.1556						2.3044E-44	2	2	3	3	11.879	3	7.7269	3	32	32	0.546809	0.58654	0.235178	0.301593	0.646802	0.686383	0.293973	0.334173	G3V2V8;P61916-2;J3KMY5;P61916;H0YIZ1;G3V3E8;E7EMS2;G3V3D1	G3V2V8;P61916-2;J3KMY5;P61916;H0YIZ1;G3V3E8;E7EMS2;G3V3D1	P61916	P61916	G3V2V8;P61916-2;J3KMY5;P61916;H0YIZ1;G3V3E8;E7EMS2;G3V3D1	Epididymal secretory protein E1	2;2;2;2;2;2;2;2	Epididymal secretory protein E1 (Human epididymis-specific protein 1) (He1) (Niemann-Pick disease type C2 protein)	NPC2	NPC2 HE1
-0.446207	-0.116942	-0.974858	-0.498444	27.1503	27.3196						3.2618E-141	18	17	35	36	13.29	32	15.04	27	54.1	56	0.600444	0.6128	0.214071	0.247085	0.63601	0.547813	0.219957	0.212064	P07099;B1AQP9;B1AQP8	P07099	P07099	P07099	P07099	Epoxide hydrolase 1	18;5;4	Epoxide hydrolase 1 (EC 3.3.2.9) (Epoxide hydratase) (Microsomal epoxide hydrolase)	EPHX1	EPHX1 EPHX EPOX
-0.376807	-0.10084	-0.665089	-0.16054	22.3542	22.7226						4.7932E-21	5	5	6	6	26.376	5	25.637	6	14	14	0.803493	0.656838	0.637612	0.750322	0.71736	0.616848	0.581311	0.68522	Q9Y6I3-3;Q9Y6I3;Q9Y6I3-1;D6R907;D6RBI9;D6RBR6;D6RFG3;D6REL6;Q9H201-2;I6L9I8;Q9H201	Q9Y6I3-3;Q9Y6I3;Q9Y6I3-1	Q9Y6I3	Q9Y6I3	Q9Y6I3-3;Q9Y6I3;Q9Y6I3-1	Epsin-1	5;5;5;1;1;1;1;1;1;1;1	Epsin-1 (EH domain-binding mitotic phosphoprotein) (EPS-15-interacting protein 1)	EPN1	EPN1
-0.154105	0.178109	-0.0683169	0.267116	21.7723	20.5301						3.3434E-14	1	1	3	3	4.082	3	23.088	3	12.7	12.7	0.679379	0.658335	0.308904	0.445899	0.718494	0.660989	0.370455	0.47077	P24390-2;P24390	P24390-2;P24390	P24390	P24390	P24390-2;P24390	ER lumen protein-retaining receptor 1	1;1	ER lumen protein-retaining receptor 1 (KDEL endoplasmic reticulum protein retention receptor 1) (KDEL receptor 1) (Putative MAPK-activating protein PM23)	KDELR1	KDELR1 ERD2.1
-0.407	0.0110662	-0.993379	-0.485721	22.458	21.9533						1.8202E-27	6	7	9	11	26.369	7	26.213	10	10.2	9.5	0.712545	0.988179	0.197548	0.260225	0.642169	0.893408	0.230601	0.327958	Q8N766-4;Q8N766-3;Q8N766-2;Q8N766	Q8N766-4;Q8N766-3;Q8N766-2;Q8N766	Q8N766	Q8N766	Q8N766-4;Q8N766-3;Q8N766-2;Q8N766	ER membrane protein complex subunit 1	8;8;8;8	ER membrane protein complex subunit 1	EMC1	EMC1 KIAA0090 PSEC0263
-0.0911717	0.134747	-0.8775	-0.503466	21.2486	20.3656						1.4309E-15	2	1	2	1	0.81793	2	NaN	1	6.7	16.5	0.564623	0.745405	0.317311	0.242028	0.613785	0.732907	0.356383	0.308059	Q5UCC4-2;Q5UCC4;M0R2A0	Q5UCC4-2;Q5UCC4;M0R2A0	Q5UCC4	Q5UCC4	Q5UCC4-2;Q5UCC4;M0R2A0	ER membrane protein complex subunit 10	2;2;2	ER membrane protein complex subunit 10 (Hematopoietic signal peptide-containing membrane domain-containing protein 1)	EMC10	EMC10 C19orf63 HSM1 INM02 UNQ764/PRO1556
-0.31847	-0.0857876	-0.757282	-0.373327	21.8614	23.8419						4.686E-61	4	6	5	10	11.763	3	27.739	7	27.3	16.2	0.985863	0.699114	0.483537	0.397157	0.981722	0.818597	0.44562	0.368478	Q15006;H0YAS9;E5RGJ2	Q15006	Q15006	Q15006	Q15006	ER membrane protein complex subunit 2	6;2;1	ER membrane protein complex subunit 2 (Tetratricopeptide repeat protein 35) (TPR repeat protein 35)	EMC2	EMC2 KIAA0103 TTC35
-0.425308	-0.201643	-0.747148	-0.35679	22.2666	22.5419						3.5472E-57	4	3	5	3	25.627	3	23.933	3	17.8	23.3	0.659237	0.405895	0.499428	0.420452	0.598243	0.406366	0.459593	0.389272	Q9P0I2-2;Q9P0I2;S4R3U9;C9JLM9	Q9P0I2-2;Q9P0I2;S4R3U9;C9JLM9	Q9P0I2	Q9P0I2	Q9P0I2-2;Q9P0I2	ER membrane protein complex subunit 3	4;4;2;2	ER membrane protein complex subunit 3 (Transmembrane protein 111)	EMC3	EMC3 TMEM111
-0.187034	0.091666	-0.817638	-0.416693	22.3285	22.4384						1.4727E-06	3	3	3	3	38.632	3	20.721	3	36.9	36.9	0.742767	0.835261	0.394809	0.339873	0.840286	0.92202	0.367562	0.317311	H0YDX2;Q9NPA0;H0YDT8	H0YDX2;Q9NPA0;H0YDT8	Q9NPA0	Q9NPA0	H0YDX2;Q9NPA0	ER membrane protein complex subunit 7	3;3;2	ER membrane protein complex subunit 7	EMC7	EMC7 C11orf3 C15orf24 HT022 UNQ905/PRO1926
-0.19309	0.0432046	-0.625133	-0.250509	21.5392	20.3904						7.1867E-08	3	1	3	1	24.18	3	NaN	1	9	36	0.754633	0.938917	0.710236	0.588048	0.786285	0.891917	0.748941	0.66439	M0R1B0;O43402	M0R1B0;O43402	O43402	O43402	M0R1B0;O43402	ER membrane protein complex subunit 8	3;3	ER membrane protein complex subunit 8 (Neighbor of COX4) (Protein FAM158B)	EMC8	EMC8 C16orf2 C16orf4 COX4AL COX4NB FAM158B NOC4
-0.443674	-0.150145	-0.623798	-0.21734	22.6662	22.851						8.0513E-43	5	3	3	3	1.3801	2	19.034	3	11	22.8	0.607444	0.526405	0.712712	0.646029	0.555601	0.508148	0.647777	0.591123	O75477;B0QZ43	O75477;B0QZ43	O75477	O75477	O75477	Erlin-1	5;4	Erlin-1 (Endoplasmic reticulum lipid raft-associated protein 1) (Protein KE04) (Stomatin-prohibitin-flotillin-HflC/K domain-containing protein 1) (SPFH domain-containing protein 1)	ERLIN1	ERLIN1 C10orf69 KE04 KEO4 SPFH1
-0.340112	-0.0141936	-0.65179	-0.249565	26.1192	26.0965						2.8629E-104	12	10	20	26	13.49	19	19.335	24	44.4	51.8	0.917601	0.911017	0.661442	0.589664	0.994356	0.913455	0.70361	0.569799	E5RHW4;O94905;O94905-2;O94905-3;E5RJ09	E5RHW4;O94905	O94905	O94905	E5RHW4;O94905	Erlin-2	12;12;5;5;4	Erlin-2 (Endoplasmic reticulum lipid raft-associated protein 2) (Stomatin-prohibitin-flotillin-HflC/K domain-containing protein 2) (SPFH domain-containing protein 2)	ERLIN2	ERLIN2 C8orf2 SPFH2 UNQ2441/PRO5003/PRO9924
0.00705191	0.299362	-0.344117	0.110764	25.397	25.626						3.1824E-138	12	11	21	21	10.623	17	27.807	18	37.6	37.6	0.406601	0.440825	0.742113	0.715576	0.34069	0.396498	0.701711	0.6596	Q96HE7;G3V3E6;G3V5B3;G3V2H0;G3V503	Q96HE7	Q96HE7	Q96HE7	Q96HE7	ERO1-like protein alpha	13;5;3;2;1	ERO1-like protein alpha (ERO1-L) (ERO1-L-alpha) (EC 1.8.4.-) (Endoplasmic oxidoreductin-1-like protein) (Oxidoreductin-1-L-alpha)	ERO1L	ERO1L UNQ434/PRO865
0.801904	1.17683	0.46289	0.915177	27.1978	27.2177	0		0			4.297E-158	8	8	38	33	18.242	35	38.167	32	46.9	46.9	0.00392003	0.00164004	0.0191008	0.0158878	0.000134554	0.000179099	0.00655253	0.0056546	P27105;F8VSL7;P27105-2	P27105;F8VSL7	P27105	P27105	P27105	Erythrocyte band 7 integral membrane protein	8;4;3	Erythrocyte band 7 integral membrane protein (Protein 7.2b) (Stomatin)	STOM	STOM BND7 EPB72
0.477884	0.799916	0.0571383	0.446786	23.2163	23.2463						2.1312E-07	2	2	2	2	23.518	2	23.672	2	44.3	44.3	0.0406621	0.0333976	0.183289	0.222654	0.0703633	0.0649399	0.233349	0.244983	A0A096LNJ1;A0A096LP73;F2Z2Q0;H7BYH1;P30042-2;A0A0B4J2H4;A0A096LPI6;H7C1F6;P30042;A0A0B4J2D5;A0A096LP12;A0A096LNH5;H7C2G3	A0A096LNJ1;A0A096LP73;F2Z2Q0;H7BYH1;P30042-2;A0A0B4J2H4;A0A096LPI6;H7C1F6;P30042;A0A0B4J2D5;A0A096LP12;A0A096LNH5;H7C2G3	P30042	P30042	A0A096LNJ1;A0A096LP73;F2Z2Q0;H7BYH1;P30042-2;A0A0B4J2H4;A0A096LPI6;H7C1F6;P30042;A0A0B4J2D5	ES1 protein homolog, mitochondrial	2;2;2;2;2;2;2;2;2;2;1;1;1	ES1 protein homolog, mitochondrial (Protein GT335) (Protein KNP-I)	C21orf33	C21orf33 HES1 KNPI
0.359071	0.592445	0.356256	0.715718	22.5895	23.5122						6.6258E-77	5	5	6	6	8.3706	4	9.0876	4	27.4	27.4	0.0818879	0.117574	0.0377672	0.0569244	0.127952	0.182307	0.053357	0.0594042	Q9NTX5-3;Q9NTX5-6;Q9NTX5-2;Q9NTX5;Q9NTX5-4;H0Y525;J3KP84;E9PPG7;E9PRU6;F2Z2D6;Q9NTX5-5;E9PJS8;E9PLY6;H0Y5L2	Q9NTX5-3;Q9NTX5-6;Q9NTX5-2;Q9NTX5	Q9NTX5	Q9NTX5	Q9NTX5-3;Q9NTX5-6;Q9NTX5-2;Q9NTX5	Ethylmalonyl-CoA decarboxylase	5;5;5;5;1;1;1;1;1;1;1;1;1;1	Ethylmalonyl-CoA decarboxylase (EC 4.1.1.94) (Enoyl-CoA hydratase domain-containing protein 1) (Methylmalonyl-CoA decarboxylase) (MMCD) (EC 4.1.1.41)	ECHDC1	ECHDC1
-0.42463	-0.0948494	-0.457673	0.00446549	28.535	28.2617						2.8858E-233	21	18	82	72	17.125	75	26.167	69	56.7	58.6	0.661183	0.673541	0.963636	0.925218	0.707611	0.620477	0.890998	0.89441	P60842;J3KT12;P60842-2;J3QS69;J3KTB5;J3QL43;J3KSZ0;J3QR64;J3KTN0;J3QLN6;J3QKZ9;J3KS25;J3KS93;J3QL52;J3KT04;J3QQP0	P60842;J3KT12;P60842-2;J3QS69;J3KTB5;J3QL43;J3KSZ0	P60842	P60842	P60842	Eukaryotic initiation factor 4A-I	22;17;17;16;15;13;12;10;9;8;7;7;3;2;2;1	Eukaryotic initiation factor 4A-I (eIF-4A-I) (eIF4A-I) (EC 3.6.4.13) (ATP-dependent RNA helicase eIF4A-1)	EIF4A1	EIF4A1 DDX2A EIF4A
-0.522737	-0.163526	-0.621289	-0.121063	25.6071	25.5158						1.7472E-209	18	17	16	18	12.386	13	27.684	16	59	61.9	0.40827	0.493433	0.717377	0.825743	0.370103	0.444138	0.716924	0.821182	Q14240;Q14240-2;E7EQG2;E7EMV8;J3KSN7;E9PBH4;F8WE11;C9JUF0	Q14240;Q14240-2;E7EQG2	Q14240	Q14240	Q14240;Q14240-2	Eukaryotic initiation factor 4A-II	19;19;18;3;3;2;2;1	Eukaryotic initiation factor 4A-II (eIF-4A-II) (eIF4A-II) (EC 3.6.4.13) (ATP-dependent RNA helicase eIF4A-2) [Cleaved into: Eukaryotic initiation factor 4A-II, N-terminally processed]	EIF4A2	EIF4A2 DDX2B EIF4F
-0.422327	-0.0809422	-0.259116	0.223175	23.827	23.553						2.4264E-52	8	7	10	8	9.8725	7	16.623	8	17	20.9	0.667807	0.712932	0.588341	0.515404	0.605301	0.663427	0.682446	0.574235	P38919;I3L3H2	P38919	P38919	P38919	P38919	Eukaryotic initiation factor 4A-III	8;2	Eukaryotic initiation factor 4A-III (eIF-4A-III) (eIF4A-III) (EC 3.6.4.13) (ATP-dependent RNA helicase DDX48) (ATP-dependent RNA helicase eIF4A-3) (DEAD box protein 48) (Eukaryotic initiation factor 4A-like NUK-34) (Eukaryotic translation initiation factor 4A isoform 3) (Nuclear matrix protein 265) (NMP 265) (hNMP 265) [Cleaved into: Eukaryotic initiation factor 4A-III, N-terminally processed]	EIF4A3	EIF4A3 DDX48 KIAA0111
-0.424746	-0.0840279	-0.328707	0.137635	24.4252	24.4461						2.4783E-42	8	6	13	12	17.61	12	13.27	11	17.6	24.3	0.660849	0.704121	0.713228	0.66519	0.621148	0.663651	0.671077	0.602163	P62495-2;B7Z7P8;P62495;I3L492;D6RJE8;D6RCB3	P62495-2;B7Z7P8;P62495	P62495	P62495	P62495-2;B7Z7P8;P62495	Eukaryotic peptide chain release factor subunit 1	8;8;8;3;2;1	Eukaryotic peptide chain release factor subunit 1 (Eukaryotic release factor 1) (eRF1) (Protein Cl1) (TB3-1)	ETF1	ETF1 ERF1 RF1 SUP45L1
-0.772062	-0.528427	-0.569329	-0.17524	20.3392	21.9337						0.0018694	1	2	1	2	NaN	1	33.186	2	18.1	6.9	0.0695753	0.0370459	0.816093	0.722796	0.134573	0.0867273	0.851765	0.795127	P47813;X6RAC9;A6NJH9;O14602	P47813;X6RAC9;A6NJH9;O14602	P47813	P47813	P47813	Eukaryotic translation initiation factor 1A, X-chromosomal	2;1;1;1	Eukaryotic translation initiation factor 1A, X-chromosomal (eIF-1A X isoform) (Eukaryotic translation initiation factor 4C) (eIF-4C)	EIF1AX	EIF1AX EIF1A EIF4C
-0.421264	-0.110667	-0.625422	-0.202273	26.0739	26.0919						8.3856E-244	14	13	25	27	13.557	23	15.024	22	54.6	54.6	0.670875	0.629809	0.709699	0.673123	0.719036	0.568021	0.755505	0.660504	P05198;H0YJS4;G3V4T5	P05198;H0YJS4;G3V4T5	P05198	P05198	P05198	Eukaryotic translation initiation factor 2 subunit 1	15;10;10	Eukaryotic translation initiation factor 2 subunit 1 (Eukaryotic translation initiation factor 2 subunit alpha) (eIF-2-alpha) (eIF-2A) (eIF-2alpha)	EIF2S1	EIF2S1 EIF2A
-0.464246	-0.144504	-0.758599	-0.295907	24.4672	24.7875						5.7381E-108	5	6	7	9	13.735	6	14.226	6	27	24	0.551694	0.540632	0.481491	0.51284	0.511637	0.492599	0.465374	0.490946	P20042	P20042	P20042	P20042	P20042	Eukaryotic translation initiation factor 2 subunit 2	6	Eukaryotic translation initiation factor 2 subunit 2 (Eukaryotic translation initiation factor 2 subunit beta) (eIF-2-beta)	EIF2S2	EIF2S2 EIF2B
-0.512287	-0.112475	-0.850324	-0.379845	25.6858	25.4782						1.6013E-90	10	7	23	18	17.217	18	18.294	15	24.6	32.2	0.432134	0.624888	0.351168	0.388193	0.393435	0.580205	0.329317	0.362309	P41091;Q2VIR3;Q2VIR3-2;F8W810;H7BZU1	P41091;Q2VIR3;Q2VIR3-2;F8W810	P41091	P41091	P41091	Eukaryotic translation initiation factor 2 subunit 3	10;7;6;6;4	Eukaryotic translation initiation factor 2 subunit 3 (Eukaryotic translation initiation factor 2 subunit gamma X) (eIF-2-gamma X) (eIF-2gX)	EIF2S3	EIF2S3 EIF2G
-0.590332	-0.228993	-0.935227	-0.540526	21.0997	21.1192						3.9524E-07	2	2	2	2	35.619	2	25.935	2	5.7	5.7	0.273637	0.34922	0.252724	0.206956	0.364936	0.478124	0.289126	0.269127	Q9BY44-3;F8WAE5;Q9BY44;H7C5Q3;C9IZE1;H7C5R5;Q9BY44-2;Q9BY44-4	Q9BY44-3;F8WAE5;Q9BY44;H7C5Q3;C9IZE1;H7C5R5;Q9BY44-2;Q9BY44-4	Q9BY44	Q9BY44	Q9BY44-3;F8WAE5;Q9BY44	Eukaryotic translation initiation factor 2A	2;2;2;1;1;1;1;1	Eukaryotic translation initiation factor 2A (eIF-2A) (65 kDa eukaryotic translation initiation factor 2A) [Cleaved into: Eukaryotic translation initiation factor 2A, N-terminally processed]	EIF2A	EIF2A CDA02 MSTP004 MSTP089
-0.329794	0.0513026	-0.539247	-0.00731859	26.8984	27.6359						1.6649E-262	27	30	36	40	17.853	35	20.894	35	27.3	23.9	0.9501	0.921475	0.874725	0.94907	0.966894	0.890788	0.931725	0.921426	Q14152;Q14152-2	Q14152;Q14152-2	Q14152	Q14152	Q14152	Eukaryotic translation initiation factor 3 subunit A	32;29	Eukaryotic translation initiation factor 3 subunit A (eIF3a) (Eukaryotic translation initiation factor 3 subunit 10) (eIF-3-theta) (eIF3 p167) (eIF3 p180) (eIF3 p185)	EIF3A	EIF3A EIF3S10 KIAA0139
-0.240486	0.113434	-0.665935	-0.132736	25.58	26.4203						2.2376E-118	16	17	20	34	13.719	19	20.72	28	28.7	26.9	0.849293	0.789509	0.636108	0.803239	0.845188	0.777704	0.676312	0.803093	P55884;P55884-2;C9JZG1;C9JQN7	P55884;P55884-2	P55884	P55884	P55884;P55884-2	Eukaryotic translation initiation factor 3 subunit B	18;18;6;5	Eukaryotic translation initiation factor 3 subunit B (eIF3b) (Eukaryotic translation initiation factor 3 subunit 9) (Prt1 homolog) (hPrt1) (eIF-3-eta) (eIF3 p110) (eIF3 p116)	EIF3B	EIF3B EIF3S9
-0.337977	0.0153548	-0.556117	-0.0293819	25.7248	26.0192						5.3401E-250	15	15	29	33	22.1	25	17.054	26	20.4	20.4	0.924316	0.999074	0.841737	0.993835	0.890073	0.982523	0.896675	0.972228	Q99613-2;Q99613;B5ME19;H3BPE4;H3BTY8;H3BPE3	Q99613-2;Q99613;B5ME19	Q99613	Q99613	Q99613-2;Q99613	Eukaryotic translation initiation factor 3 subunit C	15;15;13;2;1;1	Eukaryotic translation initiation factor 3 subunit C (eIF3c) (Eukaryotic translation initiation factor 3 subunit 8) (eIF3 p110)	EIF3C	EIF3C EIF3S8
-0.353118	-0.0138002	-0.68759	-0.241663	25.8544	25.4506						3.8036E-102	14	11	25	19	18.98	18	20.666	16	36.2	47.8	0.876835	0.912214	0.598141	0.603275	0.960477	0.91495	0.589196	0.585595	O15371-3;O15371;O15371-2;B0QYA5;B0QYA6;B0QYA7;B0QYA4;B0QYA8	O15371-3;O15371;O15371-2;B0QYA5	O15371	O15371	O15371-3;O15371	Eukaryotic translation initiation factor 3 subunit D	14;14;13;8;4;4;3;3	Eukaryotic translation initiation factor 3 subunit D (eIF3d) (Eukaryotic translation initiation factor 3 subunit 7) (eIF-3-zeta) (eIF3 p66)	EIF3D	EIF3D EIF3S7
-0.287818	0.0284277	-0.688636	-0.204898	25.4262	25.2699						1.1388E-95	11	11	17	19	15.422	14	17.931	16	31.9	33.9	0.946047	0.970814	0.596334	0.668371	0.959793	0.981068	0.587267	0.65421	P60228;E5RGA2;H0YBR5;E5RHS5;E5RIT4;H0YAW4;H0YBP5;E5RII3	P60228;E5RGA2	P60228	P60228	P60228	Eukaryotic translation initiation factor 3 subunit E	12;9;5;5;3;3;1;1	Eukaryotic translation initiation factor 3 subunit E (eIF3e) (Eukaryotic translation initiation factor 3 subunit 6) (Viral integration site protein INT-6 homolog) (eIF-3 p48)	EIF3E	EIF3E EIF3S6 INT6
-0.36602	-0.0487107	-0.60463	-0.16579	24.6815	24.7297						2.1189E-51	7	6	14	12	27.17	11	19.18	11	20.7	26.1	0.836717	0.807057	0.748603	0.740453	0.800057	0.773253	0.75049	0.730538	O00303;H0YDT6;E9PQV8	O00303	O00303	O00303	O00303	Eukaryotic translation initiation factor 3 subunit F	7;3;1	Eukaryotic translation initiation factor 3 subunit F (eIF3f) (Deubiquitinating enzyme eIF3f) (EC 3.4.19.12) (Eukaryotic translation initiation factor 3 subunit 5) (eIF-3-epsilon) (eIF3 p47)	EIF3F	EIF3F EIF3S5
-0.282404	0.0754641	-0.537299	-0.0923863	24.0857	24.0548						3.4149E-172	6	4	9	8	12.481	8	12.262	6	17.8	21.2	0.934911	0.86969	0.878549	0.8816	0.946596	0.867518	0.890391	0.880667	O75821;K7EL20;K7ER90;K7EP16;K7ENA8	O75821;K7EL20;K7ER90;K7EP16;K7ENA8	O75821	O75821	O75821	Eukaryotic translation initiation factor 3 subunit G	6;5;4;3;3	Eukaryotic translation initiation factor 3 subunit G (eIF3g) (Eukaryotic translation initiation factor 3 RNA-binding subunit) (eIF-3 RNA-binding subunit) (Eukaryotic translation initiation factor 3 subunit 4) (eIF-3-delta) (eIF3 p42) (eIF3 p44)	EIF3G	EIF3G EIF3S4
-0.0636805	0.234992	0.375401	0.848077	22.6475	20.8563						6.2157E-18	5	2	7	3	24.855	5	NaN	1	10.3	22.3	0.517599	0.550933	0.0335731	0.0250439	0.617185	0.651571	0.066393	0.0465572	A0A087WZK9;O15372;B3KS98;E5RFW7;E5RFH0;E5RGU4	A0A087WZK9;O15372;B3KS98	O15372	O15372	A0A087WZK9;O15372;B3KS98	Eukaryotic translation initiation factor 3 subunit H	5;5;5;1;1;1	Eukaryotic translation initiation factor 3 subunit H (eIF3h) (Eukaryotic translation initiation factor 3 subunit 3) (eIF-3-gamma) (eIF3 p40 subunit)	EIF3H	EIF3H EIF3S3
-0.239396	0.0828389	-0.339363	0.0684644	25.0015	24.7686						2.8499E-81	8	8	10	11	10.765	6	32.574	9	41.5	42.8	0.847085	0.853984	0.733162	0.797387	0.842576	0.849901	0.692207	0.754107	Q13347;Q5TFK1	Q13347	Q13347	Q13347	Q13347	Eukaryotic translation initiation factor 3 subunit I	10;1	Eukaryotic translation initiation factor 3 subunit I (eIF3i) (Eukaryotic translation initiation factor 3 subunit 2) (TGF-beta receptor-interacting protein 1) (TRIP-1) (eIF-3-beta) (eIF3 p36)	EIF3I	EIF3I EIF3S2 TRIP1
-0.0976253	0.220082	-0.677126	-0.325142	22.1603	21.4725						8.8444E-05	2	1	2	2	25.711	2	3.1891	2	5.4	18.1	0.575953	0.578239	0.61636	0.467206	0.624211	0.594228	0.656963	0.544123	O75822-2;O75822-3;O75822	O75822-2;O75822-3;O75822	O75822	O75822	O75822-2;O75822-3;O75822	Eukaryotic translation initiation factor 3 subunit J	2;2;2	Eukaryotic translation initiation factor 3 subunit J (eIF3j) (Eukaryotic translation initiation factor 3 subunit 1) (eIF-3-alpha) (eIF3 p35)	EIF3J	EIF3J EIF3S1 PRO0391
-0.40924	-0.144696	-0.418986	0.0578315	23.3672	22.4799						3.4966E-38	5	2	5	2	10.386	4	15.306	2	13	39.6	0.705941	0.540146	0.886952	0.818347	0.636723	0.519648	0.98924	0.906401	K7ERF1;Q9UBQ5-2;Q9UBQ5;K7ES31;K7EMQ9;K7EQM4;A0A087WVB9;B4DQ48;K7EK53	K7ERF1;Q9UBQ5-2;Q9UBQ5;K7ES31;K7EMQ9;K7EQM4;A0A087WVB9	Q9UBQ5	Q9UBQ5	K7ERF1;Q9UBQ5-2;Q9UBQ5	Eukaryotic translation initiation factor 3 subunit K	5;5;5;4;4;3;3;1;1	Eukaryotic translation initiation factor 3 subunit K (eIF3k) (Eukaryotic translation initiation factor 3 subunit 12) (Muscle-specific gene M9 protein) (PLAC-24) (eIF-3 p25) (eIF-3 p28)	EIF3K	EIF3K EIF3S12 ARG134 HSPC029 MSTP001 PTD001
-0.299862	0.0216219	-0.726878	-0.256856	25.5437	25.5024						4.9803E-258	12	13	24	24	18.236	22	25.231	17	35.3	33.7	0.970853	0.985524	0.532029	0.577233	0.989186	0.997585	0.518837	0.55825	Q9Y262-2;Q9Y262;B0QY89;B0QY90;C9JHP4;C9K0Q7;H7C3A0;H0Y7E6	Q9Y262-2;Q9Y262;B0QY89;B0QY90	Q9Y262	Q9Y262	Q9Y262-2;Q9Y262;B0QY89	Eukaryotic translation initiation factor 3 subunit L	13;13;13;9;4;4;2;1	Eukaryotic translation initiation factor 3 subunit L (eIF3l) (Eukaryotic translation initiation factor 3 subunit 6-interacting protein) (Eukaryotic translation initiation factor 3 subunit E-interacting protein)	EIF3L	EIF3L EIF3EIP EIF3S6IP HSPC021 HSPC025 MSTP005
-0.391891	-0.103813	-0.474793	-0.136204	24.3692	23.9983						2.8475E-47	6	7	10	13	7.8301	8	8.3397	11	27.8	24.9	0.757638	0.64861	0.997723	0.796583	0.71928	0.60509	0.976259	0.790161	Q7L2H7;Q7L2H7-2;J3KNJ2;H0YCQ8;E9PRY0;E9PN86;E9PRI2;E7ESM3	Q7L2H7;Q7L2H7-2;J3KNJ2;H0YCQ8	Q7L2H7	Q7L2H7	Q7L2H7	Eukaryotic translation initiation factor 3 subunit M	7;5;4;4;2;2;1;1	Eukaryotic translation initiation factor 3 subunit M (eIF3m) (Fetal lung protein B5) (hFL-B5) (PCI domain-containing protein 1)	EIF3M	EIF3M HFLB5 PCID1 GA17 PNAS-125
-0.444596	-0.0840891	-0.655649	-0.116864	26.3106	25.282						1.9557E-214	27	24	37	30	13.053	32	28.791	26	23.8	27	0.604891	0.703947	0.654491	0.833873	0.64125	0.657323	0.649452	0.829836	Q04637-5;E7EX73;Q04637-4;E9PGM1;Q04637-3;E7EUU4;Q04637;Q04637-8;Q04637-9;Q04637-6;Q04637-7;A0A0A0MR52;C9JF13;C9J6B6;C9K073;C9J2Z7;H7C044;H7C0V6;O43432-4;O43432;O43432-3;A0A0A0MSA7;F8WCF2;C9JWH7;C9J556;C9JHW9;C9JSU8;C9JWW9	Q04637-5;E7EX73;Q04637-4;E9PGM1;Q04637-3;E7EUU4;Q04637;Q04637-8;Q04637-9;Q04637-6;Q04637-7;A0A0A0MR52;C9JF13	Q04637	Q04637	Q04637-5;E7EX73;Q04637-4;E9PGM1;Q04637-3;E7EUU4;Q04637;Q04637-8;Q04637-9	Eukaryotic translation initiation factor 4 gamma 1	28;28;28;28;28;28;28;28;28;27;27;22;14;12;11;10;5;3;3;3;3;3;1;1;1;1;1;1	Eukaryotic translation initiation factor 4 gamma 1 (eIF-4-gamma 1) (eIF-4G 1) (eIF-4G1) (p220)	EIF4G1	EIF4G1 EIF4F EIF4G EIF4GI
-0.563369	-0.256683	-0.520707	0.000288558	24.7179	25.0249						1.0144E-208	18	19	18	21	12.18	14	19.391	16	28.2	27	0.323197	0.29724	0.911226	0.933666	0.287785	0.249188	0.925578	0.913871	P78344;P78344-2;D3DQV9;H0Y3P2;H0YCH5;E9PKF8;H0YD77;H0YEC5;H0YE22;H0YE44;H0YCF8;H0YEN8;H0YDC0	P78344;P78344-2;D3DQV9;H0Y3P2	P78344	P78344	P78344	Eukaryotic translation initiation factor 4 gamma 2	21;20;20;19;10;7;7;5;4;2;2;1;1	Eukaryotic translation initiation factor 4 gamma 2 (eIF-4-gamma 2) (eIF-4G 2) (eIF4G 2) (Death-associated protein 5) (DAP-5) (p97)	EIF4G2	EIF4G2 DAP5 OK/SW-cl.75
-0.578564	-0.283527	-0.678857	-0.200283	22.1618	21.9179						1.6046E-39	4	3	4	4	26.485	4	13.206	4	18.1	20.3	0.29459	0.252047	0.61333	0.676736	0.385519	0.372339	0.653979	0.750776	F8VX11;P23588-2;P23588;E7EX17;F8VRU1;F8VYE9;F8VSC7;F8VP89;F8W0K0	F8VX11;P23588-2;P23588;E7EX17;F8VRU1;F8VYE9;F8VSC7;F8VP89;F8W0K0	P23588	P23588	F8VX11;P23588-2;P23588;E7EX17	Eukaryotic translation initiation factor 4B	4;4;4;4;3;3;3;3;2	Eukaryotic translation initiation factor 4B (eIF-4B)	EIF4B	EIF4B
-0.522405	-0.233549	-0.633994	-0.188397	24.0676	24.4065						7.4203E-50	5	5	7	9	7.8387	7	8.0121	7	23	23	0.409015	0.340292	0.693872	0.698458	0.37083	0.29088	0.691682	0.686031	P06730;P06730-3;D6RBW1;P06730-2;H0Y8J7;D6RHE2;H0Y8X3;A6NMX2	P06730;P06730-3;D6RBW1;P06730-2;H0Y8J7	P06730	P06730	P06730;P06730-3;D6RBW1;P06730-2	Eukaryotic translation initiation factor 4E	5;5;5;5;3;1;1;1	Eukaryotic translation initiation factor 4E (eIF-4E) (eIF4E) (eIF-4F 25 kDa subunit) (mRNA cap-binding protein)	EIF4E	EIF4E EIF4EL1 EIF4F
-0.197186	0.190931	0.332507	0.841651	20.3063	20.3053						1.8876E-06	2	2	3	3	38.891	3	37.283	3	16.3	16.3	0.762692	0.633391	0.043582	0.0261234	0.793513	0.640275	0.0810059	0.0481243	B9A044;O60573-2;B8ZZ50;O60573;B4E1E4;B9A023;B8ZZL3;C9JEL3	B9A044;O60573-2;B8ZZ50;O60573;B4E1E4;B9A023;B8ZZL3;C9JEL3	O60573	O60573	B9A044;O60573-2;B8ZZ50;O60573	Eukaryotic translation initiation factor 4E type 2	2;2;2;2;1;1;1;1	Eukaryotic translation initiation factor 4E type 2 (eIF-4E type 2) (eIF4E type 2) (Eukaryotic translation initiation factor 4E homologous protein) (Eukaryotic translation initiation factor 4E-like 3) (eIF4E-like protein 4E-LP) (mRNA cap-binding protein 4EHP) (mRNA cap-binding protein type 3)	EIF4E2	EIF4E2 EIF4EL3
-0.322451	-0.028955	-0.187444	0.304511	24.9012	25.0221						2.9352E-68	5	5	8	7	9.6362	7	15.529	7	31.1	31.1	0.973283	0.866263	0.471431	0.391206	0.940604	0.836768	0.419932	0.306188	Q15056-2;Q15056	Q15056-2;Q15056	Q15056	Q15056	Q15056-2;Q15056	Eukaryotic translation initiation factor 4H	5;5	Eukaryotic translation initiation factor 4H (eIF-4H) (Williams-Beuren syndrome chromosomal region 1 protein)	EIF4H	EIF4H KIAA0038 WBSCR1 WSCR1
-0.668639	-0.302618	-0.316762	0.097476	23.2886	23.0488						5.1717E-16	5	5	7	6	9.1115	7	16.456	6	15.5	15.5	0.160038	0.222975	0.691115	0.740976	0.175594	0.245702	0.78988	0.822682	P55010;H0YLZ1;H0YN40;H0YK29;H0YK11;H0YMJ8;H0YM54	P55010	P55010	P55010	P55010	Eukaryotic translation initiation factor 5	5;2;2;1;1;1;1	Eukaryotic translation initiation factor 5 (eIF-5)	EIF5	EIF5
-0.13378	0.163499	-0.106187	0.281669	25.1654	24.4229						1.4902E-63	5	4	8	6	20.871	7	35.79	6	53.4	54.1	0.641324	0.687227	0.356012	0.424115	0.6018	0.663848	0.304798	0.339808	I3L397;P63241;I3L504;P63241-2;Q6IS14;F8WCJ1;C9J7B5;C9J4W5;Q9GZV4	I3L397;P63241;I3L504;P63241-2;Q6IS14	P63241	P63241	I3L397;P63241;I3L504	Eukaryotic translation initiation factor 5A-1	5;5;5;4;3;2;2;2;2	Eukaryotic translation initiation factor 5A-1 (eIF-5A-1) (eIF-5A1) (Eukaryotic initiation factor 5A isoform 1) (eIF-5A) (Rev-binding factor) (eIF-4D)	EIF5A	EIF5A
-0.113692	0.224164	-0.289739	0.283566	24.7642	25.4698						6.1081E-66	8	9	13	12	20.663	13	17.876	10	12.2	11	0.604615	0.570701	0.642076	0.421321	0.559697	0.53582	0.596105	0.336928	O60841;A0A087WUT6	O60841;A0A087WUT6	O60841	O60841	O60841;A0A087WUT6	Eukaryotic translation initiation factor 5B	9;9	Eukaryotic translation initiation factor 5B (eIF-5B) (Translation initiation factor IF-2)	EIF5B	EIF5B IF2 KIAA0741
-0.491551	-0.167669	-0.42711	-0.0311056	25.5155	25.4022						4.834E-86	7	6	9	7	38.825	6	23.359	5	40.4	46.1	0.481809	0.483455	0.902992	0.997335	0.442294	0.433957	0.873938	0.989051	P56537;P56537-2;B7ZBH1;F8WD20;A0A0B4J1Y7;F8WDS6	P56537;P56537-2	P56537	P56537	P56537	Eukaryotic translation initiation factor 6	7;5;3;1;1;1	Eukaryotic translation initiation factor 6 (eIF-6) (B(2)GCN homolog) (B4 integrin interactor) (CAB) (p27(BBP))	EIF6	EIF6 EIF3A ITGB4BP OK/SW-cl.27
-0.371796	-0.0091903	-0.198659	0.245982	22.2945	23.4161						9.4287E-56	5	7	5	7	26.97	5	22.316	7	13.9	9.4	0.818889	0.926257	0.488839	0.478643	0.730135	0.841243	0.576338	0.533216	Q9NV70-2;Q9NV70	Q9NV70-2;Q9NV70	Q9NV70	Q9NV70	Q9NV70-2;Q9NV70	Exocyst complex component 1	7;7	Exocyst complex component 1 (Exocyst complex component Sec3)	EXOC1	EXOC1 SEC3 SEC3L1 BM-012
0.0554733	0.390888	-0.0800574	0.386259	23.0423	23.2706						8.5344E-47	9	6	9	6	6.9566	5	12.575	6	8.9	13.3	0.33955	0.308284	0.323046	0.286663	0.430693	0.40299	0.394074	0.317311	Q96KP1	Q96KP1	Q96KP1	Q96KP1	Q96KP1	Exocyst complex component 2	10	Exocyst complex component 2 (Exocyst complex component Sec5)	EXOC2	EXOC2 SEC5 SEC5L1
-0.237132	0.0589399	-0.251607	0.201383	21.9343	21.7514						2.9667E-10	3	3	5	3	14.831	4	8.2578	3	7	7.5	0.842505	0.905059	0.57549	0.551852	0.864839	0.864081	0.611966	0.563511	O60645-2;O60645-3;O60645;D6RB59;D6RBR9;H0Y995	O60645-2;O60645-3;O60645;D6RB59	O60645	O60645	O60645-2;O60645-3;O60645	Exocyst complex component 3	4;4;4;2;1;1	Exocyst complex component 3 (Exocyst complex component Sec6)	EXOC3	EXOC3 SEC6 SEC6L1
-0.325359	-0.0124172	0.0160683	0.515006	23.1557	23.661						4.907E-118	9	9	12	10	28.462	10	7.9538	7	14.1	14.1	0.9641	0.916424	0.219382	0.163586	0.851643	0.832991	0.275652	0.178329	Q96A65;Q96A65-2	Q96A65	Q96A65	Q96A65	Q96A65	Exocyst complex component 4	9;1	Exocyst complex component 4 (Exocyst complex component Sec8)	EXOC4	EXOC4 KIAA1699 SEC8 SEC8L1
0.1141	0.422879	0.0504668	0.516015	23.1643	22.4779						1.8199E-40	7	4	8	4	18.628	5	17.644	4	8.3	13.4	0.268466	0.268933	0.188832	0.162811	0.35248	0.360066	0.239888	0.177456	O00471;A0A0A0MSI8;F8W9B8	O00471;A0A0A0MSI8;F8W9B8	O00471	O00471	O00471;A0A0A0MSI8	Exocyst complex component 5	7;7;5	Exocyst complex component 5 (Exocyst complex component Sec10) (hSec10)	EXOC5	EXOC5 SEC10 SEC10L1
-0.227439	0.091666	0.330558	0.791022	22.6398	22.4742						7.9682E-56	6	6	7	6	22.987	4	22.099	4	11	11.8	0.822954	0.835261	0.0440911	0.036124	0.917319	0.92202	0.061703	0.0368413	Q9Y2D4;Q9Y2D4-2;J3QT38;F8W6R7	Q9Y2D4;Q9Y2D4-2;J3QT38	Q9Y2D4	Q9Y2D4	Q9Y2D4	Exocyst complex component 6B	7;6;6;1	Exocyst complex component 6B (Exocyst complex component Sec15B) (SEC15-like protein 2)	EXOC6B	EXOC6B KIAA0919 SEC15B SEC15L2
0.116232	0.432852	0.0201999	0.445091	23.0518	22.3787						2.7507E-135	8	4	8	4	14.225	6	11.1	4	8.1	16.7	0.26609	0.257403	0.215536	0.224295	0.349817	0.347294	0.271174	0.246836	Q9UPT5-2;Q9UPT5-5;Q9UPT5-1;A0A0A0MSB8;Q9UPT5-6;Q9UPT5;A0A0A0MRE1;B4DJ07;B5MCY9;K7ERQ5;Q9UPT5-4;C9JME6;C9JKC2	Q9UPT5-2;Q9UPT5-5;Q9UPT5-1;A0A0A0MSB8;Q9UPT5-6;Q9UPT5;A0A0A0MRE1;B4DJ07	Q9UPT5	Q9UPT5	Q9UPT5-2;Q9UPT5-5;Q9UPT5-1;A0A0A0MSB8;Q9UPT5-6;Q9UPT5	Exocyst complex component 7	8;8;8;8;8;8;6;6;3;3;3;1;1	Exocyst complex component 7 (Exocyst complex component Exo70)	EXOC7	EXOC7 EXO70 KIAA1067
-0.0282928	0.284396	0.0926134	0.555718	20.9782	22.17						1.2855E-08	1	3	2	3	14.816	2	2.1034	3	5.4	1.8	0.460195	0.465241	0.155826	0.134467	0.516492	0.498399	0.216237	0.176483	Q8IYI6	Q8IYI6	Q8IYI6	Q8IYI6	Q8IYI6	Exocyst complex component 8	3	Exocyst complex component 8 (Exocyst complex 84 kDa subunit)	EXOC8	EXOC8
-0.347399	-0.00319192	-0.363122	0.132248	26.6366	26.9664						0	30	28	59	48	15.381	51	15.078	42	38.7	41.3	0.894728	0.944564	0.77824	0.67518	0.981236	0.955371	0.687531	0.615411	O14980;C9JKM9;C9IZS4;C9JQ02;C9JV99;C9J673;H7BZC5;F8WF71;C9JF49;C9IYM2	O14980	O14980	O14980	O14980	Exportin-1	30;6;4;4;4;4;3;3;2;2	Exportin-1 (Exp1) (Chromosome region maintenance 1 protein homolog)	XPO1	XPO1 CRM1
-0.452531	-0.108861	-0.464982	0.0126402	26.0678	27.5018						0	21	22	37	27	17.147	31	13.228	22	32.8	30.3	0.583134	0.63474	0.978185	0.908709	0.615619	0.573901	0.907224	0.875739	P55060-3;P55060;P55060-4;P55060-2	P55060-3;P55060;P55060-4	P55060	P55060	P55060-3;P55060	Exportin-2	24;24;22;7	Exportin-2 (Exp2) (Cellular apoptosis susceptibility protein) (Chromosome segregation 1-like protein) (Importin-alpha re-exporter)	CSE1L	CSE1L CAS XPO2
-0.39817	-0.0951576	-0.428799	0.0657101	22.5622	23.4512						2.8954E-33	6	6	6	6	20.567	3	14.722	5	10.9	9	0.738787	0.672678	0.906331	0.802803	0.663823	0.630004	0.992023	0.889649	Q9UIA9;E7ESC6;H0YBE1;E5RIW1;A0A087WTZ2;Q9H2T7	Q9UIA9;E7ESC6	Q9UIA9	Q9UIA9	Q9UIA9	Exportin-7	8;7;2;1;1;1	Exportin-7 (Exp7) (Ran-binding protein 16)	XPO7	XPO7 KIAA0745 RANBP16
-0.576519	-0.31362	-0.507091	-0.0109918	23.1139	23.9393						7.1872E-69	8	10	9	10	22.844	5	12.472	8	16.2	12.4	0.298339	0.207351	0.93816	0.956515	0.297799	0.231357	0.849773	0.953606	O43592;F8WDU6;F5GYW6	O43592	O43592	O43592	O43592	Exportin-T	11;2;1	Exportin-T (Exportin(tRNA)) (tRNA exportin)	XPOT	XPOT
0.00173014	0.418352	-0.398912	0.108759	28.084	28.7423						0	35	38	60	90	15.57	57	14.987	85	51.4	46.8	0.414424	0.274281	0.847528	0.719391	0.251052	0.188708	0.762777	0.663985	Q9BSJ8;Q9BSJ8-2;F8VZB1	Q9BSJ8;Q9BSJ8-2	Q9BSJ8	Q9BSJ8	Q9BSJ8;Q9BSJ8-2	Extended synaptotagmin-1	38;38;5	Extended synaptotagmin-1 (E-Syt1) (Membrane-bound C2 domain-containing protein)	ESYT1	ESYT1 FAM62A KIAA0747 MBC2
-0.327529	-0.0423528	-0.0878714	0.316841	20.417	21.2145						2.032E-16	2	4	2	4	9.9549	2	9.1931	3	11.7	6.9	0.957246	0.826008	0.332689	0.374105	0.958259	0.933238	0.393	0.406625	Q16610;Q16610-4;Q16610-2;Q16610-3	Q16610;Q16610-4;Q16610-2	Q16610	Q16610	Q16610;Q16610-4	Extracellular matrix protein 1	4;4;2;1	Extracellular matrix protein 1 (Secretory component p85)	ECM1	ECM1
NaN	NaN	-1.61013	-1.15155	NaN	21.6934						3.4516E-11	0	2	NaN	4	NaN	0	29.036	2	4.3	0	1	1	0.00473644	0.00544297	1	1	0.0075715	0.0117609	A0A087WWR8;Q8IWU6	A0A087WWR8;Q8IWU6	Q8IWU6	Q8IWU6	A0A087WWR8;Q8IWU6	Extracellular sulfatase Sulf-1	2;2	Extracellular sulfatase Sulf-1 (hSulf-1) (EC 3.1.6.-)	SULF1	SULF1 KIAA1077
0.126576	0.457752	-0.134065	0.357946	26.4632	26.7455						1.7849E-216	18	18	25	24	20.136	17	13.886	18	36.2	36.2	0.254765	0.230129	0.393437	0.320507	0.117721	0.149652	0.296207	0.247989	P15311;E7EQR4;E9PNP4	P15311;E7EQR4	P15311	P15311	P15311;E7EQR4	Ezrin	18;18;1	Ezrin (Cytovillin) (Villin-2) (p81)	EZR	EZR VIL2
-0.365853	-0.0143976	-0.340824	0.0731348	28.0321	27.7662						8.6825E-215	13	13	30	35	8.3697	27	14.977	33	70.3	70.3	0.837235	0.910396	0.73591	0.788225	0.914376	0.912679	0.642115	0.740367	P52907	P52907	P52907	P52907	P52907	F-actin-capping protein subunit alpha-1	13	F-actin-capping protein subunit alpha-1 (CapZ alpha-1)	CAPZA1	CAPZA1
-0.255994	0.0993626	-0.121439	0.299245	26.6909	26.3898						1.0299E-277	11	12	16	18	13.362	15	9.9855	18	66.8	66.8	0.880817	0.819012	0.376201	0.398652	0.773519	0.770721	0.280137	0.324407	P47755;F8W9N7;C9JUG7;P47755-2;F8WED3	P47755;F8W9N7;C9JUG7;P47755-2	P47755	P47755	P47755	F-actin-capping protein subunit alpha-2	12;8;6;6;1	F-actin-capping protein subunit alpha-2 (CapZ alpha-2)	CAPZA2	CAPZA2
-0.349713	-0.100329	-0.760309	-0.23265	23.1061	22.818						8.2609E-22	6	5	9	6	46.351	7	30.687	4	7.8	8.5	0.88748	0.658255	0.478844	0.618969	0.787277	0.618025	0.441493	0.566813	Q9Y5B9;G3V5A4;G3V401;G3V2X0	Q9Y5B9	Q9Y5B9	Q9Y5B9	Q9Y5B9	FACT complex subunit SPT16	7;1;1;1	FACT complex subunit SPT16 (Chromatin-specific transcription elongation factor 140 kDa subunit) (FACT 140 kDa subunit) (FACTp140) (Facilitates chromatin transcription complex subunit SPT16) (hSPT16)	SUPT16H	SUPT16H FACT140 FACTP140
[truncated: 1,390 more rows]
