# Supplementary material for: SAMHD1 Enhances Chikungunya and Zika Virus Replication in Human Skin Fibroblasts
Source: Int J Mol Sci. 2019 Apr 5;20(7):1695. doi: 10.3390/ijms20071695 (PMC6480247; doi:10.3390/ijms20071695)
Supplement: Supplementary file 1 [file ijms-20-01695-s001.zip › Supplemetary-IJMS/Table_S3_Functional annotation of CHIKV- and ZIKV-infected cells.xlsx]

## Sheet: CHIKV
Enriched functional annotations among up-regulated proteins during CHIKV infection
Term ID	Term type	Term name	P-value	Annotated proteins
GO:0060337	BP	type I interferon signaling pathway	9.94e-21	IFI35,SAMHD1,OAS3,STAT1,IFIT3,IFIT2,MX1,IFIT1,ISG15,HLA-A,HLA-B
GO:0051607	BP	defense response to virus	3.53e-16	EIF2AK2,SAMHD1,DDX58,OAS3,STAT1,IFIT3,IFIT2,MX1,IFI16,IFIT1,ISG15,HLA-A
GO:0048525	BP	negative regulation of viral process	1.37e-10	EIF2AK2,OAS3,STAT1,MX1,IFI16,IFIT1,ISG15
GO:0045071	BP	negative regulation of viral genome replication	4.25e-10	EIF2AK2,OAS3,MX1,IFI16,IFIT1,ISG15
GO:0031348	BP	negative regulation of defense response	3.26e-05	EIF2AK2,IFI16,IFIT1,HLA-A,HLA-B
GO:0035455	BP	response to interferon-alpha	0.000153	EIF2AK2,IFIT3,IFIT2
GO:0045088	BP	regulation of innate immune response	0.000212	SAMHD1,DDX58,STAT1,IFI16,HLA-A,HLA-B
GO:0060333	BP	interferon-gamma-mediated signaling pathway	0.000249	OAS3,STAT1,HLA-A,HLA-B
GO:0002698	BP	negative regulation of immune effector process	0.000407	EIF2AK2,IFIT1,HLA-A,HLA-B
GO:0043330	BP	response to exogenous dsRNA	0.00281	DDX58,STAT1,IFIT1
GO:0050688	BP	regulation of defense response to virus	0.00602	EIF2AK2,DDX58,IFIT1,HLA-A
KEGG:05168	ke	Herpes simplex infection	4.12e-08	EIF2AK2,DDX58,OAS3,STAT1,IFIT1,HLA-A,HLA-B
KEGG:05160	ke	Hepatitis C	2.75e-05	EIF2AK2,DDX58,OAS3,STAT1,IFIT1
KEGG:05162	ke	Measles	2.86e-05	EIF2AK2,DDX58,OAS3,STAT1,MX1
KEGG:05164	ke	Influenza A	0.000101	EIF2AK2,DDX58,OAS3,STAT1,MX1
KEGG:05169	ke	Epstein-Barr virus infection	0.00553	EIF2AK2,DDX58,HLA-A,HLA-B
REAC:909733	re	Interferon alpha/beta signaling	5.41e-19	IFI35,SAMHD1,OAS3,STAT1,IFIT3,IFIT2,MX1,IFIT1,ISG15,HLA-A,HLA-B
(BP: Gene Ontology Biological Process; ke: KEGG pathways; re: Reactome Pathways)

## Sheet: ZIKV
Enriched functional annotations among up-regulated proteins during ZIKV infection
Term ID	Term type	Term name	P-value	Annotated proteins
GO:0051607	BP	defense response to virus	5.74e-16	EIF2AK2,OAS1,SAMHD1,DDX58,OAS3,STAT1,IFIT3,MX1,MX2,IFIT1,ISG15,PLSCR1
GO:0071357	BP	cellular response to type I interferon	2.77e-15	OAS1,SAMHD1,OAS3,STAT1,IFIT3,MX1,MX2,IFIT1,ISG15
GO:0048525	BP	negative regulation of viral process	3.85e-15	EIF2AK2,OAS1,OAS3,STAT1,TRIM21,MX1,IFIT1,ISG15,PLSCR1
GO:1903901	BP	negative regulation of viral life cycle	7.82e-13	EIF2AK2,OAS1,OAS3,TRIM21,MX1,IFIT1,ISG15,PLSCR1
GO:0035455	BP	response to interferon-alpha	6.33e-07	EIF2AK2,OAS1,IFIT3,MX2
GO:0034341	BP	response to interferon-gamma	8.22e-05	OAS1,OAS3,STAT1,TRIM21,PARP9
GO:0043330	BP	response to exogenous dsRNA	0.00456	DDX58,STAT1,IFIT1
GO:0045088	BP	regulation of innate immune response	0.00899	SAMHD1,DDX58,STAT1,PARP9,PLSCR1
KEGG:05160	ke	Hepatitis C	0.0104	EIF2AK2,OAS1,DDX58,OAS3,STAT1,IFIT1
KEGG:05162	ke	Measles	0.0108	EIF2AK2,OAS1,DDX58,OAS3,STAT1,MX1
REAC:913531	re	Interferon Signaling	1.22e-15	EIF2AK2,OAS1,SAMHD1,DDX58,OAS3,STAT1,IFIT3,TRIM21,MX1,MX2,IFIT1,ISG15
(BP: Gene Ontology Biological Process; ke: KEGG pathways; re: Reactome Pathways)
